# Supplementary material for: BRG1 interacts with GLI2 and binds Mef2c gene in a hedgehog signalling dependent manner during in vitro cardiomyogenesis
Source: BMC Dev Biol. 2016 Aug 2;16:27. doi: 10.1186/s12861-016-0127-8 (PMC4970297; doi:10.1186/s12861-016-0127-8)
Supplement: Additional file 5: Table S1. — A complete list of gene ontology biological processes significantly enriched among genes within 50 kb of a BRG1-associating site and GLI consensus binding motif. (XLSX 490 kb) [file 12861_2016_127_MOESM5_ESM.xlsx]

## Sheet: Table S1
Table S1. A complete list of gene ontology biological processes significantly enriched among genes within 50kb of a BRG1-associating site and GLI consensus binding motif.
# GREAT version 2.0.2	Species assembly: mm9	Association rule: Single nearest gene: 50000 bp max extension, curated regulatory domains included
# Ontology summary statistics are provided in the footer.
#
# Ontology	ID	Desc	Rank	HyperP	HyperBonfP	HyperFdrQ	RegionFoldEnrich	ExpFgRegions	FgRegionsHit	BgRegionsHit	FgSetTermCov	TermCov	NumFgGenesHit	NumBgGenesHit	TotalGenes	FgGeneNames	BgGeneNames
GO Biological Process	GO:0050794	regulation of cellular process	1	1.68249e-29	1.44408e-25	1.44408e-25	1.3078	731.763	957	3396	0.421215	0.281802	863	2307	8195	1110002N22Rik,1700071K01Rik,2810002N01Rik,2900073G15Rik,5730590G19Rik,AI464131,Abl1,Ablim2,Abr,Acap3,Aco1,Acot11,Actn4,Adam23,Adnp,Adrb2,Adrbk1,Aebp2,Agap3,Ahsa1,Aip,Akap1,Akap12,Akt1s1,Angpt1,Anp32a,Apbb2,Aph1a,Apip,Aplp1,Arc,Arf2,Arf6,Arhgap17,Arhgap21,Arhgap26,Arhgef1,Arhgef12,Arhgef17,Arid3b,Arid4a,Arid4b,Arid5b,Arl15,Arpc5,Asb6,Asf1b,Asxl1,Atad2,Atf2,Atoh1,Atp1a1,Atp5a1,Atp5b,Atp8b2,Avpi1,Ba…	1110002N22Rik,1110007C09Rik,1500010J02Rik,1700071K01Rik,2210018M11Rik,2500003M10Rik,2610044O15Rik,2610305D13Rik,2700050L05Rik,2810002N01Rik,2900073G15Rik,4632434I11Rik,4930544G11Rik,4933421E11Rik,4933424B01Rik,5730403B10Rik,5730590G19Rik,6720463M24Rik,A830018L16Rik,A930001N09Rik,AI464131,AK011498,AW146154,Abhd2,Abi1,Abi3,Abl1,Abl2,Ablim2,Abr,Abra,Abt1,Acaa2,Acadm,Acap3,Acd,Aco1,Acot11,Acsl1,Acsl5…
GO Biological Process	GO:0050789	regulation of biological process	2	1.1337e-28	9.73051e-25	4.86526e-25	1.29387	761.284	985	3533	0.433539	0.2788	888	2411	8649	1110002N22Rik,1700071K01Rik,2810002N01Rik,2900073G15Rik,5730590G19Rik,AI464131,Abcg8,Abl1,Ablim2,Abr,Acap3,Aco1,Acot11,Actn4,Adam23,Adnp,Adrb2,Adrbk1,Aebp2,Agap3,Ahsa1,Aip,Akap1,Akap12,Akt1s1,Alkbh2,Angpt1,Anp32a,Apbb2,Aph1a,Apip,Aplp1,Arc,Arf2,Arf6,Arhgap17,Arhgap21,Arhgap26,Arhgef1,Arhgef12,Arhgef17,Arid3b,Arid4a,Arid4b,Arid5b,Arl15,Arpc5,Asb6,Asf1b,Asxl1,Atad2,Atf2,Atoh1,Atp1a1,Atp5a1,Atp5b,At…	1110002N22Rik,1110007C09Rik,1500010J02Rik,1700071K01Rik,2210018M11Rik,2500003M10Rik,2610044O15Rik,2610305D13Rik,2700050L05Rik,2810002N01Rik,2900073G15Rik,4632434I11Rik,4930544G11Rik,4933421E11Rik,4933424B01Rik,5730403B10Rik,5730590G19Rik,6720463M24Rik,A830018L16Rik,A930001N09Rik,AI464131,AK011498,AW146154,Abcg8,Abhd2,Abi1,Abi3,Abl1,Abl2,Ablim2,Abr,Abra,Abt1,Acaa2,Acadm,Acap3,Acd,Aco1,Acot11,Acsl1…
GO Biological Process	GO:0065007	biological regulation	3	5.00497e-28	4.29577e-24	1.43192e-24	1.28229	788.434	1011	3659	0.444982	0.276305	912	2502	8990	1110002N22Rik,1700071K01Rik,2810002N01Rik,2900073G15Rik,5730590G19Rik,AI464131,Abcg8,Abl1,Ablim2,Abr,Acap3,Aco1,Acot11,Actn4,Adam23,Adnp,Adrb2,Adrbk1,Aebp2,Agap3,Ahsa1,Aip,Akap1,Akap12,Akt1s1,Alkbh2,Angpt1,Anp32a,Apbb2,Aph1a,Apip,Aplp1,Arc,Arf2,Arf6,Arhgap17,Arhgap21,Arhgap26,Arhgef1,Arhgef12,Arhgef17,Arid3b,Arid4a,Arid4b,Arid5b,Arl15,Arpc5,Asb6,Asf1b,Asxl1,Atad2,Atf2,Atoh1,Atp1a1,Atp5a1,Atp5b,At…	1110002N22Rik,1110007C09Rik,1500010J02Rik,1700071K01Rik,2210018M11Rik,2500003M10Rik,2610044O15Rik,2610305D13Rik,2700050L05Rik,2810002N01Rik,2900073G15Rik,4632434I11Rik,4831426I19Rik,4930544G11Rik,4933421E11Rik,4933424B01Rik,5730403B10Rik,5730590G19Rik,6720463M24Rik,A830018L16Rik,A930001N09Rik,AI464131,AK011498,AW146154,Abcg8,Abhd2,Abi1,Abi3,Abl1,Abl2,Ablim2,Abr,Abra,Abt1,Acaa2,Acadm,Acap3,Acd,Aco…
GO Biological Process	GO:0080090	regulation of primary metabolic process	4	1.84327e-27	1.58208e-23	3.9552e-24	1.40388	472.974	664	2195	0.292253	0.302506	595	1458	3885	1110002N22Rik,1700071K01Rik,5730590G19Rik,Ablim2,Abr,Acap3,Aco1,Adnp,Adrb2,Aebp2,Agap3,Ahsa1,Akap1,Akap12,Akt1s1,Angpt1,Anp32a,Apbb2,Aplp1,Arhgap17,Arhgap21,Arhgap26,Arhgef1,Arhgef12,Arid3b,Arid4a,Arid4b,Arid5b,Asf1b,Asxl1,Atad2,Atf2,Atoh1,Atp1a1,Atp8b2,Avpi1,Bad,Bag1,Basp1,Baz1a,Bcl11a,Bcl11b,Bcl6b,Bcl9l,Bclaf1,Bhlhe40,Bmp2,Bnc2,Brca1,Brd4,Caprin1,Cbfa2t2,Cbx1,Cbx5,Ccdc88a,Ccnb2,Ccnd1,Ccnd3,Ccne…	1110002N22Rik,1500010J02Rik,1700071K01Rik,2210018M11Rik,2500003M10Rik,2610044O15Rik,2610305D13Rik,2700050L05Rik,4933421E11Rik,5730590G19Rik,A930001N09Rik,AK011498,AW146154,Abi1,Ablim2,Abr,Abra,Abt1,Acadm,Acap3,Acd,Aco1,Acsl1,Acsl5,Actl6a,Adam17,Adam9,Adcy3,Adcy5,Adnp,Adnp2,Adora2b,Adra2b,Adrb2,Adrb3,Aebp2,Aff1,Agap1,Agap3,Agfg1,Agk,Ahsa1,Akap1,Akap12,Akirin2,Akr1c18,Akt1,Akt1s1,Akt2,Als2cl,Amh,An…
GO Biological Process	GO:0044260	cellular macromolecule metabolic process	5	5.50446e-27	4.72448e-23	9.44896e-24	1.361	550.331	749	2554	0.329666	0.293266	682	1791	4787	0610010K14Rik,1110002N22Rik,1700071K01Rik,2700078E11Rik,2810422J05Rik,4833442J19Rik,5730590G19Rik,A830007P12Rik,Abl1,Adnp,Adrbk1,Aebp2,Ahsa1,Aip,Akap8,Alkbh2,Anapc7,Anp32a,Aph1a,Aplp1,Apol8,Arid3b,Arid4b,Arid5b,Arih1,Asf1b,Asxl1,Atad2,Atf2,Atoh1,Atp8b2,Avpi1,B3galnt2,B3galt4,B3galt6,B3gnt2,B3gnt4,B3gnt7,Baz1a,Bbs10,Bcl11a,Bcl11b,Bcl9l,Bclaf1,Bhlhe40,Birc3,Birc6,Bmp2,Bmp2k,Bnc2,Brca1,Brd4,C330006K…	0610007P08Rik,0610010K14Rik,1110002N22Rik,1110034A24Rik,1110054O05Rik,1500010J02Rik,1700024P04Rik,1700071K01Rik,2210018M11Rik,2500003M10Rik,2610101N10Rik,2700050L05Rik,2700078E11Rik,2810006K23Rik,2810422J05Rik,2810422O20Rik,4833442J19Rik,4933421E11Rik,5730590G19Rik,6030422M02Rik,6330577E15Rik,A730011L01Rik,A830007P12Rik,Abi1,Abl1,Abl2,Abra,Abt1,Abtb1,Acadm,Acd,Actl6a,Adam9,Adnp,Adnp2,Adprh,Adra2b…
GO Biological Process	GO:0031323	regulation of cellular metabolic process	6	7.72673e-27	6.63185e-23	1.10531e-23	1.39666	476.853	666	2213	0.293134	0.300949	597	1471	3873	1110002N22Rik,1700071K01Rik,5730590G19Rik,Ablim2,Abr,Acap3,Aco1,Adnp,Adrb2,Aebp2,Agap3,Ahsa1,Akap1,Akap12,Akt1s1,Angpt1,Anp32a,Apbb2,Aplp1,Arhgap17,Arhgap21,Arhgap26,Arhgef1,Arhgef12,Arid3b,Arid4a,Arid4b,Arid5b,Asf1b,Asxl1,Atad2,Atf2,Atoh1,Atp1a1,Atp8b2,Avpi1,Bad,Bag1,Basp1,Baz1a,Bcl11a,Bcl11b,Bcl6b,Bcl9l,Bclaf1,Bhlhe40,Bmp2,Bnc2,Brca1,Brd4,Caprin1,Cbfa2t2,Cbx1,Cbx5,Ccdc88a,Ccnb2,Ccnd1,Ccnd3,Ccne…	1110002N22Rik,1500010J02Rik,1700071K01Rik,2210018M11Rik,2500003M10Rik,2610044O15Rik,2610305D13Rik,2700050L05Rik,4933421E11Rik,5730590G19Rik,A930001N09Rik,AK011498,AW146154,Abi1,Ablim2,Abr,Abra,Abt1,Acadm,Acap3,Acd,Aco1,Acsl1,Acsl5,Actl6a,Adam17,Adam9,Adcy3,Adcy5,Adnp,Adnp2,Adora2b,Adra2b,Adrb2,Adrb3,Aebp2,Aff1,Agap1,Agap3,Agfg1,Agk,Ahsa1,Akap1,Akap12,Akirin2,Akt1,Akt1s1,Akt2,Als2cl,Amh,Angpt1,Ank…
GO Biological Process	GO:0060255	regulation of macromolecule metabolic process	7	8.48315e-26	7.28108e-22	1.04016e-22	1.40039	454.874	637	2111	0.28037	0.301753	570	1391	3644	1110002N22Rik,1700071K01Rik,5730590G19Rik,Ablim2,Aco1,Adnp,Adrb2,Aebp2,Akap1,Akt1s1,Alkbh2,Angpt1,Anp32a,Apbb2,Aplp1,Arid3b,Arid4a,Arid4b,Arid5b,Asf1b,Asxl1,Atad2,Atf2,Atoh1,Atp8b2,Avpi1,Bag1,Basp1,Baz1a,Bcl11a,Bcl11b,Bcl6b,Bcl9l,Bclaf1,Bhlhe40,Bmp2,Bnc2,Brca1,Brd4,Caprin1,Cbfa2t2,Cbx1,Cbx5,Ccdc88a,Ccnb2,Ccnd1,Ccnd3,Ccne1,Ccnl1,Cdh13,Cdk13,Cdk4,Cdk5r1,Cdk6,Cdkn1a,Cdkn1b,Cdyl,Cenpb,Cggbp1,Chd4,Chd…	1110002N22Rik,1500010J02Rik,1700071K01Rik,2210018M11Rik,2500003M10Rik,2610044O15Rik,2610305D13Rik,2700050L05Rik,4933421E11Rik,5730590G19Rik,A930001N09Rik,AK011498,AW146154,Abi1,Ablim2,Abra,Abt1,Acd,Aco1,Acsl1,Actl6a,Adam17,Adam9,Adnp,Adnp2,Adora2b,Adra2b,Adrb2,Aebp2,Aff1,Agk,Akap1,Akirin2,Akt1,Akt1s1,Akt2,Aldh1a2,Alkbh2,Amh,Angpt1,Ankrd13c,Ankrd49,Anp32a,Apbb2,Apc,Aplp1,Aplp2,Apobec1,Apobec2,Apoe…
GO Biological Process	GO:0019222	regulation of metabolic process	8	1.44881e-25	1.24352e-21	1.5544e-22	1.37147	505.296	693	2345	0.305018	0.295522	624	1574	4313	1110002N22Rik,1700071K01Rik,2810002N01Rik,5730590G19Rik,Ablim2,Abr,Acap3,Aco1,Adnp,Adrb2,Aebp2,Agap3,Ahsa1,Aip,Akap1,Akap12,Akt1s1,Alkbh2,Angpt1,Anp32a,Apbb2,Aph1a,Aplp1,Arhgap17,Arhgap21,Arhgap26,Arhgef1,Arhgef12,Arid3b,Arid4a,Arid4b,Arid5b,Asf1b,Asxl1,Atad2,Atf2,Atoh1,Atp1a1,Atp8b2,Avpi1,Bad,Bag1,Basp1,Baz1a,Bbc3,Bcl11a,Bcl11b,Bcl6b,Bcl9l,Bclaf1,Bdnf,Bhlhe40,Bmp2,Bnc2,Brca1,Brd4,Caprin1,Cbfa2t2…	1110002N22Rik,1500010J02Rik,1700071K01Rik,2210018M11Rik,2500003M10Rik,2610044O15Rik,2610305D13Rik,2700050L05Rik,2810002N01Rik,4933421E11Rik,5730590G19Rik,A930001N09Rik,AK011498,AW146154,Abi1,Abl2,Ablim2,Abr,Abra,Abt1,Acadm,Acap3,Acd,Aco1,Acsl1,Acsl5,Actl6a,Adam17,Adam9,Adcy3,Adcy5,Adnp,Adnp2,Adora2b,Adra2b,Adrb2,Adrb3,Aebp2,Aff1,Agap1,Agap3,Agfg1,Agk,Ahsa1,Aip,Akap1,Akap12,Akirin2,Akr1c18,Akt1,Ak…
GO Biological Process	GO:0043170	macromolecule metabolic process	9	2.44607e-25	2.09946e-21	2.33273e-22	1.33579	580.929	776	2696	0.341549	0.287834	706	1893	5386	0610010K14Rik,1110002N22Rik,1700071K01Rik,2700078E11Rik,2810422J05Rik,4833442J19Rik,5730590G19Rik,A830007P12Rik,Abl1,Adam23,Adamts1,Adamts4,Adnp,Adrbk1,Aebp2,Ahsa1,Aip,Akap8,Alkbh2,Anapc7,Angpt1,Anp32a,Aph1a,Aplp1,Apol8,Arid3b,Arid4b,Arid5b,Arih1,Asf1b,Asrgl1,Asxl1,Atad2,Atf2,Atoh1,Atp8b2,Avpi1,B3galnt2,B3galt4,B3galt6,B3gnt2,B3gnt4,B3gnt7,Baz1a,Bbs10,Bcl11a,Bcl11b,Bcl9l,Bclaf1,Bhlhe40,Birc3,Birc…	0610007P08Rik,0610010K14Rik,1110002N22Rik,1110034A24Rik,1110054O05Rik,1500010J02Rik,1700024P04Rik,1700071K01Rik,2010106G01Rik,2210018M11Rik,2500003M10Rik,2610101N10Rik,2700050L05Rik,2700078E11Rik,2810006K23Rik,2810422J05Rik,2810422O20Rik,4833442J19Rik,4933421E11Rik,5730590G19Rik,6030422M02Rik,6330577E15Rik,A730011L01Rik,A830007P12Rik,AK006434,Aasdhppt,Abi1,Abl1,Abl2,Abra,Abt1,Abtb1,Acadm,Acd,Actl…
GO Biological Process	GO:0010468	regulation of gene expression	10	3.34894e-25	2.87439e-21	2.87439e-22	1.43603	390.662	561	1813	0.246919	0.309432	501	1179	3010	1110002N22Rik,1700071K01Rik,Ablim2,Aco1,Adnp,Adrb2,Aebp2,Akt1s1,Alkbh2,Anp32a,Apbb2,Aplp1,Arid3b,Arid4a,Arid4b,Arid5b,Asf1b,Asxl1,Atad2,Atf2,Atoh1,Atp8b2,Bag1,Basp1,Baz1a,Bcl11a,Bcl11b,Bcl6b,Bcl9l,Bclaf1,Bhlhe40,Bmp2,Bnc2,Brca1,Brd4,Caprin1,Cbfa2t2,Cbx1,Cbx5,Ccnl1,Cdh13,Cdk13,Cdk4,Cdk5r1,Cdk6,Cdkn1a,Cdkn1b,Cdyl,Cenpb,Cggbp1,Chd4,Chd9,Cic,Cited2,Clock,Clu,Cnot4,Creb1,Crebzf,Csda,Csrnp1,Ctbp2,Ctnnd…	1110002N22Rik,1700071K01Rik,2210018M11Rik,2500003M10Rik,2610044O15Rik,2610305D13Rik,2700050L05Rik,4933421E11Rik,A930001N09Rik,AK011498,AW146154,Ablim2,Abra,Abt1,Aco1,Actl6a,Adnp,Adnp2,Adrb2,Aebp2,Aff1,Akirin2,Akt1,Akt1s1,Akt2,Aldh1a2,Alkbh2,Amh,Ankrd49,Anp32a,Apbb2,Aplp1,Apobec1,Apobec2,Apoe,Arhgef2,Arid1a,Arid2,Arid3a,Arid3b,Arid4a,Arid4b,Arid5b,Arnt,Arnt2,Arntl,Arntl2,Arrb2,Asf1a,Asf1b,Asxl1,As…
GO Biological Process	GO:0009987	cellular process	11	4.15185e-25	3.56353e-21	3.23958e-22	1.19775	1098.72	1316	5099	0.579225	0.25809	1211	3573	12455	0610010K14Rik,1110002N22Rik,1700071K01Rik,2700078E11Rik,2810002N01Rik,2810021B07Rik,2810422J05Rik,2900073G15Rik,4833442J19Rik,5730590G19Rik,6430573F11Rik,9430023L20Rik,A830007P12Rik,AI464131,Abcg8,Abl1,Ablim2,Abr,Aco1,Acot11,Actb,Actn1,Actn4,Actr10,Adam23,Adnp,Adrb2,Adrbk1,Aebp2,Agap3,Agpat3,Agpat4,Ahcy,Ahsa1,Aip,Akap1,Akap12,Akap8,Alad,Aldh4a1,Alkbh2,Amacr,Anapc7,Angpt1,Anp32a,Ap1m1,Ap3b2,Ap4s1,…	0610007P08Rik,0610009B22Rik,0610010K14Rik,1110002N22Rik,1110021L09Rik,1110034A24Rik,1110054O05Rik,1190002N15Rik,1300010F03Rik,1300014I06Rik,1500003O03Rik,1500010J02Rik,1700024P04Rik,1700071K01Rik,1700106N22Rik,1810011O10Rik,2210018M11Rik,2300002M23Rik,2310046K01Rik,2410004A20Rik,2500003M10Rik,2610101N10Rik,2700050L05Rik,2700078E11Rik,2810002N01Rik,2810006K23Rik,2810021B07Rik,2810422J05Rik,2810422…
GO Biological Process	GO:0048856	anatomical structure development	12	6.24803e-25	5.36268e-21	4.4689e-22	1.46269	352.091	515	1634	0.226672	0.315177	463	1068	2972	AI464131,Abr,Actb,Adamts1,Adnp,Adrbk1,Angpt1,Apbb2,Aph1a,Arc,Arf6,Arid5b,Asah1,Atf2,Atl1,Atoh1,Atp5b,Atp8b2,B3gnt2,Bag1,Bag3,Basp1,Bbs10,Bcat2,Bcl11a,Bcl11b,Bcl2l1,Bcl2l11,Bdnf,Birc6,Bmp2,Brca1,Brd4,C1galt1,Cad,Cadm1,Caprin1,Car2,Cbfa2t2,Ccdc88a,Ccnb2,Ccnd1,Ccne1,Ccr4,Cd63,Cd9,Cdh13,Cdk13,Cdk4,Cdk5r1,Cdk6,Cdkn1a,Cdkn1b,Cdo1,Celsr3,Cep57,Cfl1,Chrna9,Chrnb1,Cited2,Ckb,Clcn2,Clu,Cobl,Creb1,Csda,Csnk…	9030409G11Rik,AI464131,Aard,Abi1,Abi2,Abl2,Abr,Abt1,Acadm,Acat1,Acd,Acsl3,Actb,Actc1,Actg1,Actl6a,Actr3,Adam17,Adam19,Adam9,Adamts1,Add1,Adnp,Adnp2,Adra2b,Adrbk1,Agfg1,Agpat2,Agpat6,Akt1,Aldh1a2,Aldh2,Aldh5a1,Alox15,Alpl,Amh,Angpt1,Angptl6,Ank3,Ankrd11,Ankrd17,Anpep,Anxa1,Anxa2,Apbb2,Apc,Aph1a,Aplp2,Apoe,Aprt,Arc,Arf4,Arf6,Arhgef2,Arhgef7,Arid1a,Arid5b,Arih2,Arnt,Arnt2,Asah1,Asb1,Asns,Aspa,Atf1,A…
GO Biological Process	GO:0031326	regulation of cellular biosynthetic process	13	1.14071e-24	9.79071e-21	7.53132e-22	1.43515	384.628	552	1785	0.242958	0.309244	496	1169	3043	1110002N22Rik,1700071K01Rik,5730590G19Rik,Ablim2,Aco1,Adnp,Adrb2,Aebp2,Akap12,Anp32a,Apbb2,Aplp1,Arid3b,Arid4a,Arid4b,Arid5b,Asf1b,Asxl1,Atad2,Atf2,Atoh1,Atp1a1,Atp8b2,Bag1,Basp1,Baz1a,Bcl11a,Bcl11b,Bcl6b,Bcl9l,Bclaf1,Bhlhe40,Bmp2,Bnc2,Brca1,Brd4,Caprin1,Cbfa2t2,Cbx1,Cbx5,Ccdc88a,Ccnl1,Cdk13,Cdk4,Cdk5r1,Cdkn1a,Cdkn1b,Cdyl,Cenpb,Cggbp1,Chd4,Chd9,Cic,Cited2,Clock,Clu,Cnot4,Creb1,Crebzf,Csda,Csrnp1,…	1110002N22Rik,1500010J02Rik,1700071K01Rik,2210018M11Rik,2500003M10Rik,2610044O15Rik,2610305D13Rik,2700050L05Rik,4933421E11Rik,5730590G19Rik,A930001N09Rik,AK011498,AW146154,Ablim2,Abra,Abt1,Acadm,Acd,Aco1,Acsl5,Actl6a,Adcy3,Adcy5,Adnp,Adnp2,Adora2b,Adrb2,Adrb3,Aebp2,Aff1,Akap12,Akirin2,Akt1,Akt2,Amh,Ankrd49,Anp32a,Anxa1,Apbb2,Aplp1,Apobec1,Apoc1,Apoe,Arhgef2,Arid1a,Arid2,Arid3a,Arid3b,Arid4a,Arid4…
GO Biological Process	GO:0009889	regulation of biosynthetic process	14	1.54394e-24	1.32516e-20	9.46545e-22	1.43233	386.783	554	1795	0.243838	0.308635	498	1178	3068	1110002N22Rik,1700071K01Rik,5730590G19Rik,Ablim2,Aco1,Adnp,Adrb2,Aebp2,Akap12,Anp32a,Apbb2,Aplp1,Arid3b,Arid4a,Arid4b,Arid5b,Asf1b,Asxl1,Atad2,Atf2,Atoh1,Atp1a1,Atp8b2,Bag1,Basp1,Baz1a,Bcl11a,Bcl11b,Bcl6b,Bcl9l,Bclaf1,Bhlhe40,Bmp2,Bnc2,Brca1,Brd4,Caprin1,Cbfa2t2,Cbx1,Cbx5,Ccdc88a,Ccnl1,Cdk13,Cdk4,Cdk5r1,Cdkn1a,Cdkn1b,Cdyl,Cenpb,Cggbp1,Chd4,Chd9,Cic,Cited2,Clock,Clu,Cnot4,Creb1,Crebzf,Csda,Csrnp1,…	1110002N22Rik,1500010J02Rik,1700071K01Rik,2210018M11Rik,2500003M10Rik,2610044O15Rik,2610305D13Rik,2700050L05Rik,4933421E11Rik,5730590G19Rik,A930001N09Rik,AK011498,AW146154,Ablim2,Abra,Abt1,Acadm,Acd,Aco1,Acsl5,Actl6a,Adcy3,Adcy5,Adnp,Adnp2,Adora2b,Adrb2,Adrb3,Aebp2,Aff1,Akap12,Akirin2,Akr1c18,Akt1,Akt2,Amh,Ankrd13c,Ankrd49,Anp32a,Anxa1,Apbb2,Aplp1,Apobec1,Apoc1,Apoe,Arhgef2,Arid1a,Arid2,Arid3a,Ar…
GO Biological Process	GO:2000112	regulation of cellular macromolecule biosynthetic process	15	2.07861e-24	1.78407e-20	1.18938e-21	1.44137	372.562	537	1729	0.236356	0.310584	481	1126	2858	1110002N22Rik,1700071K01Rik,5730590G19Rik,Ablim2,Aco1,Adnp,Adrb2,Aebp2,Anp32a,Apbb2,Aplp1,Arid3b,Arid4a,Arid4b,Arid5b,Asf1b,Asxl1,Atad2,Atf2,Atoh1,Atp8b2,Bag1,Basp1,Baz1a,Bcl11a,Bcl11b,Bcl6b,Bcl9l,Bclaf1,Bhlhe40,Bmp2,Bnc2,Brca1,Brd4,Caprin1,Cbfa2t2,Cbx1,Cbx5,Ccdc88a,Ccnl1,Cdk13,Cdk4,Cdk5r1,Cdkn1a,Cdkn1b,Cdyl,Cenpb,Cggbp1,Chd4,Chd9,Cic,Cited2,Clock,Clu,Cnot4,Creb1,Crebzf,Csda,Csrnp1,Ctbp2,Ctnnd1,D…	1110002N22Rik,1500010J02Rik,1700071K01Rik,2210018M11Rik,2500003M10Rik,2610044O15Rik,2610305D13Rik,2700050L05Rik,4933421E11Rik,5730590G19Rik,A930001N09Rik,AK011498,AW146154,Ablim2,Abra,Abt1,Acd,Aco1,Actl6a,Adnp,Adnp2,Adrb2,Aebp2,Aff1,Akirin2,Akt1,Akt2,Amh,Ankrd49,Anp32a,Apbb2,Aplp1,Apobec1,Arhgef2,Arid1a,Arid2,Arid3a,Arid3b,Arid4a,Arid4b,Arid5b,Arnt,Arnt2,Arntl,Arntl2,Arrb2,Asf1a,Asf1b,Asxl1,Asxl2…
GO Biological Process	GO:0010556	regulation of macromolecule biosynthetic process	16	2.09326e-24	1.79665e-20	1.12291e-21	1.43816	376.871	542	1749	0.238556	0.309891	486	1140	2917	1110002N22Rik,1700071K01Rik,5730590G19Rik,Ablim2,Aco1,Adnp,Adrb2,Aebp2,Anp32a,Apbb2,Aplp1,Arid3b,Arid4a,Arid4b,Arid5b,Asf1b,Asxl1,Atad2,Atf2,Atoh1,Atp8b2,Bag1,Basp1,Baz1a,Bcl11a,Bcl11b,Bcl6b,Bcl9l,Bclaf1,Bhlhe40,Bmp2,Bnc2,Brca1,Brd4,Caprin1,Cbfa2t2,Cbx1,Cbx5,Ccdc88a,Ccnl1,Cdk13,Cdk4,Cdk5r1,Cdkn1a,Cdkn1b,Cdyl,Cenpb,Cggbp1,Chd4,Chd9,Cic,Cited2,Clock,Clu,Cnot4,Creb1,Crebzf,Csda,Csrnp1,Ctbp2,Ctnnd1,D…	1110002N22Rik,1500010J02Rik,1700071K01Rik,2210018M11Rik,2500003M10Rik,2610044O15Rik,2610305D13Rik,2700050L05Rik,4933421E11Rik,5730590G19Rik,A930001N09Rik,AK011498,AW146154,Ablim2,Abra,Abt1,Acd,Aco1,Actl6a,Adnp,Adnp2,Adora2b,Adrb2,Aebp2,Aff1,Akirin2,Akt1,Akt2,Amh,Ankrd13c,Ankrd49,Anp32a,Apbb2,Aplp1,Apobec1,Arhgef2,Arid1a,Arid2,Arid3a,Arid3b,Arid4a,Arid4b,Arid5b,Arnt,Arnt2,Arntl,Arntl2,Arrb2,Asf1a,…
GO Biological Process	GO:0019219	regulation of nucleobase-containing compound metabolic process	17	4.88503e-24	4.19282e-20	2.46637e-21	1.41741	401.435	569	1863	0.25044	0.305421	506	1219	3172	1110002N22Rik,1700071K01Rik,5730590G19Rik,Ablim2,Abr,Acap3,Adnp,Adrb2,Aebp2,Agap3,Ahsa1,Akap12,Anp32a,Apbb2,Aplp1,Arhgap17,Arhgap21,Arhgap26,Arhgef1,Arhgef12,Arid3b,Arid4a,Arid4b,Arid5b,Asf1b,Asxl1,Atad2,Atf2,Atoh1,Atp8b2,Bag1,Basp1,Baz1a,Bcl11a,Bcl11b,Bcl6b,Bcl9l,Bclaf1,Bhlhe40,Bmp2,Bnc2,Brca1,Brd4,Cbfa2t2,Cbx1,Cbx5,Ccdc88a,Ccnl1,Cdk13,Cdk5r1,Cdkn1a,Cdkn1b,Cdyl,Cenpb,Cggbp1,Chd4,Chd9,Cic,Cited2,…	1110002N22Rik,1500010J02Rik,1700071K01Rik,2210018M11Rik,2500003M10Rik,2610044O15Rik,2610305D13Rik,2700050L05Rik,4933421E11Rik,5730590G19Rik,A930001N09Rik,AK011498,AW146154,Ablim2,Abr,Abra,Abt1,Acap3,Acd,Actl6a,Adcy3,Adcy5,Adnp,Adnp2,Adora2b,Adrb2,Adrb3,Aebp2,Aff1,Agap1,Agap3,Agfg1,Ahsa1,Akap12,Akirin2,Akt1,Akt2,Als2cl,Amh,Ankrd49,Anp32a,Apbb2,Aplp1,Apobec1,Apoe,Arhgap12,Arhgap15,Arhgap17,Arhgap21…
GO Biological Process	GO:0032502	developmental process	18	1.08056e-23	9.27443e-20	5.15246e-21	1.40602	413.933	582	1921	0.256162	0.302967	525	1258	3511	AI464131,Abr,Aco1,Actb,Adamts1,Adnp,Adrbk1,Angpt1,Apbb2,Aph1a,Arc,Arf6,Arid3b,Arid5b,Asah1,Atf2,Atl1,Atoh1,Atp5a1,Atp5b,Atp8b2,B3gnt2,Bag1,Bag3,Basp1,Bbc3,Bbs10,Bcat2,Bcl11a,Bcl11b,Bcl2l1,Bcl2l11,Bdnf,Birc6,Bmp2,Brca1,Brd4,C1galt1,Cad,Cadm1,Caprin1,Car2,Cbfa2t2,Ccdc88a,Ccnb2,Ccnd1,Ccne1,Ccr4,Cd63,Cd9,Cdh13,Cdk13,Cdk4,Cdk5r1,Cdk6,Cdkn1a,Cdkn1b,Cdo1,Celsr3,Cep57,Cfl1,Chrna9,Chrnb1,Cited2,Ckb,Clcn2,…	2410004A20Rik,9030409G11Rik,AI464131,AI848100,Aard,Abcg2,Abi1,Abi2,Abl2,Abr,Abt1,Acadm,Acat1,Acd,Aco1,Acsbg2,Acsl3,Actb,Actc1,Actg1,Actl6a,Actr3,Adam17,Adam19,Adam9,Adamts1,Add1,Adnp,Adnp2,Adra2b,Adrb3,Adrbk1,Agfg1,Agpat2,Agpat6,Akirin2,Akt1,Akt2,Aldh1a2,Aldh2,Aldh5a1,Alox15,Alpl,Amfr,Amh,Angpt1,Angptl6,Ank3,Ankrd11,Ankrd17,Anpep,Anxa1,Anxa2,Apbb2,Apc,Aph1a,Aplp2,Apoe,Aprt,Arc,Arf4,Arf6,Arhgef2,A…
GO Biological Process	GO:0051171	regulation of nitrogen compound metabolic process	19	1.16867e-23	1.00307e-19	5.27932e-21	1.41232	403.59	570	1873	0.25088	0.304325	507	1226	3199	1110002N22Rik,1700071K01Rik,5730590G19Rik,Ablim2,Abr,Acap3,Adnp,Adrb2,Aebp2,Agap3,Ahsa1,Akap12,Anp32a,Apbb2,Aplp1,Arhgap17,Arhgap21,Arhgap26,Arhgef1,Arhgef12,Arid3b,Arid4a,Arid4b,Arid5b,Asf1b,Asxl1,Atad2,Atf2,Atoh1,Atp8b2,Bag1,Basp1,Baz1a,Bcl11a,Bcl11b,Bcl6b,Bcl9l,Bclaf1,Bhlhe40,Bmp2,Bnc2,Brca1,Brd4,Cbfa2t2,Cbx1,Cbx5,Ccdc88a,Ccnl1,Cdk13,Cdk5r1,Cdkn1a,Cdkn1b,Cdyl,Cenpb,Cggbp1,Chd4,Chd9,Cic,Cited2,…	1110002N22Rik,1500010J02Rik,1700071K01Rik,2210018M11Rik,2500003M10Rik,2610044O15Rik,2610305D13Rik,2700050L05Rik,4933421E11Rik,5730590G19Rik,A930001N09Rik,AK011498,AW146154,Ablim2,Abr,Abra,Abt1,Acap3,Acd,Actl6a,Adcy3,Adcy5,Adnp,Adnp2,Adora2b,Adrb2,Adrb3,Aebp2,Aff1,Agap1,Agap3,Agfg1,Ahsa1,Akap12,Akirin2,Akt1,Akt2,Als2cl,Amh,Ankrd49,Anp32a,Apbb2,Apc,Aplp1,Apobec1,Apoc1,Apoe,Arhgap12,Arhgap15,Arhgap1…
GO Biological Process	GO:0051252	regulation of RNA metabolic process	20	1.9301e-23	1.65661e-19	8.28303e-21	1.44602	353.384	511	1640	0.224912	0.311585	453	1067	2720	1110002N22Rik,1700071K01Rik,Ablim2,Adnp,Adrb2,Aebp2,Anp32a,Apbb2,Arid3b,Arid4a,Arid4b,Arid5b,Asf1b,Asxl1,Atad2,Atf2,Atoh1,Atp8b2,Bag1,Basp1,Baz1a,Bcl11a,Bcl11b,Bcl6b,Bcl9l,Bclaf1,Bhlhe40,Bmp2,Bnc2,Brca1,Brd4,Cbfa2t2,Cbx1,Cbx5,Ccnl1,Cdk13,Cdk5r1,Cdkn1b,Cdyl,Cenpb,Cggbp1,Chd4,Chd9,Cic,Cited2,Clock,Clu,Cnot4,Creb1,Crebzf,Csda,Csrnp1,Ctbp2,Ctnnd1,Ddit3,Ddx5,Ddx58,Dhx9,Dlx1,Dmrt1,Dmrta2,Dnajc1,Dnmt3b,…	1110002N22Rik,1700071K01Rik,2210018M11Rik,2500003M10Rik,2610044O15Rik,2610305D13Rik,2700050L05Rik,4933421E11Rik,A930001N09Rik,AK011498,AW146154,Ablim2,Abra,Abt1,Actl6a,Adnp,Adnp2,Adrb2,Aebp2,Aff1,Akirin2,Akt1,Akt2,Amh,Ankrd49,Anp32a,Apbb2,Apobec1,Arhgef2,Arid1a,Arid2,Arid3a,Arid3b,Arid4a,Arid4b,Arid5b,Arnt,Arnt2,Arntl,Arntl2,Arrb2,Asf1a,Asf1b,Asxl1,Asxl2,Atad2,Atf1,Atf2,Atf4,Atf6,Atf7,Atf7ip,Atf7…
GO Biological Process	GO:0007275	multicellular organismal development	21	5.62147e-23	4.82491e-19	2.29758e-20	1.41912	383.335	544	1779	0.239437	0.30579	488	1160	3197	AI464131,Abr,Aco1,Actb,Adamts1,Adnp,Adrbk1,Angpt1,Apbb2,Aph1a,Arc,Arf6,Arid3b,Arid5b,Asah1,Atf2,Atl1,Atoh1,Atp5a1,Atp5b,Atp8b2,B3gnt2,Bag1,Bag3,Basp1,Bbc3,Bcat2,Bcl11a,Bcl11b,Bcl2l1,Bcl2l11,Bdnf,Birc6,Bmp2,Brca1,Brd4,C1galt1,Cad,Cadm1,Caprin1,Car2,Ccdc88a,Ccnb2,Ccnd1,Ccne1,Ccr4,Cd9,Cdh13,Cdk13,Cdk4,Cdk5r1,Cdk6,Cdkn1a,Cdkn1b,Cdo1,Celsr3,Cfl1,Chrna9,Cited2,Ckb,Clcn2,Clu,Cobl,Creb1,Csda,Cspg5,Csrnp1…	2410004A20Rik,9030409G11Rik,AI464131,AI848100,Aard,Abcg2,Abi1,Abi2,Abl2,Abr,Abt1,Acadm,Acat1,Acd,Aco1,Acsbg2,Acsl3,Actb,Actc1,Actg1,Actl6a,Actr3,Adam17,Adam19,Adam9,Adamts1,Add1,Adnp,Adnp2,Adra2b,Adrbk1,Agfg1,Agpat2,Agpat6,Akirin2,Akt1,Akt2,Aldh1a2,Aldh2,Aldh5a1,Alox15,Alpl,Amh,Angpt1,Angptl6,Ank3,Ankrd11,Anpep,Anxa1,Anxa2,Apbb2,Apc,Aph1a,Aplp2,Apoe,Aprt,Arc,Arf4,Arf6,Arhgef2,Arhgef7,Arid1a,Arid3…
GO Biological Process	GO:0048731	system development	22	1.0377e-22	8.90661e-19	4.04846e-20	1.46818	317.399	466	1473	0.205106	0.316361	418	960	2658	AI464131,Abr,Actb,Adamts1,Adnp,Adrbk1,Angpt1,Apbb2,Aph1a,Arf6,Arid5b,Asah1,Atf2,Atl1,Atoh1,Atp5b,Atp8b2,B3gnt2,Bag1,Bag3,Basp1,Bcat2,Bcl11a,Bcl11b,Bcl2l1,Bcl2l11,Bdnf,Birc6,Bmp2,Brca1,C1galt1,Cad,Cadm1,Caprin1,Car2,Ccdc88a,Ccnb2,Ccnd1,Ccne1,Ccr4,Cd9,Cdh13,Cdk13,Cdk4,Cdk5r1,Cdk6,Cdkn1a,Cdkn1b,Cdo1,Celsr3,Cfl1,Chrna9,Cited2,Ckb,Clcn2,Clu,Cobl,Creb1,Csda,Cspg5,Csrnp1,Ctnna1,Ctnnd1,Cul1,Cxadr,Cyp1b1,…	9030409G11Rik,AI464131,Aard,Abi2,Abl2,Abr,Abt1,Acadm,Acat1,Acd,Acsl3,Actb,Actc1,Actg1,Actl6a,Actr3,Adam17,Adam19,Adam9,Adamts1,Add1,Adnp,Adnp2,Adra2b,Adrbk1,Agpat2,Agpat6,Akt1,Aldh1a2,Aldh2,Aldh5a1,Alox15,Alpl,Amh,Angpt1,Angptl6,Ank3,Ankrd11,Anpep,Anxa1,Anxa2,Apbb2,Apc,Aph1a,Aplp2,Apoe,Aprt,Arf4,Arf6,Arhgef2,Arhgef7,Arid1a,Arid5b,Arih2,Arnt,Arnt2,Asah1,Asb1,Asns,Aspa,Atf1,Atf2,Atic,Atl1,Atoh1,Atp…
GO Biological Process	GO:0010467	gene expression	23	1.10819e-22	9.5116e-19	4.13548e-20	1.46325	322.571	472	1497	0.207747	0.315297	423	1007	2547	0610010K14Rik,1110002N22Rik,2810422J05Rik,5730590G19Rik,Adnp,Aebp2,Aip,Anp32a,Aph1a,Aplp1,Arid3b,Arid4b,Arid5b,Asf1b,Asrgl1,Asxl1,Atad2,Atf2,Atoh1,Atp8b2,Baz1a,Bcl11a,Bcl11b,Bcl9l,Bclaf1,Bhlhe40,Bnc2,Ccnl1,Cdc73,Cdk13,Cdyl,Cggbp1,Chd4,Chd9,Cic,Cited2,Clock,Cnot4,Creb1,Crebzf,Csda,Csrnp1,Cstf2t,Ctbp2,Ctnnd1,Dalrd3,Dars,Ddit3,Ddx5,Dhh,Dmrt1,Dpf1,Dr1,Dus3l,Dvl2,Dynll1,E2f1,E2f2,E2f3,Eed,Eef1b2,Eef1e…	0610010K14Rik,1110002N22Rik,1110034A24Rik,2210018M11Rik,2500003M10Rik,2610101N10Rik,2700050L05Rik,2810006K23Rik,2810422J05Rik,4933421E11Rik,5730590G19Rik,Abra,Abt1,Abtb1,Actl6a,Adnp,Adnp2,Aebp2,Aff1,Aip,Akirin2,Akt1,Anp32a,Aph1a,Aplp1,Apobec1,Apobec2,Arid1a,Arid3a,Arid3b,Arid4b,Arid5b,Arnt,Arnt2,Arntl,Arntl2,Arrb2,Asf1a,Asf1b,Asrgl1,Asxl1,Asxl2,Atad2,Atf1,Atf2,Atf4,Atf7,Atf7ip,Atf7ip2,Atoh1,Atp8b…
GO Biological Process	GO:0006355	regulation of transcription, DNA-dependent	24	2.45827e-22	2.10994e-18	8.7914e-20	1.43996	345.842	498	1605	0.21919	0.31028	442	1041	2656	1110002N22Rik,1700071K01Rik,Ablim2,Adnp,Adrb2,Aebp2,Anp32a,Apbb2,Arid3b,Arid4a,Arid4b,Arid5b,Asf1b,Asxl1,Atad2,Atf2,Atoh1,Atp8b2,Bag1,Basp1,Baz1a,Bcl11a,Bcl11b,Bcl6b,Bcl9l,Bclaf1,Bhlhe40,Bmp2,Bnc2,Brca1,Brd4,Cbfa2t2,Cbx1,Cbx5,Ccnl1,Cdk13,Cdk5r1,Cdkn1b,Cdyl,Cenpb,Cggbp1,Chd4,Chd9,Cic,Cited2,Clock,Clu,Cnot4,Creb1,Crebzf,Csda,Csrnp1,Ctbp2,Ctnnd1,Ddit3,Ddx5,Ddx58,Dlx1,Dmrt1,Dmrta2,Dnajc1,Dnmt3b,Dpf1,…	1110002N22Rik,1700071K01Rik,2210018M11Rik,2500003M10Rik,2610044O15Rik,2610305D13Rik,2700050L05Rik,4933421E11Rik,A930001N09Rik,AK011498,AW146154,Ablim2,Abra,Abt1,Actl6a,Adnp,Adnp2,Adrb2,Aebp2,Aff1,Akirin2,Akt1,Akt2,Amh,Ankrd49,Anp32a,Apbb2,Apobec1,Arhgef2,Arid1a,Arid2,Arid3a,Arid3b,Arid4a,Arid4b,Arid5b,Arnt,Arnt2,Arntl,Arntl2,Arrb2,Asf1a,Asf1b,Asxl1,Asxl2,Atad2,Atf1,Atf2,Atf4,Atf6,Atf7,Atf7ip,Atf7…
GO Biological Process	GO:0009059	macromolecule biosynthetic process	25	4.73051e-22	4.0602e-18	1.62408e-19	1.46319	314.382	460	1459	0.202465	0.315284	412	976	2394	0610010K14Rik,1110002N22Rik,2810422J05Rik,5730590G19Rik,Adnp,Aebp2,Angpt1,Anp32a,Arid3b,Arid4b,Arid5b,Asf1b,Asxl1,Atad2,Atf2,Atoh1,Atp8b2,B3galnt2,B3galt4,B3galt6,B3gnt2,B3gnt4,B3gnt7,Baz1a,Bcl11a,Bcl11b,Bcl9l,Bclaf1,Bhlhe40,Bnc2,Brca1,Ccdc88a,Ccne1,Ccnl1,Cdc73,Cdyl,Cggbp1,Chd4,Chd9,Cic,Cited2,Clock,Cnot4,Creb1,Crebzf,Csda,Csrnp1,Ctbp2,Ctnnd1,Dalrd3,Dars,Ddit3,Dmrt1,Dpf1,Dr1,Dse,Dvl2,Dynll1,E2f1,…	0610010K14Rik,1110002N22Rik,1110034A24Rik,2210018M11Rik,2500003M10Rik,2700050L05Rik,2810006K23Rik,2810422J05Rik,4933421E11Rik,5730590G19Rik,6030422M02Rik,Aasdhppt,Abra,Abt1,Abtb1,Acadm,Actl6a,Adnp,Adnp2,Aebp2,Aff1,Akirin2,Akt1,Akt2,Alg6,Alg8,Angpt1,Anp32a,Apobec1,Apoe,Arid1a,Arid3a,Arid3b,Arid4b,Arid5b,Arnt,Arnt2,Arntl,Arntl2,Arrb2,Asf1a,Asf1b,Asxl1,Asxl2,Atad2,Atf1,Atf2,Atf4,Atf7,Atf7ip,Atf7ip2,…
GO Biological Process	GO:0032501	multicellular organismal process	26	5.00628e-22	4.29689e-18	1.65265e-19	1.37668	436.558	601	2026	0.264525	0.296644	542	1361	5164	AI464131,Abcg8,Abr,Aco1,Actb,Adamts1,Adnp,Adrb2,Adrbk1,Angpt1,Apbb2,Aph1a,Arc,Arf6,Arid3b,Arid5b,Asah1,Atf2,Atl1,Atoh1,Atp1a1,Atp5a1,Atp5b,Atp8b2,B3gnt2,B4galnt1,Bag1,Bag3,Basp1,Bbc3,Bbs10,Bcat2,Bcl11a,Bcl11b,Bcl2l1,Bcl2l11,Bdnf,Birc6,Bmp2,Brca1,Brd4,C1galt1,Cad,Cadm1,Cadps2,Caprin1,Car2,Ccdc88a,Ccnb2,Ccnd1,Ccne1,Ccr4,Cd9,Cdh13,Cdk13,Cdk4,Cdk5r1,Cdk6,Cdkn1a,Cdkn1b,Cdo1,Celsr3,Cep57,Cfl1,Chrm1,Chr…	2310046K01Rik,2410004A20Rik,9030409G11Rik,AI464131,AI848100,Aard,Abca4,Abcg2,Abcg8,Abi1,Abi2,Abl2,Abr,Abt1,Acadm,Acat1,Acd,Aco1,Acsbg2,Acsl3,Actb,Actc1,Actg1,Actl6a,Actr3,Adam17,Adam19,Adam9,Adamts1,Adcy3,Adcy5,Add1,Adnp,Adnp2,Adora2b,Adra2b,Adrb2,Adrb3,Adrbk1,Agfg1,Agpat2,Agpat6,Agtrap,Akirin2,Akt1,Akt2,Aldh1a2,Aldh2,Aldh5a1,Alox15,Alpl,Amfr,Amh,Angpt1,Angptl6,Ank3,Ankrd11,Anpep,Anxa1,Anxa2,Anxa…
GO Biological Process	GO:0034645	cellular macromolecule biosynthetic process	27	1.17436e-21	1.00795e-17	3.73315e-19	1.45965	313.089	457	1453	0.201144	0.314522	409	971	2373	0610010K14Rik,1110002N22Rik,2810422J05Rik,5730590G19Rik,Adnp,Aebp2,Anp32a,Arid3b,Arid4b,Arid5b,Asf1b,Asxl1,Atad2,Atf2,Atoh1,Atp8b2,B3galnt2,B3galt4,B3galt6,B3gnt2,B3gnt4,B3gnt7,Baz1a,Bcl11a,Bcl11b,Bcl9l,Bclaf1,Bhlhe40,Bnc2,Brca1,Ccdc88a,Ccne1,Ccnl1,Cdc73,Cdyl,Cggbp1,Chd4,Chd9,Cic,Cited2,Clock,Cnot4,Creb1,Crebzf,Csda,Csrnp1,Ctbp2,Ctnnd1,Dalrd3,Dars,Ddit3,Dmrt1,Dpf1,Dr1,Dse,Dvl2,Dynll1,E2f1,E2f2,E2…	0610010K14Rik,1110002N22Rik,1110034A24Rik,2210018M11Rik,2500003M10Rik,2700050L05Rik,2810006K23Rik,2810422J05Rik,4933421E11Rik,5730590G19Rik,6030422M02Rik,Abra,Abt1,Abtb1,Acadm,Actl6a,Adnp,Adnp2,Aebp2,Aff1,Akirin2,Akt1,Akt2,Alg6,Alg8,Anp32a,Apobec1,Apoe,Arid1a,Arid3a,Arid3b,Arid4b,Arid5b,Arnt,Arnt2,Arntl,Arntl2,Arrb2,Asf1a,Asf1b,Asxl1,Asxl2,Atad2,Atf1,Atf2,Atf4,Atf7,Atf7ip,Atf7ip2,Atg10,Atoh1,Atp8…
GO Biological Process	GO:0016070	RNA metabolic process	28	3.39618e-21	2.91494e-17	1.04105e-18	1.46588	300.161	440	1393	0.193662	0.315865	392	920	2328	0610010K14Rik,1110002N22Rik,Adnp,Aebp2,Anp32a,Aplp1,Arid3b,Arid4b,Arid5b,Asf1b,Asxl1,Atad2,Atf2,Atoh1,Atp8b2,Baz1a,Bcl11a,Bcl11b,Bcl9l,Bclaf1,Bhlhe40,Bnc2,Ccnl1,Cdc73,Cdk13,Cdyl,Cggbp1,Chd4,Chd9,Cic,Cited2,Clock,Cnot4,Creb1,Crebzf,Csda,Csrnp1,Cstf2t,Ctbp2,Ctnnd1,Dalrd3,Dars,Ddit3,Ddx5,Dhx9,Dmrt1,Dpf1,Dr1,Dus3l,Dvl2,Dynll1,E2f1,E2f2,E2f3,Eed,Egr1,Ehf,Eif2b5,Eif2c1,Eif5,Elf2,Elk3,Ell2,Eomes,Epc1,Ep…	0610010K14Rik,1110002N22Rik,2210018M11Rik,2500003M10Rik,2610101N10Rik,2700050L05Rik,4933421E11Rik,Abra,Abt1,Actl6a,Adnp,Adnp2,Aebp2,Aff1,Akap7,Akirin2,Anp32a,Aplp1,Apobec1,Apobec2,Arid1a,Arid3a,Arid3b,Arid4b,Arid5b,Arnt,Arnt2,Arntl,Arntl2,Arrb2,Asf1a,Asf1b,Asxl1,Asxl2,Atad2,Atf1,Atf2,Atf4,Atf7,Atf7ip,Atf7ip2,Atoh1,Atp8b2,Atxn3,Atxn7l3,Auh,B020018G12Rik,Bach1,Banp,Barhl1,Bat1a,Baz1a,Baz1b,Baz2a,Bb…
GO Biological Process	GO:0048513	organ development	29	4.53494e-21	3.89234e-17	1.34219e-18	1.5343	237.241	364	1101	0.160211	0.330609	324	714	1998	AI464131,Abr,Adamts1,Adrbk1,Angpt1,Aph1a,Arf6,Arid5b,Asah1,Atf2,Atoh1,Atp8b2,Bag3,Basp1,Bcat2,Bcl11a,Bcl11b,Bcl2l1,Bcl2l11,Bdnf,Birc6,Bmp2,Brca1,C1galt1,Cad,Cadm1,Car2,Ccnb2,Ccnd1,Ccne1,Cd9,Cdk13,Cdk4,Cdk5r1,Cdk6,Cdkn1a,Cdkn1b,Cdo1,Cfl1,Chrna9,Cited2,Ckb,Clcn2,Clu,Creb1,Csda,Csrnp1,Ctnna1,Ctnnd1,Cul1,Cxadr,Cyp1b1,Dab1,Ddit3,Dhh,Dll1,Dlx1,Dnase2a,Dpysl2,Dsp,Dvl2,Dyrk3,E2f1,Efna1,Efnb2,Egr1,Eif2b5,…	9030409G11Rik,AI464131,Aard,Abi2,Abr,Acadm,Acat1,Acsl3,Actc1,Adam17,Adam19,Adam9,Adamts1,Add1,Adrbk1,Agpat2,Agpat6,Akt1,Aldh1a2,Aldh2,Alox15,Alpl,Amh,Angpt1,Ankrd11,Anxa1,Apc,Aph1a,Aplp2,Aprt,Arf4,Arf6,Arid5b,Arih2,Arnt,Asah1,Asb1,Asns,Atf2,Atic,Atoh1,Atp8b2,B4galt1,Bag3,Barhl1,Basp1,Baz1b,Bcat2,Bcl11a,Bcl11b,Bcl2l1,Bcl2l11,Bcl3,Bcl6,Bdh1,Bdnf,Bfsp2,Bik,Birc2,Birc6,Blm,Bloc1s3,Bmi1,Bmp2,Bmp4,Bmpr…
GO Biological Process	GO:0006351	transcription, DNA-dependent	30	5.76538e-21	4.94842e-17	1.64948e-18	1.51875	248.231	377	1152	0.165933	0.327257	334	737	1738	0610010K14Rik,1110002N22Rik,Adnp,Aebp2,Anp32a,Arid3b,Arid4b,Arid5b,Asf1b,Asxl1,Atad2,Atf2,Atoh1,Atp8b2,Baz1a,Bcl11a,Bcl11b,Bcl9l,Bclaf1,Bhlhe40,Bnc2,Ccnl1,Cdc73,Cdyl,Cggbp1,Chd4,Chd9,Cic,Cited2,Clock,Cnot4,Creb1,Crebzf,Csda,Csrnp1,Ctbp2,Ctnnd1,Ddit3,Dmrt1,Dpf1,Dr1,Dvl2,Dynll1,E2f1,E2f2,E2f3,Eed,Egr1,Ehf,Eif2c1,Elf2,Elk3,Ell2,Eomes,Epc1,Epc2,Ern1,Etv5,Etv6,Foxa1,Foxb1,Foxd3,Foxh1,Foxi3,Foxn2,Foxn4…	0610010K14Rik,1110002N22Rik,2210018M11Rik,2500003M10Rik,2700050L05Rik,4933421E11Rik,Abra,Abt1,Actl6a,Adnp,Adnp2,Aebp2,Aff1,Akirin2,Anp32a,Arid1a,Arid3a,Arid3b,Arid4b,Arid5b,Arnt,Arnt2,Arntl,Arntl2,Arrb2,Asf1a,Asf1b,Asxl1,Asxl2,Atad2,Atf1,Atf2,Atf4,Atf7,Atf7ip,Atf7ip2,Atoh1,Atp8b2,Atxn3,Atxn7l3,Bach1,Banp,Barhl1,Baz1a,Baz1b,Baz2a,Bbx,Bcl11a,Bcl11b,Bcl3,Bcl6,Bcl9l,Bclaf1,Bhlha9,Bhlhe40,Bmi1,Bnc2,Bp…
GO Biological Process	GO:0032774	RNA biosynthetic process	31	6.84823e-21	5.87783e-17	1.89608e-18	1.51743	248.446	377	1153	0.165933	0.326973	334	738	1741	0610010K14Rik,1110002N22Rik,Adnp,Aebp2,Anp32a,Arid3b,Arid4b,Arid5b,Asf1b,Asxl1,Atad2,Atf2,Atoh1,Atp8b2,Baz1a,Bcl11a,Bcl11b,Bcl9l,Bclaf1,Bhlhe40,Bnc2,Ccnl1,Cdc73,Cdyl,Cggbp1,Chd4,Chd9,Cic,Cited2,Clock,Cnot4,Creb1,Crebzf,Csda,Csrnp1,Ctbp2,Ctnnd1,Ddit3,Dmrt1,Dpf1,Dr1,Dvl2,Dynll1,E2f1,E2f2,E2f3,Eed,Egr1,Ehf,Eif2c1,Elf2,Elk3,Ell2,Eomes,Epc1,Epc2,Ern1,Etv5,Etv6,Foxa1,Foxb1,Foxd3,Foxh1,Foxi3,Foxn2,Foxn4…	0610010K14Rik,1110002N22Rik,2210018M11Rik,2500003M10Rik,2700050L05Rik,4933421E11Rik,Abra,Abt1,Actl6a,Adnp,Adnp2,Aebp2,Aff1,Akirin2,Anp32a,Arid1a,Arid3a,Arid3b,Arid4b,Arid5b,Arnt,Arnt2,Arntl,Arntl2,Arrb2,Asf1a,Asf1b,Asxl1,Asxl2,Atad2,Atf1,Atf2,Atf4,Atf7,Atf7ip,Atf7ip2,Atoh1,Atp8b2,Atxn3,Atxn7l3,Bach1,Banp,Barhl1,Baz1a,Baz1b,Baz2a,Bbx,Bcl11a,Bcl11b,Bcl3,Bcl6,Bcl9l,Bclaf1,Bhlha9,Bhlhe40,Bmi1,Bnc2,Bp…
GO Biological Process	GO:0048869	cellular developmental process	32	1.47813e-20	1.26868e-16	3.96462e-18	1.49509	263.53	394	1223	0.173416	0.322159	347	778	2158	AI464131,Actb,Adnp,Angpt1,Apbb2,Arf6,Arid5b,Atf2,Atl1,Atoh1,Atp8b2,B3gnt2,Bag1,Basp1,Bbs10,Bcl11a,Bcl11b,Bcl2l1,Bdnf,Bmp2,Brca1,C1galt1,Cadm1,Caprin1,Cbfa2t2,Ccdc88a,Ccnd1,Ccr4,Cd63,Cd9,Cdk5r1,Cdk6,Celsr3,Cep57,Cfl1,Chrnb1,Cited2,Clcn2,Clu,Creb1,Csnk1a1,Cspg5,Csrp2,Ctbp2,Ctnna1,Ctnnd1,Cxadr,Dab1,Dhh,Diap1,Dll1,Dlx1,Dmrt1,Dnase2a,Dnmt3b,Dpysl2,Drd3,Dsp,Dusp6,Dyrk3,Efna1,Efnb2,Efnb3,Egr1,Ehf,Eif2b5…	9030409G11Rik,AI464131,Abi2,Abl2,Abt1,Acadm,Acsbg2,Actb,Actc1,Actg1,Actr3,Adam17,Adam9,Add1,Adnp,Adnp2,Adra2b,Agfg1,Agpat6,Akt1,Aldh1a2,Amh,Angpt1,Angptl6,Ank3,Anpep,Anxa1,Apbb2,Apc,Apoe,Arf6,Arhgef2,Arid5b,Arih2,Arl4a,Arnt,Aspa,Atf1,Atf2,Atl1,Atoh1,Atp8b2,Atxn10,B3gnt2,B4galt1,BC096441,Bag1,Barhl1,Basp1,Bbs10,Bbs9,Bcl11a,Bcl11b,Bcl2l1,Bcl3,Bcl6,Bdnf,Bfsp2,Blm,Bmp2,Bmp4,Bmpr1a,Bnip2,Brca1,Btg2,C1…
GO Biological Process	GO:0030154	cell differentiation	33	2.5026e-20	2.14798e-16	6.50902e-18	1.4968	259.22	388	1203	0.170775	0.322527	342	763	2082	AI464131,Actb,Adnp,Angpt1,Apbb2,Arf6,Arid5b,Atf2,Atl1,Atoh1,Atp8b2,B3gnt2,Bag1,Basp1,Bcl11a,Bcl11b,Bcl2l1,Bdnf,Bmp2,Brca1,C1galt1,Cadm1,Caprin1,Cbfa2t2,Ccdc88a,Ccnd1,Ccr4,Cd63,Cd9,Cdk5r1,Cdk6,Celsr3,Cep57,Cfl1,Chrnb1,Cited2,Clcn2,Clu,Creb1,Cspg5,Csrp2,Ctbp2,Ctnna1,Ctnnd1,Cxadr,Dab1,Dhh,Diap1,Dll1,Dlx1,Dmrt1,Dnase2a,Dnmt3b,Dpysl2,Drd3,Dsp,Dusp6,Dyrk3,Efna1,Efnb2,Efnb3,Egr1,Ehf,Eif2b5,En1,Enah,Eome…	9030409G11Rik,AI464131,Abi2,Abl2,Abt1,Acadm,Acsbg2,Actb,Actc1,Actg1,Actr3,Adam17,Adam9,Add1,Adnp,Adnp2,Adra2b,Agfg1,Agpat6,Akt1,Aldh1a2,Amh,Angpt1,Angptl6,Ank3,Anpep,Anxa1,Apbb2,Apc,Apoe,Arf6,Arhgef2,Arid5b,Arih2,Arl4a,Arnt,Aspa,Atf1,Atf2,Atl1,Atoh1,Atp8b2,Atxn10,B3gnt2,B4galt1,BC096441,Bag1,Barhl1,Basp1,Bbs9,Bcl11a,Bcl11b,Bcl2l1,Bcl3,Bcl6,Bdnf,Bfsp2,Blm,Bmp2,Bmp4,Bmpr1a,Bnip2,Brca1,Btg2,C1galt1,…
GO Biological Process	GO:0090304	nucleic acid metabolic process	34	4.12263e-20	3.53845e-16	1.04072e-17	1.41169	349.936	494	1624	0.21743	0.304187	444	1100	2818	0610010K14Rik,1110002N22Rik,5730590G19Rik,Abl1,Adnp,Aebp2,Akap8,Alkbh2,Anp32a,Aplp1,Arid3b,Arid4b,Arid5b,Asf1b,Asxl1,Atad2,Atf2,Atoh1,Atp8b2,Baz1a,Bcl11a,Bcl11b,Bcl9l,Bclaf1,Bhlhe40,Bnc2,Brca1,C330006K01Rik,Ccdc88a,Ccne1,Ccnl1,Cdc73,Cdk13,Cdyl,Cggbp1,Chd4,Chd9,Cic,Cited2,Clock,Cnot4,Creb1,Crebzf,Csda,Csrnp1,Cstf2t,Ctbp2,Ctnnd1,Dalrd3,Dars,Ddb1,Ddit3,Ddx5,Dhx9,Dmrt1,Dnase2a,Dnmt3b,Dpf1,Dr1,Dus3l,D…	0610007P08Rik,0610010K14Rik,1110002N22Rik,1110054O05Rik,1500010J02Rik,1700024P04Rik,2210018M11Rik,2500003M10Rik,2610101N10Rik,2700050L05Rik,4933421E11Rik,5730590G19Rik,6030422M02Rik,6330577E15Rik,A730011L01Rik,Abl1,Abra,Abt1,Acd,Actl6a,Adnp,Adnp2,Aebp2,Aff1,Akap7,Akap8,Akirin2,Alkbh2,Anp32a,Aplp1,Apobec1,Apobec2,Apobec3,Aptx,Arid1a,Arid3a,Arid3b,Arid4b,Arid5b,Arnt,Arnt2,Arntl,Arntl2,Arrb2,Asf1a,A…
GO Biological Process	GO:0009653	anatomical structure morphogenesis	35	4.57513e-20	3.92683e-16	1.12195e-17	1.59479	188.112	300	873	0.132042	0.343643	267	545	1478	Abr,Actb,Adamts1,Angpt1,Apbb2,Arid5b,Atf2,Atl1,Atoh1,Atp5b,Atp8b2,B3gnt2,Bbs10,Bcl11b,Bcl2l11,Bdnf,Bmp2,Brca1,C1galt1,Cad,Cadm1,Car2,Ccnd1,Ccne1,Cd9,Cdh13,Cdk4,Cdk5r1,Cdkn1a,Celsr3,Cfl1,Chrna9,Cited2,Clu,Cobl,Creb1,Csda,Csnk1a1,Csrnp1,Ctnna1,Ctnnd1,Cul1,Cyp1b1,Dab1,Dll1,Dlx1,Dusp4,Dvl2,Efna1,Efnb2,Efnb3,Eif4a1,Elk3,En1,Enah,Eomes,Epgn,Epha2,Epha4,Ephb3,Erbb3,Ext1,Ext2,Fgf18,Fgfr2,Flt1,Foxa1,Foxb1…	Abi1,Abr,Acd,Actb,Actc1,Actg1,Actr3,Adamts1,Add1,Adra2b,Agfg1,Aldh1a2,Alpl,Amh,Angpt1,Angptl6,Ank3,Ankrd11,Anpep,Anxa2,Apbb2,Apc,Apoe,Arhgef2,Arid5b,Atf2,Atic,Atl1,Atoh1,Atp5b,Atp8b2,B3gnt2,B4galt1,BC096441,Baz1b,Bbs10,Bcl11b,Bcl2l11,Bcl6,Bdnf,Bmi1,Bmp2,Bmp4,Bmpr1a,Brca1,C1galt1,Cacna1a,Cad,Cadm1,Capn2,Car2,Carm1,Cckar,Ccm2,Ccnb1ip1,Ccnd1,Ccne1,Cd9,Cdc42,Cdh1,Cdh13,Cdk4,Cdk5r1,Cdkn1a,Cdsn,Cela1,C…
GO Biological Process	GO:0044237	cellular metabolic process	36	2.93534e-19	2.5194e-15	6.99834e-17	1.25071	704.398	881	3269	0.387764	0.269501	810	2303	6562	0610010K14Rik,1110002N22Rik,1700071K01Rik,2700078E11Rik,2810422J05Rik,4833442J19Rik,5730590G19Rik,6430573F11Rik,9430023L20Rik,A830007P12Rik,Abcg8,Abl1,Aco1,Acot11,Adnp,Adrbk1,Aebp2,Agap3,Agpat3,Agpat4,Ahcy,Ahsa1,Aip,Akap1,Akap12,Akap8,Alad,Aldh4a1,Alkbh2,Amacr,Anapc7,Angpt1,Anp32a,Aph1a,Apip,Aplp1,Apol8,Arf6,Arid3b,Arid4b,Arid5b,Arih1,Asf1b,Asrgl1,Asxl1,Atad2,Atf2,Atg13,Atl1,Atoh1,Atp1a1,Atp1b1,A…	0610007P08Rik,0610010K14Rik,1110002N22Rik,1110034A24Rik,1110054O05Rik,1300010F03Rik,1500010J02Rik,1700024P04Rik,1700071K01Rik,1700106N22Rik,2210018M11Rik,2500003M10Rik,2610101N10Rik,2700050L05Rik,2700078E11Rik,2810006K23Rik,2810422J05Rik,2810422O20Rik,4833442J19Rik,4933421E11Rik,5730590G19Rik,6030422M02Rik,6330577E15Rik,6430573F11Rik,9430023L20Rik,A3galt2,A730011L01Rik,A830007P12Rik,Aasdh,Abca4,A…
GO Biological Process	GO:0044238	primary metabolic process	37	3.45468e-19	2.96515e-15	8.01391e-17	1.25188	698.149	874	3240	0.384683	0.269753	801	2282	6734	0610010K14Rik,1110002N22Rik,1700071K01Rik,2700078E11Rik,2810422J05Rik,4833442J19Rik,5730590G19Rik,A830007P12Rik,AI464131,Abcg8,Abl1,Acot11,Adam23,Adamts1,Adamts4,Adnp,Adrbk1,Aebp2,Agap3,Agpat3,Agpat4,Ahsa1,Aip,Akap8,Aldh4a1,Alkbh2,Amacr,Anapc7,Angpt1,Anp32a,Aph1a,Apip,Aplp1,Arf6,Arid3b,Arid4b,Arid5b,Arih1,Asah1,Asf1b,Asrgl1,Asxl1,Atad2,Atf2,Atl1,Atoh1,Atp1a1,Atp1b1,Atp5a1,Atp5b,Atp5j,Atp8b2,Avpi1…	0610007P08Rik,0610010K14Rik,1110002N22Rik,1110034A24Rik,1110054O05Rik,1300010F03Rik,1500010J02Rik,1700024P04Rik,1700071K01Rik,2010106G01Rik,2210018M11Rik,2500003M10Rik,2610101N10Rik,2700050L05Rik,2700078E11Rik,2810006K23Rik,2810422J05Rik,2810422O20Rik,4833442J19Rik,4930568D16Rik,4931440L10Rik,4933406M09Rik,4933421E11Rik,5730590G19Rik,6030422M02Rik,6330577E15Rik,A3galt2,A4galt,A730011L01Rik,A83000…
GO Biological Process	GO:0006807	nitrogen compound metabolic process	38	5.76501e-19	4.94811e-15	1.30213e-16	1.3466	435.912	587	2023	0.258363	0.290163	534	1385	3803	0610010K14Rik,1110002N22Rik,5730590G19Rik,Abcg8,Abl1,Adnp,Aebp2,Agap3,Akap8,Alad,Aldh4a1,Alkbh2,Angpt1,Anp32a,Apip,Aplp1,Arf6,Arid3b,Arid4b,Arid5b,Asf1b,Asrgl1,Asxl1,Atad2,Atf2,Atl1,Atoh1,Atp1a1,Atp1b1,Atp5a1,Atp5b,Atp5j,Atp8b2,B3galt6,BC016495,Bad,Baz1a,Bcat2,Bcl11a,Bcl11b,Bcl9l,Bclaf1,Bhlhe40,Bnc2,Brca1,Btd,C330006K01Rik,Cad,Ccdc88a,Ccne1,Ccnl1,Cdc73,Cdk13,Cdo1,Cdyl,Cggbp1,Chd4,Chd9,Chka,Chpt1,…	0610007P08Rik,0610010K14Rik,1110002N22Rik,1110054O05Rik,1300010F03Rik,1500010J02Rik,1700024P04Rik,2210018M11Rik,2500003M10Rik,2610101N10Rik,2700050L05Rik,4933421E11Rik,5730590G19Rik,6030422M02Rik,6330577E15Rik,A730011L01Rik,Abca4,Abcb8,Abcc4,Abcd3,Abce1,Abcf3,Abcg2,Abcg8,Abl1,Abra,Abt1,Acadm,Accsl,Acd,Actc1,Actl6a,Adc,Adcy3,Adcy5,Adi1,Adk,Adnp,Adnp2,Adss,Aebp2,Aff1,Afmid,Agap1,Agap3,Agpat6,Ak1,Ak…
GO Biological Process	GO:0006139	nucleobase-containing compound metabolic process	39	1.55014e-18	1.33049e-14	3.41151e-16	1.36128	400.358	545	1858	0.239877	0.293326	494	1271	3387	0610010K14Rik,1110002N22Rik,5730590G19Rik,Abcg8,Abl1,Adnp,Aebp2,Agap3,Akap8,Alkbh2,Anp32a,Aplp1,Arf6,Arid3b,Arid4b,Arid5b,Asf1b,Asxl1,Atad2,Atf2,Atl1,Atoh1,Atp1a1,Atp1b1,Atp5a1,Atp5b,Atp5j,Atp8b2,BC016495,Bad,Baz1a,Bcl11a,Bcl11b,Bcl9l,Bclaf1,Bhlhe40,Bnc2,Brca1,C330006K01Rik,Cad,Ccdc88a,Ccne1,Ccnl1,Cdc73,Cdk13,Cdyl,Cggbp1,Chd4,Chd9,Cic,Cited2,Clock,Cnot4,Creb1,Crebzf,Csda,Csrnp1,Cstf2t,Ctbp2,Ctnnd…	0610007P08Rik,0610010K14Rik,1110002N22Rik,1110054O05Rik,1300010F03Rik,1500010J02Rik,1700024P04Rik,2210018M11Rik,2500003M10Rik,2610101N10Rik,2700050L05Rik,4933421E11Rik,5730590G19Rik,6030422M02Rik,6330577E15Rik,A730011L01Rik,Abca4,Abcb8,Abcc4,Abcd3,Abce1,Abcf3,Abcg2,Abcg8,Abl1,Abra,Abt1,Acd,Actc1,Actl6a,Adcy3,Adcy5,Adk,Adnp,Adnp2,Adss,Aebp2,Aff1,Agap1,Agap3,Ak1,Ak2,Ak3,Ak7,Akap7,Akap8,Akirin2,Alkb…
GO Biological Process	GO:0048519	negative regulation of biological process	40	2.7296e-18	2.34282e-14	5.85705e-16	1.42898	299.514	428	1390	0.18838	0.307914	385	902	2315	1700071K01Rik,5730590G19Rik,Abcg8,Abr,Actn4,Adnp,Adrb2,Adrbk1,Akap1,Akt1s1,Angpt1,Apbb2,Apip,Aplp1,Arid4a,Atp1a1,Atp5a1,Atp5b,Atp8b2,Bag1,Bag3,Bai1,Basp1,Bbc3,Bcl11a,Bcl11b,Bcl2l1,Bcl2l10,Bcl6b,Bcl9l,Bclaf1,Bdnf,Bhlhe40,Birc6,Bmp2,Brca1,Caprin1,Capza2,Capzb,Cbfa2t2,Cbll1,Cbx1,Cbx5,Ccnd1,Cd63,Cd9,Cdh13,Cdk5r1,Cdk6,Cdkn1a,Cdkn1b,Cited2,Clu,Crebzf,Csda,Ctbp2,Ctnna1,Ctnnd1,Cxadr,Dab1,Dcun1d3,Ddit3,Dg…	1700071K01Rik,4632434I11Rik,5730590G19Rik,Abcg8,Abhd2,Abr,Acaa2,Acd,Actn4,Adam17,Adnp,Adnp2,Adora2b,Adrb2,Adrbk1,Ak1,Akap1,Akirin2,Akt1,Akt1s1,Akt2,Aldh1a2,Angpt1,Anpep,Anxa1,Anxa2,Apbb2,Apc,Apip,Aplp1,Apobec1,Apobec3,Apoc1,Apoe,Arhgef2,Arid4a,Arnt2,Arrb2,Asns,Atf7ip,Atp1a1,Atp2a2,Atp5a1,Atp5b,Atp8b2,Atpif1,Atxn1,Aven,B4galnt2,B4galt1,Bag1,Bag3,Bai1,Bai2,Bambi,Bard1,Barhl1,Basp1,Baz2a,Bbc3,Bcl11a…
GO Biological Process	GO:0008152	metabolic process	41	2.7718e-18	2.37903e-14	5.80252e-16	1.22743	769.903	945	3573	0.415933	0.264484	870	2536	7717	0610010K14Rik,1110002N22Rik,1700061G19Rik,1700071K01Rik,2310001A20Rik,2700078E11Rik,2810422J05Rik,4833442J19Rik,5730590G19Rik,6430573F11Rik,9430023L20Rik,A830007P12Rik,AI464131,Abcg8,Abhd11,Abl1,Aco1,Acot11,Adam23,Adamts1,Adamts4,Adnp,Adrbk1,Aebp2,Agap3,Agpat3,Agpat4,Ahcy,Ahsa1,Aip,Akap1,Akap12,Akap8,Alad,Aldh4a1,Alkbh2,Alkbh5,Amacr,Anapc7,Angpt1,Anp32a,Aph1a,Apip,Aplp1,Apol8,Arf6,Arid3b,Arid4b,A…	0610007P08Rik,0610010K14Rik,1110002N22Rik,1110034A24Rik,1110054O05Rik,1300010F03Rik,1500010J02Rik,1700024P04Rik,1700061G19Rik,1700071K01Rik,1700106N22Rik,1810022C23Rik,2010106G01Rik,2210018M11Rik,2310001A20Rik,2310030N02Rik,2500003M10Rik,2610101N10Rik,2700050L05Rik,2700078E11Rik,2810006K23Rik,2810422J05Rik,2810422O20Rik,4833442J19Rik,4930568D16Rik,4931429L15Rik,4931440L10Rik,4933406M09Rik,4933421…
GO Biological Process	GO:0048523	negative regulation of cellular process	42	7.61739e-18	6.538e-14	1.55667e-15	1.43831	282.276	406	1310	0.178697	0.309924	364	842	2107	1700071K01Rik,5730590G19Rik,Abr,Actn4,Adnp,Adrb2,Adrbk1,Akap1,Akt1s1,Angpt1,Apbb2,Apip,Aplp1,Arid4a,Atp1a1,Atp5a1,Atp5b,Atp8b2,Bag1,Bag3,Basp1,Bcl11a,Bcl11b,Bcl2l1,Bcl2l10,Bcl6b,Bcl9l,Bclaf1,Bdnf,Bhlhe40,Birc6,Bmp2,Brca1,Caprin1,Capza2,Capzb,Cbfa2t2,Cbll1,Cbx1,Cbx5,Ccnd1,Cd63,Cd9,Cdh13,Cdk5r1,Cdk6,Cdkn1a,Cdkn1b,Cited2,Clu,Crebzf,Csda,Ctbp2,Ctnna1,Ctnnd1,Cxadr,Dab1,Dcun1d3,Ddit3,Dgkz,Dll1,Dlx1,Dnm…	1700071K01Rik,4632434I11Rik,5730590G19Rik,Abhd2,Abr,Acaa2,Acd,Actn4,Adam17,Adnp,Adnp2,Adora2b,Adrb2,Adrbk1,Ak1,Akap1,Akirin2,Akt1,Akt1s1,Akt2,Aldh1a2,Angpt1,Anxa1,Apbb2,Apc,Apip,Aplp1,Apobec1,Apobec3,Apoc1,Apoe,Arhgef2,Arid4a,Arnt2,Arrb2,Asns,Atf7ip,Atp1a1,Atp5a1,Atp5b,Atp8b2,Atpif1,Atxn1,Aven,B4galnt2,B4galt1,Bag1,Bag3,Bambi,Bard1,Barhl1,Basp1,Baz2a,Bcl11a,Bcl11b,Bcl2l1,Bcl2l10,Bcl3,Bcl6,Bcl6b,B…
GO Biological Process	GO:0034641	cellular nitrogen compound metabolic process	43	9.39172e-18	8.06091e-14	1.87463e-15	1.33763	428.37	573	1988	0.252201	0.288229	521	1363	3708	0610010K14Rik,1110002N22Rik,5730590G19Rik,Abcg8,Abl1,Adnp,Aebp2,Agap3,Akap8,Alad,Aldh4a1,Alkbh2,Anp32a,Apip,Aplp1,Arf6,Arid3b,Arid4b,Arid5b,Asf1b,Asrgl1,Asxl1,Atad2,Atf2,Atl1,Atoh1,Atp1a1,Atp1b1,Atp5a1,Atp5b,Atp5j,Atp8b2,BC016495,Bad,Baz1a,Bcat2,Bcl11a,Bcl11b,Bcl9l,Bclaf1,Bhlhe40,Bnc2,Brca1,C330006K01Rik,Cad,Ccdc88a,Ccne1,Ccnl1,Cdc73,Cdk13,Cdo1,Cdyl,Cggbp1,Chd4,Chd9,Chka,Chpt1,Cic,Cited2,Clock,Cn…	0610007P08Rik,0610010K14Rik,1110002N22Rik,1110054O05Rik,1300010F03Rik,1500010J02Rik,1700024P04Rik,2210018M11Rik,2500003M10Rik,2610101N10Rik,2700050L05Rik,4933421E11Rik,5730590G19Rik,6030422M02Rik,6330577E15Rik,A730011L01Rik,Abca4,Abcb8,Abcc4,Abcd3,Abce1,Abcf3,Abcg2,Abcg8,Abl1,Abra,Abt1,Acadm,Accsl,Acd,Actc1,Actl6a,Adc,Adcy3,Adcy5,Adi1,Adk,Adnp,Adnp2,Adss,Aebp2,Aff1,Afmid,Agap1,Agap3,Agpat6,Ak1,Ak…
GO Biological Process	GO:0051239	regulation of multicellular organismal process	44	1.7836e-17	1.53087e-13	3.47924e-15	1.58672	167.642	266	778	0.117078	0.341902	234	520	1501	Abcg8,Adnp,Adrb2,Adrbk1,Akap1,Arc,Arf6,Atf2,Atoh1,Atp1a1,Atp8b2,Atrn,Bad,Bai1,Bcl11a,Bcl9l,Bdnf,Bhlhe40,Bmp2,Bmp2k,Cadm1,Caprin1,Car2,Ccdc88a,Ccnd1,Cd63,Cdk5r1,Cdk6,Cdkn1b,Cited2,Creb1,Csda,Cspg5,Ctnna1,Cxadr,Dab1,Ddah1,Ddit3,Ddx58,Dll1,Dlx1,Dnmt3b,Dpysl2,Drd3,Dusp6,Dvl2,Efemp1,Efna1,Egr1,Epha2,Epha4,Ephb3,Etv5,F11,F2r,Fgf18,Fgfr2,Fgr,Flt1,Foxa1,Foxn4,Foxo3,Frs2,Fzd7,Gabbr1,Gata2,Gdf3,Gli1,Gli2,G…	Abcg8,Abi3,Abl2,Actr3,Adam17,Adnp,Adora2b,Adra2b,Adrb2,Adrbk1,Agpat2,Agpat6,Akap1,Akirin2,Akt1,Anpep,Anxa2,Ap3b1,Apc,Apoc1,Apoe,Arc,Arf6,Arhgef2,Arnt,Arrb2,Aspa,Atf1,Atf2,Atoh1,Atp1a1,Atp2a2,Atp8b2,Atrn,B4galt1,BC096441,Bad,Bai1,Bai2,Bambi,Bcl11a,Bcl3,Bcl6,Bcl9l,Bdnf,Bhlhe40,Bmi1,Bmp2,Bmp2k,Bmp4,Bmpr1a,Bnip2,Btn1a1,Btn2a2,Cacna1a,Cadm1,Cald1,Calr,Camk1d,Camk2b,Caprin1,Car2,Carm1,Casq2,Ccdc88a,Cck…
GO Biological Process	GO:0051094	positive regulation of developmental process	45	3.75395e-17	3.22201e-13	7.16003e-15	1.97387	66.3672	131	308	0.0576584	0.425325	107	207	552	Adnp,Adrb2,Atoh1,Bad,Bcl11a,Bcl9l,Bdnf,Bmp2,Caprin1,Car2,Ccne1,Cited2,Clu,Dab1,Ddah1,Dnmt3b,Eomes,Ephb3,Etv5,Fgf18,Fgfr2,Foxa1,Foxo3,Frs2,Gata2,Gli2,Glp1r,Gnb2l1,Golga2,Hes1,Hif1a,Hmga1,Hmga2,Hmgb2,Hmgcr,Hopx,Hoxd3,Id2,Id4,Il6st,Il7,Islr2,Itgb3,Jag1,Jun,Junb,Jund,Klf10,Lef1,Lgr4,Lin28a,Lmna,Mapt,March5,Men1,Mll5,Mtap1b,Mtdh,Myc,Neurod4,Ngfr,Nkx2-2,Notch1,Ntn1,Osr2,Otx2,Pafah1b1,Pax6,Pdlim7,Phox2b…	Actr3,Adam9,Adamts9,Adnp,Adra2b,Adrb2,Akt1,Ap3b1,Apc,Aspa,Atoh1,B4galt1,Bad,Bambi,Bcl11a,Bcl9l,Bdnf,Bmp2,Bmp4,Bmpr1a,Bnip2,Camk2b,Caprin1,Car2,Carm1,Ccne1,Cd276,Cd74,Cdkn2b,Cited2,Clu,Ctnnb1,Cyr61,Dab1,Dct,Ddah1,Dicer1,Dixdc1,Dnmt3b,Ect2,Edn1,Eomes,Ep300,Epha1,Ephb3,Etv5,F3,Fez1,Fgf18,Fgf2,Fgf9,Fgfr1,Fgfr2,Fndc3b,Foxa1,Foxo3,Frs2,Gata2,Gata3,Gja1,Gli2,Glp1r,Gnas,Gnb2l1,Golga2,Hdac1,Hdac2,Hes1,Hey…
GO Biological Process	GO:0007399	nervous system development	46	6.98465e-17	5.99493e-13	1.30324e-14	1.57048	170.012	267	789	0.117518	0.338403	235	509	1338	Abr,Actb,Adnp,Apbb2,Arf6,Atl1,Atoh1,B3gnt2,Bag1,Bag3,Bcl11a,Bcl11b,Bdnf,Bmp2,Brca1,Cadm1,Caprin1,Ccdc88a,Ccr4,Cd9,Cdk5r1,Cdk6,Celsr3,Cfl1,Cited2,Ckb,Clu,Cobl,Creb1,Cspg5,Ctnna1,Dab1,Dhh,Diap1,Dll1,Dlx1,Dnmt3b,Dpf1,Dpysl2,Dpysl3,Drd3,Dvl2,E2f1,Efna1,Efnb2,Efnb3,Eif2b5,En1,Enah,Eomes,Epha2,Epha4,Ephb3,Erbb3,Etv5,Ext1,Fgf5,Fgfr2,Foxa1,Foxb1,Foxd3,Foxh1,Foxn4,Frs2,Fut9,Fzd10,Fzd7,Fzd8,Gata2,Gatad2a,G…	Abi2,Abl2,Abr,Abt1,Acat1,Acsl3,Actb,Actg1,Actl6a,Actr3,Adnp,Adnp2,Adra2b,Akt1,Aldh1a2,Aldh5a1,Ank3,Anxa1,Apbb2,Apc,Aplp2,Apoe,Arf4,Arf6,Arhgef2,Arhgef7,Arid1a,Arnt2,Aspa,Atf1,Atl1,Atoh1,Atxn10,B3gnt2,Bag1,Bag3,Bai2,Barhl1,Bcl11a,Bcl11b,Bdh1,Bdnf,Bmi1,Bmp2,Bmp4,Bmpr1a,Bnip2,Bptf,Brca1,Btg2,Cables1,Cacna1a,Cadm1,Calr,Camk1d,Camk2b,Caprin1,Ccdc88a,Cckar,Ccr4,Cd24a,Cd9,Cdc42,Cdh1,Cdk5r1,Cdk5rap2,Cdk6…
GO Biological Process	GO:0044249	cellular biosynthetic process	47	7.35793e-17	6.31531e-13	1.34368e-14	1.35862	371.7	505	1725	0.222271	0.292754	456	1156	3016	0610010K14Rik,1110002N22Rik,2810422J05Rik,5730590G19Rik,Adnp,Aebp2,Agpat3,Agpat4,Alad,Aldh4a1,Amacr,Angpt1,Anp32a,Apip,Arid3b,Arid4b,Arid5b,Asf1b,Asxl1,Atad2,Atf2,Atoh1,Atp1a1,Atp1b1,Atp5a1,Atp5b,Atp5j,Atp8b2,B3galnt2,B3galt4,B3galt6,B3gnt2,B3gnt4,B3gnt7,B4galnt1,BC016495,Baz1a,Bcat2,Bcl11a,Bcl11b,Bcl9l,Bclaf1,Bhlhe40,Bnc2,Brca1,C330019G07Rik,Cad,Ccdc88a,Ccne1,Ccnl1,Cdc73,Cdyl,Cggbp1,Chd4,Chd9,Ch…	0610010K14Rik,1110002N22Rik,1110034A24Rik,2210018M11Rik,2500003M10Rik,2700050L05Rik,2810006K23Rik,2810422J05Rik,4933421E11Rik,5730590G19Rik,6030422M02Rik,A3galt2,Abra,Abt1,Abtb1,Acacb,Acadm,Accsl,Acsl3,Actl6a,Adc,Adcy3,Adcy5,Adi1,Adk,Adnp,Adnp2,Adss,Aebp2,Aff1,Agk,Agpat2,Agpat3,Agpat4,Agpat5,Agpat6,Ak3,Akirin2,Akt1,Akt2,Alad,Aldh1a2,Aldh4a1,Alg6,Alg8,Alox15,Amacr,Amd2,Ampd2,Ampd3,Angpt1,Anp32a,Ap…
GO Biological Process	GO:0009058	biosynthetic process	48	7.678e-17	6.59003e-13	1.37292e-14	1.35468	377.948	512	1754	0.225352	0.291904	463	1177	3117	0610010K14Rik,1110002N22Rik,2310001A20Rik,2810422J05Rik,5730590G19Rik,Adnp,Aebp2,Agpat3,Agpat4,Alad,Aldh4a1,Amacr,Angpt1,Anp32a,Apip,Arid3b,Arid4b,Arid5b,Asf1b,Asxl1,Atad2,Atf2,Atoh1,Atp1a1,Atp1b1,Atp5a1,Atp5b,Atp5j,Atp8b2,B3galnt2,B3galt4,B3galt6,B3gnt2,B3gnt4,B3gnt7,B4galnt1,BC016495,Baz1a,Bcat2,Bcl11a,Bcl11b,Bcl9l,Bclaf1,Bhlhe40,Bnc2,Brca1,C330019G07Rik,Cad,Ccdc88a,Ccne1,Ccnl1,Cdc73,Cdyl,Cggbp…	0610010K14Rik,1110002N22Rik,1110034A24Rik,2210018M11Rik,2310001A20Rik,2310030N02Rik,2500003M10Rik,2700050L05Rik,2810006K23Rik,2810422J05Rik,4933421E11Rik,5730590G19Rik,6030422M02Rik,A3galt2,A4galt,Aasdhppt,Abra,Abt1,Abtb1,Acacb,Acadm,Accsl,Acsl3,Actl6a,Adc,Adcy3,Adcy5,Adi1,Adk,Adnp,Adnp2,Adss,Aebp2,Aff1,Agk,Agpat2,Agpat3,Agpat4,Agpat5,Agpat6,Agps,Ak3,Akirin2,Akt1,Akt2,Alad,Aldh1a2,Aldh4a1,Alg6,Al…
GO Biological Process	GO:0048518	positive regulation of biological process	49	5.05021e-16	4.33459e-12	8.84611e-14	1.37163	334.637	459	1553	0.202025	0.295557	410	1008	2632	1700071K01Rik,2810002N01Rik,AI464131,Ablim2,Abr,Actn4,Adnp,Adrb2,Adrbk1,Akap12,Angpt1,Apbb2,Arf6,Atf2,Atoh1,Atp1a1,Bad,Bag1,Bbc3,Bcar1,Bcl11a,Bcl11b,Bcl2l1,Bcl2l11,Bcl9l,Bclaf1,Bdnf,Birc6,Bmp2,Brca1,Brd4,Bst2,Cacnb3,Cadm1,Cadps2,Caprin1,Car2,Cbll1,Ccnd1,Ccnd3,Ccne1,Cd47,Cd63,Cd86,Cdc42ep4,Cdh13,Cdk4,Cdk5r1,Cdk6,Cdkn1a,Cdkn1b,Cfl1,Cited2,Clec11a,Cln6,Clock,Clu,Creb1,Csda,Csrnp1,Ctnna1,Cxxc5,Dab1,D…	1500010J02Rik,1700071K01Rik,2810002N01Rik,5730403B10Rik,AI464131,Abl2,Ablim2,Abr,Abra,Acsl5,Actn4,Actr3,Adam17,Adam9,Adamts9,Adamtsl4,Adk,Adnp,Adnp2,Adora2b,Adra2b,Adrb2,Adrb3,Adrbk1,Aff1,Agpat2,Akap12,Akirin2,Akt1,Akt2,Aldh1a2,Amh,Angpt1,Ankrd49,Anxa1,Anxa2,Ap3b1,Apbb2,Apc,Apobec1,Apoe,Arf6,Arhgap5,Arhgef7,Arid1a,Arl2,Arnt,Arnt2,Arntl,Arrb2,Asns,Aspa,Atf1,Atf2,Atf4,Atf7ip,Atg10,Atg14,Atoh1,Atp1a…
GO Biological Process	GO:2000026	regulation of multicellular organismal development	50	8.1762e-16	7.01763e-12	1.40353e-13	1.67375	118.297	198	549	0.0871479	0.360656	169	356	942	Adnp,Adrb2,Arf6,Atoh1,Atp8b2,Bad,Bai1,Bcl11a,Bcl9l,Bdnf,Bmp2,Bmp2k,Caprin1,Car2,Ccdc88a,Ccnd1,Cdk5r1,Cdk6,Cdkn1b,Cited2,Csda,Ctnna1,Cxadr,Dab1,Ddah1,Ddit3,Dll1,Dlx1,Dnmt3b,Dpysl2,Drd3,Dusp6,Dvl2,Efemp1,Efna1,Egr1,Epha2,Epha4,Ephb3,Etv5,Fgf18,Fgfr2,Foxa1,Foxo3,Frs2,Fzd7,Gata2,Gli1,Gli2,Gm98,Gnb2l1,Golga2,Gpx1,Grhl3,Gtf2i,Hes1,Hif1a,Hist1h4c,Hist1h4f,Hist1h4k,Hmga2,Hmgb2,Hmgcr,Hopx,Hoxa2,Hoxd3,Id1,…	Abi3,Abl2,Actr3,Adnp,Adora2b,Adra2b,Adrb2,Akt1,Ap3b1,Apc,Arf6,Arhgef2,Aspa,Atf1,Atoh1,Atp8b2,B4galt1,BC096441,Bad,Bai1,Bai2,Bambi,Bcl11a,Bcl6,Bcl9l,Bdnf,Bmi1,Bmp2,Bmp2k,Bmp4,Bmpr1a,Bnip2,Cacna1a,Calr,Camk1d,Camk2b,Caprin1,Car2,Carm1,Ccdc88a,Ccnd1,Cd24a,Cd276,Cd74,Cdh1,Cdk5r1,Cdk5rap2,Cdk6,Cdkn1b,Cdkn2b,Cited2,Clec2i,Cnr1,Csda,Ctdsp1,Ctnna1,Ctnnb1,Cxadr,Cyr61,D0H4S114,Dab1,Dct,Ddah1,Ddit3,Dicer1,D…
GO Biological Process	GO:0048522	positive regulation of cellular process	51	8.43914e-16	7.24331e-12	1.42026e-13	1.3815	316.322	437	1468	0.192341	0.297684	389	945	2378	1700071K01Rik,2810002N01Rik,AI464131,Ablim2,Abr,Actn4,Adnp,Adrb2,Adrbk1,Akap12,Angpt1,Apbb2,Arf6,Atf2,Atoh1,Bad,Bag1,Bbc3,Bcar1,Bcl11a,Bcl11b,Bcl2l1,Bcl2l11,Bcl9l,Bclaf1,Bdnf,Birc6,Bmp2,Brca1,Brd4,Bst2,Cadm1,Cadps2,Caprin1,Car2,Cbll1,Ccnd1,Ccnd3,Ccne1,Cd47,Cd63,Cdc42ep4,Cdh13,Cdk4,Cdk5r1,Cdk6,Cdkn1a,Cdkn1b,Cfl1,Cited2,Clec11a,Cln6,Clock,Clu,Creb1,Csrnp1,Ctnna1,Cxxc5,Dab1,Dcun1d3,Ddah1,Ddit3,Ddx5,…	1500010J02Rik,1700071K01Rik,2810002N01Rik,5730403B10Rik,AI464131,Abl2,Ablim2,Abr,Abra,Acsl5,Actn4,Actr3,Adam17,Adam9,Adamts9,Adamtsl4,Adk,Adnp,Adnp2,Adora2b,Adra2b,Adrb2,Adrb3,Adrbk1,Aff1,Akap12,Akirin2,Akt1,Akt2,Aldh1a2,Angpt1,Ankrd49,Anxa1,Anxa2,Ap3b1,Apbb2,Apc,Apobec1,Apoe,Arf6,Arhgap5,Arhgef7,Arid1a,Arl2,Arnt,Arnt2,Arntl,Arrb2,Asns,Aspa,Atf1,Atf2,Atf4,Atf7ip,Atg10,Atg14,Atoh1,Atxn1,Atxn7l3,Au…
GO Biological Process	GO:0050793	regulation of developmental process	52	1.62595e-15	1.39555e-11	2.68376e-13	1.57515	153.636	242	713	0.106514	0.339411	211	459	1174	2900073G15Rik,Adnp,Adrb2,Arc,Arf6,Atoh1,Atp8b2,Bad,Bai1,Bcl11a,Bcl2l11,Bcl9l,Bdnf,Bmp2,Bmp2k,Caprin1,Capzb,Car2,Ccdc88a,Ccnd1,Ccne1,Cdc42ep3,Cdc42ep4,Cdk5r1,Cdk6,Cdkn1b,Cfl1,Cited2,Clu,Csda,Ctnna1,Cxadr,Dab1,Ddah1,Ddit3,Diap1,Dll1,Dlx1,Dnmt3b,Dpysl2,Drd3,Dusp6,Dvl2,Efemp1,Efna1,Egr1,Eomes,Epha2,Epha4,Ephb3,Etv5,Fgf18,Fgfr2,Fgr,Foxa1,Foxo3,Frs2,Fzd7,Gata2,Gli1,Gli2,Glp1r,Gm98,Gna13,Gnb2l1,Golga2,G…	2900073G15Rik,Abi3,Abl2,Actr3,Adam9,Adamts9,Adnp,Adora2b,Adra2b,Adrb2,Akap2,Akt1,Anxa7,Ap3b1,Apc,Arc,Arf6,Arhgap15,Arhgef18,Arhgef2,Aspa,Atf1,Atoh1,Atp8b2,B4galt1,BC096441,Bad,Bai1,Bai2,Bambi,Bcl11a,Bcl2l11,Bcl6,Bcl9l,Bdnf,Bmi1,Bmp2,Bmp2k,Bmp4,Bmpr1a,Bnip2,Brwd1,Cacna1a,Calr,Camk1d,Camk2b,Caprin1,Capzb,Car2,Carm1,Ccdc88a,Ccnd1,Ccne1,Cd24a,Cd276,Cd74,Cdc42ep1,Cdc42ep3,Cdc42ep4,Cdc42se1,Cdc42se2,Cd…
GO Biological Process	GO:0009790	embryo development	53	2.48535e-15	2.13318e-11	4.02486e-13	1.65099	121.745	201	565	0.0884683	0.355752	171	356	853	Abr,Angpt1,Atoh1,Atp5a1,Bcl2l1,Bcl2l11,Birc6,Bmp2,Brca1,Brd4,Cad,Ccnb2,Cdk5r1,Cfl1,Chrna9,Cited2,Cobl,Csda,Ddit3,Dll1,Dlx1,Dnmt3b,Dppa3,Dusp4,Dvl2,Eef1e1,Efna1,En1,Enah,Eomes,Epha2,Ext1,Ext2,Fgfr2,Flt1,Foxa1,Foxb1,Foxd3,Foxh1,Foxi3,Foxn2,Foxn4,Foxo1,Foxo3,Frs2,Fzd10,Fzd7,Fzd8,Gata2,Gatad2a,Gbx2,Gdf3,Gjb5,Gli1,Gli2,Gna13,Gnb2l1,Grhl3,Grsf1,Gsc,Gtf2i,Gtf2ird1,Hes1,Hif1a,Hipk1,Hmga2,Hmgcr,Hopx,Hoxa2…	Abcg2,Abi1,Abr,Acd,Add1,Akirin2,Akt1,Aldh1a2,Angpt1,Ankrd11,Aplp2,Arnt,Arnt2,Atoh1,Atp5a1,Bcl2l1,Bcl2l11,Birc5,Birc6,Bmi1,Bmp2,Bmp4,Bmpr1a,Bptf,Brca1,Brd4,Btf3,Bub1,Cad,Capn2,Ccm2,Ccnb1ip1,Ccnb2,Cdh1,Cdk5r1,Cfl1,Chd7,Chd8,Chrna9,Cited2,Cobl,Col4a3bp,Crabp2,Csda,Ctnnb1,Cul3,Cyr61,Ddit3,Dicer1,Dll1,Dlx1,Dlx2,Dnajb6,Dnmt3b,Dnmt3l,Dppa3,Dusp1,Dusp3,Dusp4,Dusp5,Dvl2,Ece1,Edn1,Eef1e1,Efna1,Ehmt1,Eif2s2…
GO Biological Process	GO:0010629	negative regulation of gene expression	54	2.20333e-14	1.89112e-10	3.50207e-12	1.61594	125.624	203	583	0.0893486	0.348199	181	354	753	1700071K01Rik,Adnp,Arid4a,Atp8b2,Basp1,Bcl11a,Bcl6b,Bclaf1,Bhlhe40,Bmp2,Brca1,Cbfa2t2,Cbx1,Cbx5,Cdk5r1,Cdkn1a,Cdkn1b,Cited2,Crebzf,Csda,Ctbp2,Dlx1,Dnmt3b,Drd3,E2f1,Efna1,Egr1,Eif2c1,Elk3,Epc1,Fbxw11,Fgfr2,Foxa1,Foxb1,Foxd3,Foxh1,Foxi3,Foxn2,Foxn4,Foxo1,Foxo3,Fzd8,Gata2,Gatad2a,Gli2,Glis2,Glis3,Gsc,Gzf1,Hdac3,Hes1,Hexim1,Hipk1,Hmbox1,Hmga1,Hmga2,Hmgb2,Hopx,Hoxa2,Id1,Id2,Id3,Id4,Idh1,Inppl1,Jarid2,…	1700071K01Rik,Adnp,Akirin2,Arid4a,Atf7ip,Atp8b2,Atxn1,Basp1,Baz2a,Bcl11a,Bcl3,Bcl6,Bcl6b,Bclaf1,Bhlhe40,Bmi1,Bmp2,Bmp4,Bnip3l,Brca1,Calr,Cbfa2t2,Cbx1,Cbx5,Cbx7,Cd38,Cdc42,Cdk5r1,Cdkn1a,Cdkn1b,Cdkn1c,Cela1,Chd8,Cited2,Commd7,Crebzf,Csda,Ctbp2,Ctcf,Ctnnb1,Cux1,Daxx,Dedd,Dgcr8,Dicer1,Dlx1,Dlx2,Dnajb6,Dnmt1,Dnmt3b,Dnmt3l,Drd3,Dusp5,E2f1,Edn1,Efna1,Egr1,Ehmt1,Eid2,Eif2c1,Eif2c2,Eif2c3,Elf3,Elk3,Epc1,E…
GO Biological Process	GO:0048468	cell development	55	5.03167e-14	4.31868e-10	7.85215e-12	1.6218	120.237	195	558	0.0858275	0.349462	169	345	926	AI464131,Actb,Apbb2,Arid5b,Atl1,Atoh1,Atp8b2,B3gnt2,Bcl11b,Bcl2l1,Bdnf,Bmp2,Brca1,Cd9,Cdk5r1,Celsr3,Cep57,Cfl1,Chrnb1,Cited2,Clu,Creb1,Ctnna1,Cxadr,Dab1,Dhh,Diap1,Efna1,Efnb3,Eif2b5,En1,Enah,Eomes,Epha2,Epha4,Ephb3,Erbb3,Etv5,Ext1,F2r,Fancc,Fbxo5,Fgf15,Fgf18,Fgfr2,Flnc,Foxa1,Foxb1,Foxd3,Foxn4,Foxo3,Fzd7,Fzd8,Gata2,Gbx2,Gli2,Gm98,Gpx1,Hes1,Hif1a,Hmga2,Hmgb2,Hnrnpab,Hoxa2,Hspa2,Id1,Id2,Id4,Idh1,Igf…	AI464131,Abi2,Actb,Actc1,Actg1,Agfg1,Agpat6,Akt1,Aldh1a2,Ank3,Apbb2,Apc,Apoe,Arid5b,Arih2,Aspa,Atl1,Atoh1,Atp8b2,Atxn10,B3gnt2,B4galt1,Bcl11b,Bcl2l1,Bcl6,Bdnf,Bfsp2,Bmp2,Bmp4,Bmpr1a,Brca1,Btg2,Cacna1a,Cckar,Ccm2,Ccnb1ip1,Cd24a,Cd9,Cdc42,Cdh1,Cdk5r1,Cdkn1c,Celf1,Celsr3,Cep57,Cfl1,Chrnb1,Cited2,Clu,Col18a1,Creb1,Cst3,Ctnna1,Ctnnb1,Cul3,Cxadr,Cyr61,D0H4S114,Dab1,Dag1,Dct,Dhh,Diap1,Dicer1,Dmc1,Dner,E…
GO Biological Process	GO:0010605	negative regulation of macromolecule metabolic process	56	1.20801e-13	1.03683e-09	1.85149e-11	1.53389	153.205	235	711	0.103433	0.33052	212	440	974	1700071K01Rik,Adnp,Akap1,Arid4a,Atp8b2,Basp1,Bcl11a,Bcl6b,Bclaf1,Bhlhe40,Bmp2,Brca1,Caprin1,Cbfa2t2,Cbx1,Cbx5,Cdk5r1,Cdkn1a,Cdkn1b,Cited2,Crebzf,Csda,Ctbp2,Dlx1,Dnmt3b,Drd3,Dusp6,E2f1,Efna1,Egr1,Eif2b5,Eif2c1,Eif4ebp1,Elk3,Epc1,Fbxo5,Fbxw11,Fgfr2,Flna,Foxa1,Foxb1,Foxd3,Foxh1,Foxi3,Foxn2,Foxn4,Foxo1,Foxo3,Fzd8,Gata2,Gatad2a,Gli2,Glis2,Glis3,Gnb2l1,Grb7,Gsc,Gzf1,Hdac3,Hes1,Hexim1,Hipk1,Hmbox1,Hmga1…	1700071K01Rik,Acd,Adnp,Adora2b,Akap1,Akirin2,Akt2,Arid4a,Arrb2,Atf7ip,Atp8b2,Atxn1,Basp1,Baz2a,Bcl11a,Bcl3,Bcl6,Bcl6b,Bclaf1,Bdkrb1,Bhlhe40,Blm,Bmi1,Bmp2,Bmp4,Bnip3l,Brca1,Calr,Caprin1,Cbfa2t2,Cbx1,Cbx5,Cbx7,Cd276,Cd38,Cdc42,Cdk5r1,Cdkn1a,Cdkn1b,Cdkn1c,Cela1,Chd8,Cited2,Commd7,Crebzf,Csda,Ctbp2,Ctcf,Ctnnb1,Cux1,Daxx,Ddit4,Dedd,Dgcr8,Dicer1,Dlx1,Dlx2,Dnajb6,Dnmt1,Dnmt3b,Dnmt3l,Drd3,Dusp5,Dusp6,E2f…
GO Biological Process	GO:0009887	organ morphogenesis	57	1.57182e-13	1.3491e-09	2.36684e-11	1.74032	84.4674	147	392	0.0647007	0.375	124	247	705	Abr,Adamts1,Angpt1,Arid5b,Atf2,Atoh1,Atp8b2,Bcl11b,Bcl2l11,Bmp2,Cad,Car2,Ccnd1,Ccne1,Cdk4,Cdkn1a,Chrna9,Cited2,Csda,Csrnp1,Ctnna1,Cul1,Dll1,Dlx1,Dvl2,Efna1,Efnb2,Eif4a1,Epha2,Erbb3,Fgf18,Fgfr2,Foxa1,Foxh1,Foxi3,Frs2,Gata2,Gbx2,Gli1,Gli2,Grhl3,Gsc,Gsx2,Hes1,Hif1a,Hipk1,Hoxa2,Hoxd3,Id1,Id2,Id3,Idh1,Igf1r,Igfbp5,Irx5,Jag1,Jun,Kdm2b,Lama5,Lef1,Lgr4,Lhfpl5,Lrp2,Mdfi,Mef2d,Meis1,Men1,Myc,Mycn,Nab2,Ncor…	Abr,Actc1,Adamts1,Aldh1a2,Alpl,Angpt1,Ankrd11,Arid5b,Atf2,Atic,Atoh1,Atp8b2,Baz1b,Bcl11b,Bcl2l11,Bmi1,Bmp2,Bmp4,Bmpr1a,Cad,Car2,Carm1,Cckar,Ccnd1,Ccne1,Cdc42,Cdk4,Cdkn1a,Cdsn,Cela1,Chd7,Chrna9,Cited2,Col1a2,Col4a3bp,Crkl,Csda,Csrnp1,Ctnna1,Ctnnb1,Cul1,Cyp7b1,Cyr61,Dag1,Ddr1,Dicer1,Dll1,Dlx1,Dlx2,Dvl2,Edn1,Efna1,Efnb2,Eif4a1,Ep300,Epha2,Ephb4,Erbb3,Errfi1,Eya1,Fem1b,Fgf18,Fgf4,Fgf9,Fgfr1,Fgfr2,Fox…
GO Biological Process	GO:0009892	negative regulation of metabolic process	58	7.83016e-13	6.72063e-09	1.15873e-10	1.50127	160.531	241	745	0.106074	0.32349	217	464	1037	1700071K01Rik,Adnp,Akap1,Aplp1,Arid4a,Atp1a1,Atp8b2,Basp1,Bcl11a,Bcl6b,Bclaf1,Bhlhe40,Bmp2,Brca1,Caprin1,Cbfa2t2,Cbx1,Cbx5,Cdk5r1,Cdkn1a,Cdkn1b,Cited2,Crebzf,Csda,Ctbp2,Dlx1,Dnmt3b,Drd3,Dusp6,E2f1,Efna1,Egr1,Eif2b5,Eif2c1,Eif4ebp1,Elk3,Epc1,Fbxo5,Fbxw11,Fgf15,Fgfr2,Flna,Foxa1,Foxb1,Foxd3,Foxh1,Foxi3,Foxn2,Foxn4,Foxo1,Foxo3,Fzd8,Gata2,Gatad2a,Gli2,Glis2,Glis3,Gnb2l1,Grb7,Gsc,Gzf1,Hdac3,Hes1,Hexim1…	1700071K01Rik,Acd,Adnp,Adora2b,Akap1,Akirin2,Akt1,Akt2,Aplp1,Apoc1,Apoe,Arid4a,Arrb2,Atf7ip,Atp1a1,Atp8b2,Atpif1,Atxn1,Basp1,Baz2a,Bcl11a,Bcl3,Bcl6,Bcl6b,Bclaf1,Bdkrb1,Bhlhe40,Blm,Bmi1,Bmp2,Bmp4,Bnip3l,Brca1,Btn1a1,Btn2a2,Cacna1a,Calr,Caprin1,Cbfa2t2,Cbx1,Cbx5,Cbx7,Cd276,Cd38,Cdc42,Cdk5r1,Cdkn1a,Cdkn1b,Cdkn1c,Cdkn2b,Cela1,Chd8,Cidea,Cited2,Cnr1,Commd7,Comt,Crebzf,Csda,Ctbp2,Ctcf,Ctnnb1,Cux1,Daxx,…
GO Biological Process	GO:0045597	positive regulation of cell differentiation	59	9.43626e-13	8.09915e-09	1.37274e-10	1.92891	52.3612	101	243	0.0444542	0.415638	82	161	404	Adnp,Atoh1,Bad,Bcl11a,Bcl9l,Bdnf,Bmp2,Caprin1,Car2,Ccne1,Clu,Dab1,Dnmt3b,Eomes,Etv5,Fgf18,Foxa1,Foxo3,Gata2,Gli2,Glp1r,Golga2,Hes1,Hif1a,Hmgb2,Hopx,Hoxd3,Id2,Id4,Il6st,Il7,Islr2,Itgb3,Jag1,Jun,Junb,Jund,Klf10,Lef1,Lin28a,Mapt,Men1,Mll5,Mtap1b,Neurod4,Nkx2-2,Notch1,Ntn1,Pafah1b1,Pax6,Pdlim7,Phox2b,Pik3r1,Plag1,Plxnb1,Pou4f2,Ppargc1b,Prdm1,Ptprf,Rara,Rbm14,Rcor1,Rtn4,Sall1,Sfrp2,Sfrp4,Skil,Smad2,Sm…	Actr3,Adamts9,Adnp,Adra2b,Akt1,Ap3b1,Apc,Aspa,Atoh1,Bad,Bambi,Bcl11a,Bcl9l,Bdnf,Bmp2,Bmp4,Bmpr1a,Bnip2,Caprin1,Car2,Carm1,Ccne1,Cd276,Cd74,Cdkn2b,Clu,Ctnnb1,Cyr61,Dab1,Dct,Dicer1,Dixdc1,Dnmt3b,Ect2,Eomes,Ep300,Etv5,Fez1,Fgf18,Fgf2,Fgfr1,Fndc3b,Foxa1,Foxo3,Gata2,Gata3,Gli2,Glp1r,Gnas,Golga2,Hdac1,Hdac2,Hes1,Hif1a,Hmgb2,Hopx,Hoxd3,Hsp90aa1,Id2,Id4,Ifng,Il4,Il6st,Il7,Islr2,Itgb1,Itgb3,Itpkb,Jag1,Jak…
GO Biological Process	GO:0045595	regulation of cell differentiation	60	1.03845e-12	8.91301e-09	1.4855e-10	1.60577	113.341	182	526	0.0801056	0.346008	154	336	823	Adnp,Arf6,Atoh1,Atp8b2,Bad,Bcl11a,Bcl9l,Bdnf,Bmp2,Caprin1,Car2,Ccdc88a,Ccnd1,Ccne1,Cdk5r1,Cdk6,Clu,Ctnna1,Dab1,Dll1,Dlx1,Dnmt3b,Dpysl2,Drd3,Dusp6,Efemp1,Efna1,Eomes,Epha4,Ephb3,Etv5,Fgf18,Fgfr2,Foxa1,Foxo3,Fzd7,Gata2,Gli2,Glp1r,Golga2,Hes1,Hif1a,Hist1h4c,Hist1h4f,Hist1h4k,Hmga2,Hmgb2,Hopx,Hoxa2,Hoxd3,Id1,Id2,Id3,Id4,Idh1,Il6st,Il7,Inppl1,Islr2,Itgb3,Jag1,Jun,Junb,Jund,Jup,Keap1,Klf10,Kndc1,Ldb1,L…	Abl2,Actr3,Adamts9,Adnp,Adra2b,Akt1,Ap3b1,Apc,Arf6,Arhgef2,Aspa,Atf1,Atoh1,Atp8b2,B4galt1,Bad,Bambi,Bcl11a,Bcl6,Bcl9l,Bdnf,Bmi1,Bmp2,Bmp4,Bmpr1a,Bnip2,Cacna1a,Calr,Camk1d,Camk2b,Caprin1,Car2,Carm1,Ccdc88a,Ccnd1,Ccne1,Cd24a,Cd276,Cd74,Cdk5r1,Cdk5rap2,Cdk6,Cdkn2b,Cela1,Clec2i,Clu,Cnr1,Ctdsp1,Ctnna1,Ctnnb1,Cyr61,D0H4S114,Dab1,Dct,Dicer1,Dixdc1,Dll1,Dlx1,Dlx2,Dnmt3b,Dpysl2,Drd3,Dusp6,Dynlt1c,Dynlt1c,…
GO Biological Process	GO:0010604	positive regulation of macromolecule metabolic process	61	1.31166e-12	1.1258e-08	1.84558e-10	1.44799	191.991	278	891	0.122359	0.312009	247	555	1302	1700071K01Rik,Ablim2,Adnp,Adrb2,Angpt1,Atf2,Atoh1,Bag1,Bcl11b,Bcl9l,Bmp2,Brca1,Brd4,Ccnd1,Ccnd3,Cdh13,Cdk4,Cdkn1b,Cited2,Cln6,Clock,Clu,Creb1,Csrnp1,Ddit3,Ddx5,Ddx58,Dnmt3b,Drd3,Dvl2,E2f1,E2f3,Efna1,Egr1,Ehf,Eif2b5,Eif5a,Elf2,En1,Eomes,Epc1,Etv5,F2r,Fam175a,Fbxw11,Fgfr2,Foxa1,Foxd3,Foxh1,Foxn4,Foxo1,Foxo3,Fubp3,Fzd7,Fzd8,Gabpb2,Gata2,Gli1,Gli2,Glis2,Glis3,Glp1r,Gm98,Gnb2l1,Gpbp1,Grhl3,Gsx1,Hes1,H…	1500010J02Rik,1700071K01Rik,Ablim2,Abra,Adam17,Adam9,Adnp,Adrb2,Aff1,Akirin2,Akt1,Akt2,Aldh1a2,Amh,Angpt1,Ankrd49,Apc,Apobec1,Apoe,Arid1a,Arnt,Arnt2,Arntl,Atf1,Atf2,Atf4,Atf7ip,Atg10,Atoh1,Atxn1,Atxn7l3,Aym1,BC096441,Bag1,Bambi,Baz1b,Bcl11b,Bcl3,Bcl9l,Blm,Bmi1,Bmp2,Bmp4,Bmpr1a,Braf,Brca1,Brd4,Brf1,Btg2,Cacybp,Calr,Cand1,Ccna2,Ccnd1,Ccnd3,Cd24a,Cd276,Cd38,Cd74,Cd80,Cd81,Cdc42,Cdh1,Cdh13,Cdk4,Cdk5r…
GO Biological Process	GO:0006357	regulation of transcription from RNA polymerase II promoter	62	1.60611e-12	1.37852e-08	2.22343e-10	1.51159	150.835	228	700	0.100352	0.325714	201	437	940	1700071K01Rik,Ablim2,Adrb2,Atf2,Atoh1,Atp8b2,Bag1,Bcl11b,Bcl6b,Bcl9l,Bmp2,Brca1,Brd4,Cdk13,Cited2,Clock,Creb1,Csda,Csrnp1,Ddx58,Dlx1,Drd3,E2f1,Efna1,Egr1,Elf2,En1,Eomes,Epc1,Fgfr2,Foxa1,Foxb1,Foxd3,Foxh1,Foxi3,Foxn2,Foxn4,Foxo1,Foxo3,Fzd10,Fzd7,Fzd8,Gabpb2,Gata2,Gli1,Gli2,Glis2,Glis3,Glp1r,Grhl3,Gsc,Gsx1,Gzf1,Hdac3,Hes1,Hexim1,Hif1a,Hipk1,Hmga2,Hmgb2,Hopx,Hoxa2,Id1,Id2,Id3,Id4,Idh1,Ino80,Irf1,Jar…	1700071K01Rik,Ablim2,Abra,Abt1,Adrb2,Akirin2,Akt1,Akt2,Arnt,Arnt2,Arntl,Arntl2,Atf1,Atf2,Atf4,Atf7ip,Atoh1,Atp8b2,Atxn1,Aym1,Bag1,Bcl11b,Bcl3,Bcl6,Bcl6b,Bcl9l,Bmi1,Bmp2,Bmp4,Brca1,Brd4,Brwd1,Btg2,C80913,Calr,Cand1,Cbx7,Cdk12,Cdk13,Cdk7,Cdkn1c,Cela1,Cenpk,Chd8,Chek1,Cited2,Clock,Cnbp,Cnot7,Creb1,Crlf3,Crtc1,Csda,Csrnp1,Csrnp3,Ctdsp1,Ctnnb1,Cux1,Cyr61,Ddx58,Dicer1,Dlx1,Dlx2,Drd3,E2f1,Eapp,Edn1,Efna…
GO Biological Process	GO:0000122	negative regulation of transcription from RNA polymerase II promoter	63	1.66699e-12	1.43078e-08	2.27107e-10	1.77734	70.8923	126	329	0.0554578	0.382979	109	201	420	1700071K01Rik,Atp8b2,Bcl6b,Bmp2,Cited2,Csda,Dlx1,Drd3,E2f1,Efna1,Egr1,Epc1,Fgfr2,Foxa1,Foxb1,Foxd3,Foxh1,Foxi3,Foxn2,Foxn4,Foxo1,Foxo3,Fzd8,Gata2,Gli2,Glis2,Glis3,Gsc,Gzf1,Hdac3,Hes1,Hexim1,Hipk1,Hmga2,Hopx,Hoxa2,Id1,Id2,Id3,Id4,Idh1,Jarid2,Kdm2b,Kdm6b,Lef1,Mdfi,Men1,Mtdh,Mxi1,Myc,Ncoa2,Ncor1,Ncor2,Nfic,Nfkb1,Nipbl,Notch1,Npcd,Nsd1,Osr2,Pcna,Phf21a,Pou4f2,Ppp1r13l,Prdm1,Rara,Rarg,Rbl1,Rbm15,Rcor1…	1700071K01Rik,Atf7ip,Atp8b2,Bcl6,Bcl6b,Bmi1,Bmp2,Bmp4,Calr,Cbx7,Cdkn1c,Cela1,Cited2,Csda,Ctnnb1,Cux1,Dicer1,Dlx1,Dlx2,Drd3,E2f1,Edn1,Efna1,Egr1,Ehmt1,Epc1,Fezf2,Fgfr1,Fgfr2,Foxa1,Foxb1,Foxd3,Foxh1,Foxi3,Foxj1,Foxj2,Foxj3,Foxk1,Foxn2,Foxn3,Foxn4,Foxo1,Foxo3,Foxp4,Fzd8,Gabpa,Gata2,Gata3,Gli2,Glis2,Glis3,Gps2,Gsc,Gzf1,Hdac1,Hdac2,Hdac3,Hdac4,Hes1,Hes7,Hexim1,Hey2,Hipk1,Hipk2,Hmga2,Hopx,Hoxa2,Id1,Id2…
GO Biological Process	GO:0051253	negative regulation of RNA metabolic process	64	2.06816e-12	1.7751e-08	2.77359e-10	1.58365	118.082	187	548	0.0823063	0.341241	167	333	707	1700071K01Rik,Arid4a,Atp8b2,Basp1,Bcl6b,Bclaf1,Bhlhe40,Bmp2,Brca1,Cbfa2t2,Cbx1,Cbx5,Cdk5r1,Cdkn1b,Cited2,Crebzf,Csda,Ctbp2,Dlx1,Dnmt3b,Drd3,E2f1,Efna1,Egr1,Elk3,Epc1,Fbxw11,Fgfr2,Foxa1,Foxb1,Foxd3,Foxh1,Foxi3,Foxn2,Foxn4,Foxo1,Foxo3,Fzd8,Gata2,Gatad2a,Gli2,Glis2,Glis3,Gsc,Gzf1,Hdac3,Hes1,Hexim1,Hipk1,Hmbox1,Hmga1,Hmga2,Hmgb2,Hopx,Hoxa2,Id1,Id2,Id3,Id4,Idh1,Jarid2,Jun,Kdm2b,Kdm6b,Ldb1,Lef1,Lgr4,Md…	1700071K01Rik,Akirin2,Akt2,Arid4a,Atf7ip,Atp8b2,Atxn1,Basp1,Baz2a,Bcl3,Bcl6,Bcl6b,Bclaf1,Bhlhe40,Bmi1,Bmp2,Bmp4,Brca1,Calr,Cbfa2t2,Cbx1,Cbx5,Cbx7,Cd38,Cdk5r1,Cdkn1b,Cdkn1c,Cela1,Chd8,Cited2,Commd7,Crebzf,Csda,Ctbp2,Ctcf,Ctnnb1,Cux1,Daxx,Dedd,Dicer1,Dlx1,Dlx2,Dnajb6,Dnmt1,Dnmt3b,Dnmt3l,Drd3,Dusp5,E2f1,Eapp,Edn1,Efna1,Egr1,Ehmt1,Eid2,Elf3,Elk3,Epc1,Ezh2,Fbxw11,Fezf2,Fgf2,Fgfr1,Fgfr2,Foxa1,Foxb1,Fox…
GO Biological Process	GO:0048598	embryonic morphogenesis	65	2.35659e-12	2.02267e-08	3.11179e-10	1.80733	65.2898	118	303	0.0519366	0.389439	97	184	461	Abr,Atoh1,Cfl1,Chrna9,Cited2,Cobl,Dll1,Dusp4,Dvl2,Efna1,En1,Enah,Eomes,Epha2,Ext1,Ext2,Fgfr2,Flt1,Foxh1,Foxi3,Frs2,Gata2,Gatad2a,Gbx2,Gdf3,Gjb5,Gli1,Gli2,Gnb2l1,Grhl3,Grsf1,Gsc,Hes1,Hif1a,Hipk1,Hmga2,Hoxa2,Hoxa9,Hoxd3,Id2,Jup,Kdm2b,Lama5,Ldb1,Lef1,Lhfpl5,Lmbr1,Lmo4,Macf1,Mdfi,Men1,Myc,Mycn,Ndst1,Nipbl,Notch1,Nsd1,Odz4,Osr2,Otx1,Otx2,Ovol2,Pax6,Pcdh8,Pfn1,Pou2f1,Pou5f1,Ppap2b,Ptch1,Rarg,Rgma,Sall1…	Abr,Acd,Aldh1a2,Atoh1,Bmi1,Bmp4,Bmpr1a,Cfl1,Chd7,Chrna9,Cited2,Cobl,Crabp2,Ctnnb1,Cul3,Cyr61,Dicer1,Dll1,Dlx2,Dnajb6,Dusp1,Dusp4,Dusp5,Dvl2,Ece1,Edn1,Efna1,En1,Enah,Eomes,Epha2,Esrrb,Ext1,Ext2,Eya1,Fam48a,Fbxw4,Fgf4,Fgf9,Fgfr1,Fgfr2,Flt1,Foxh1,Foxi3,Foxj1,Foxp4,Frs2,Fzd2,Fzd3,Gata2,Gata3,Gatad2a,Gbx2,Gdf3,Gja1,Gjb5,Gli1,Gli2,Gnas,Gnb2l1,Grhl3,Grlf1,Grsf1,Gsc,Hdac1,Hdac2,Hes1,Hes3,Hif1a,Hipk1,Hipk…
GO Biological Process	GO:0045892	negative regulation of transcription, DNA-dependent	66	2.85939e-12	2.45421e-08	3.71851e-10	1.58743	115.281	183	535	0.0805458	0.342056	163	321	687	1700071K01Rik,Arid4a,Atp8b2,Basp1,Bcl6b,Bclaf1,Bhlhe40,Bmp2,Brca1,Cbfa2t2,Cbx1,Cbx5,Cdk5r1,Cdkn1b,Cited2,Crebzf,Csda,Ctbp2,Dlx1,Dnmt3b,Drd3,E2f1,Efna1,Egr1,Elk3,Epc1,Fbxw11,Fgfr2,Foxa1,Foxb1,Foxd3,Foxh1,Foxi3,Foxn2,Foxn4,Foxo1,Foxo3,Fzd8,Gata2,Gatad2a,Gli2,Glis2,Glis3,Gsc,Gzf1,Hdac3,Hes1,Hexim1,Hipk1,Hmbox1,Hmga1,Hmga2,Hmgb2,Hopx,Hoxa2,Id1,Id2,Id3,Id4,Idh1,Jarid2,Jun,Kdm2b,Kdm6b,Ldb1,Lef1,Lgr4,Md…	1700071K01Rik,Akirin2,Arid4a,Atf7ip,Atp8b2,Atxn1,Basp1,Baz2a,Bcl3,Bcl6,Bcl6b,Bclaf1,Bhlhe40,Bmi1,Bmp2,Bmp4,Brca1,Calr,Cbfa2t2,Cbx1,Cbx5,Cbx7,Cd38,Cdk5r1,Cdkn1b,Cdkn1c,Cela1,Chd8,Cited2,Commd7,Crebzf,Csda,Ctbp2,Ctcf,Ctnnb1,Cux1,Daxx,Dedd,Dicer1,Dlx1,Dlx2,Dnajb6,Dnmt1,Dnmt3b,Dnmt3l,Drd3,Dusp5,E2f1,Edn1,Efna1,Egr1,Ehmt1,Eid2,Elf3,Elk3,Epc1,Ezh2,Fbxw11,Fezf2,Fgf2,Fgfr1,Fgfr2,Foxa1,Foxb1,Foxd3,Foxh1,F…
GO Biological Process	GO:0048699	generation of neurons	67	3.06647e-12	2.63195e-08	3.92829e-10	1.59781	111.402	178	517	0.0783451	0.344294	152	335	818	Actb,Adnp,Apbb2,Arf6,Atl1,Atoh1,B3gnt2,Bag1,Bcl11a,Bcl11b,Bdnf,Bmp2,Caprin1,Ccdc88a,Ccr4,Cdk5r1,Celsr3,Clu,Creb1,Ctnna1,Dab1,Diap1,Dll1,Dlx1,Dnmt3b,Dpysl2,Drd3,Efna1,Efnb3,En1,Enah,Eomes,Epha2,Epha4,Ephb3,Erbb3,Etv5,Ext1,Fgfr2,Foxa1,Foxb1,Foxd3,Foxn4,Frs2,Fzd7,Fzd8,Gata2,Gbx2,Gli2,Golga2,Gsx1,Gsx2,Hes1,Hipk1,Hmga2,Hoxa2,Hoxd3,Id2,Id3,Id4,Igf1r,Igsf9,Il6st,Inppl1,Irx5,Islr2,Itga1,Jag1,Jun,Klf7,Knd…	Abi2,Abl2,Abt1,Actb,Actg1,Actr3,Adnp,Adnp2,Adra2b,Akt1,Aldh1a2,Ank3,Apbb2,Apc,Apoe,Arf6,Arhgef2,Aspa,Atf1,Atl1,Atoh1,Atxn10,B3gnt2,Bag1,Barhl1,Bcl11a,Bcl11b,Bdnf,Bmp2,Bmp4,Bmpr1a,Bnip2,Btg2,Cacna1a,Calr,Camk1d,Camk2b,Caprin1,Ccdc88a,Cckar,Ccr4,Cd24a,Cdc42,Cdh1,Cdk5r1,Cdk5rap2,Cdkn1c,Celsr3,Cln8,Clu,Cnr1,Creb1,Ctdsp1,Ctnna1,Ctnnb1,Cux1,D0H4S114,Dab1,Dapk3,Dct,Diap1,Dicer1,Dixdc1,Dll1,Dlx1,Dlx2,Dnm…
GO Biological Process	GO:0031327	negative regulation of cellular biosynthetic process	68	4.42007e-12	3.79375e-08	5.57904e-10	1.54186	131.011	202	608	0.0889084	0.332237	182	369	804	1700071K01Rik,Aplp1,Arid4a,Atp1a1,Atp8b2,Basp1,Bcl6b,Bclaf1,Bhlhe40,Bmp2,Brca1,Caprin1,Cbfa2t2,Cbx1,Cbx5,Cdk5r1,Cdkn1b,Cited2,Crebzf,Csda,Ctbp2,Dlx1,Dnmt3b,Drd3,E2f1,Efna1,Egr1,Eif2b5,Eif2c1,Eif4ebp1,Elk3,Epc1,Fbxw11,Fgf15,Fgfr2,Foxa1,Foxb1,Foxd3,Foxh1,Foxi3,Foxn2,Foxn4,Foxo1,Foxo3,Fzd8,Gata2,Gatad2a,Gli2,Glis2,Glis3,Gnb2l1,Grb7,Gsc,Gzf1,Hdac3,Hes1,Hexim1,Hipk1,Hmbox1,Hmga1,Hmga2,Hmgb2,Hopx,Hoxa2…	1700071K01Rik,Acd,Akirin2,Aplp1,Apoc1,Arid4a,Atf7ip,Atp1a1,Atp8b2,Atxn1,Basp1,Baz2a,Bcl3,Bcl6,Bcl6b,Bclaf1,Bhlhe40,Bmi1,Bmp2,Bmp4,Brca1,Cacna1a,Calr,Caprin1,Cbfa2t2,Cbx1,Cbx5,Cbx7,Cd276,Cd38,Cdk5r1,Cdkn1b,Cdkn1c,Cela1,Chd8,Cited2,Commd7,Crebzf,Csda,Ctbp2,Ctcf,Ctnnb1,Cux1,Daxx,Dedd,Dicer1,Dlx1,Dlx2,Dnajb6,Dnmt1,Dnmt3b,Dnmt3l,Drd3,Dusp5,E2f1,Eapp,Edn1,Efna1,Egr1,Ehmt1,Eid2,Eif2ak3,Eif2ak4,Eif2b5,Ei…
GO Biological Process	GO:0009893	positive regulation of metabolic process	69	5.18756e-12	4.45248e-08	6.45287e-10	1.42299	201.687	287	936	0.12632	0.306624	256	586	1406	1700071K01Rik,Ablim2,Adnp,Adrb2,Akap12,Angpt1,Atf2,Atoh1,Bag1,Bcl11b,Bcl9l,Bmp2,Brca1,Brd4,Ccnd1,Ccnd3,Cdh13,Cdk4,Cdkn1a,Cdkn1b,Cited2,Cln6,Clock,Clu,Creb1,Csrnp1,Ddah1,Ddit3,Ddx5,Ddx58,Dnmt3b,Drd3,Dvl2,E2f1,E2f3,Efna1,Egr1,Ehf,Eif2b5,Eif5a,Elf2,En1,Eomes,Epc1,Etv5,F2r,Fam175a,Fbxw11,Fgfr2,Foxa1,Foxd3,Foxh1,Foxn4,Foxo1,Foxo3,Fubp3,Fzd7,Fzd8,Gabpb2,Gadd45a,Gata2,Gli1,Gli2,Glis2,Glis3,Glp1r,Gm98,Gn…	1500010J02Rik,1700071K01Rik,Ablim2,Abra,Acsl5,Adam17,Adam9,Adnp,Adora2b,Adrb2,Aff1,Akap12,Akirin2,Akt1,Akt2,Aldh1a2,Amh,Angpt1,Ankrd49,Anxa1,Apc,Apobec1,Apoe,Arid1a,Arnt,Arnt2,Arntl,Atf1,Atf2,Atf4,Atf7ip,Atg10,Atg14,Atoh1,Atxn1,Atxn7l3,Aym1,BC096441,Bag1,Bambi,Baz1b,Bcl11b,Bcl3,Bcl9l,Becn1,Blm,Bmi1,Bmp2,Bmp4,Bmpr1a,Braf,Brca1,Brd4,Brf1,Btg2,Cacybp,Calr,Camk1d,Cand1,Ccna2,Ccnd1,Ccnd3,Cd24a,Cd276,C…
GO Biological Process	GO:0023052	signaling	70	5.91825e-12	5.07963e-08	7.25662e-10	1.32921	307.703	409	1428	0.180018	0.286415	367	961	4380	1700071K01Rik,Abr,Acot11,Adam23,Adnp,Adrb2,Adrbk1,Agap3,Akap12,Angpt1,Aph1a,Arf2,Arf6,Arhgap17,Arhgap21,Arhgap26,Arhgef12,Arid5b,Arl15,Asb6,Atp8b2,Avpi1,Bad,Bai1,Baiap2,Bbc3,Bcar1,Bcar3,Bdnf,Bmp2,Brca1,Bst2,Cacnb3,Cadps2,Ccdc88a,Ccnd1,Ccnd3,Ccne1,Ccr4,Cd47,Cd86,Cd9,Cdc42bpg,Cdc42ep4,Cdh13,Cdk4,Cdk5r1,Cdkn1a,Celsr3,Cep57,Chrm1,Chrnb1,Cib1,Cited2,Clock,Creb1,Crk,Csnk1a1,Csrnp1,Ctnnd1,Cxxc5,Dab1,Ddb…	1700071K01Rik,4930544G11Rik,5730403B10Rik,A830018L16Rik,Abr,Acot11,Acsl1,Adam17,Adam19,Adam23,Adam9,Adamts14,Adcy3,Adcy5,Adipor1,Adipor2,Adnp,Adora2b,Adra2b,Adrb2,Adrb3,Adrbk1,Agap1,Agap3,Agk,Akap12,Akap2,Akt1,Akt2,Aldh1a2,Aldh5a1,Amfr,Angpt1,Angptl6,Ank3,Anxa1,Apba1,Apbb1ip,Apc,Aph1a,Apoe,Arf2,Arf4,Arf6,Arhgap12,Arhgap15,Arhgap17,Arhgap21,Arhgap23,Arhgap25,Arhgap26,Arhgap27,Arhgap29,Arhgap32,Arh…
GO Biological Process	GO:0009890	negative regulation of biosynthetic process	71	7.70073e-12	6.60953e-08	9.3092e-10	1.53186	132.519	203	615	0.0893486	0.330081	183	375	818	1700071K01Rik,Aplp1,Arid4a,Atp1a1,Atp8b2,Basp1,Bcl6b,Bclaf1,Bhlhe40,Bmp2,Brca1,Caprin1,Cbfa2t2,Cbx1,Cbx5,Cdk5r1,Cdkn1b,Cited2,Crebzf,Csda,Ctbp2,Dlx1,Dnmt3b,Drd3,E2f1,Efna1,Egr1,Eif2b5,Eif2c1,Eif4ebp1,Elk3,Epc1,Fbxw11,Fgf15,Fgfr2,Foxa1,Foxb1,Foxd3,Foxh1,Foxi3,Foxn2,Foxn4,Foxo1,Foxo3,Fzd8,Gata2,Gatad2a,Gli2,Glis2,Glis3,Gnb2l1,Grb7,Gsc,Gzf1,Hdac3,Hes1,Hexim1,Hipk1,Hmbox1,Hmga1,Hmga2,Hmgb2,Hopx,Hoxa2…	1700071K01Rik,Acd,Adora2b,Akirin2,Aplp1,Apoc1,Apoe,Arid4a,Atf7ip,Atp1a1,Atp8b2,Atxn1,Basp1,Baz2a,Bcl3,Bcl6,Bcl6b,Bclaf1,Bhlhe40,Bmi1,Bmp2,Bmp4,Brca1,Cacna1a,Calr,Caprin1,Cbfa2t2,Cbx1,Cbx5,Cbx7,Cd276,Cd38,Cdk5r1,Cdkn1b,Cdkn1c,Cela1,Chd8,Cited2,Commd7,Crebzf,Csda,Ctbp2,Ctcf,Ctnnb1,Cux1,Daxx,Dedd,Dicer1,Dlx1,Dlx2,Dnajb6,Dnmt1,Dnmt3b,Dnmt3l,Drd3,Dusp5,E2f1,Eapp,Edn1,Efna1,Egr1,Ehmt1,Eid2,Eif2ak3,Eif2…
GO Biological Process	GO:0022008	neurogenesis	72	8.43483e-12	7.23961e-08	1.0055e-09	1.56376	118.944	186	552	0.0818662	0.336956	160	359	883	Actb,Adnp,Apbb2,Arf6,Atl1,Atoh1,B3gnt2,Bag1,Bcl11a,Bcl11b,Bdnf,Bmp2,Caprin1,Ccdc88a,Ccr4,Cd9,Cdk5r1,Cdk6,Celsr3,Clu,Creb1,Ctnna1,Dab1,Diap1,Dll1,Dlx1,Dnmt3b,Dpysl2,Drd3,Efna1,Efnb3,Eif2b5,En1,Enah,Eomes,Epha2,Epha4,Ephb3,Erbb3,Etv5,Ext1,Fgf5,Fgfr2,Foxa1,Foxb1,Foxd3,Foxn4,Frs2,Fzd7,Fzd8,Gata2,Gbx2,Gli2,Gm98,Golga2,Gsx1,Gsx2,Hes1,Hipk1,Hmga2,Hoxa2,Hoxd3,Id2,Id3,Id4,Igf1r,Igsf9,Il6st,Inppl1,Irx5,Isl…	Abi2,Abl2,Abt1,Actb,Actg1,Actr3,Adnp,Adnp2,Adra2b,Akt1,Aldh1a2,Ank3,Anxa1,Apbb2,Apc,Apoe,Arf6,Arhgef2,Aspa,Atf1,Atl1,Atoh1,Atxn10,B3gnt2,Bag1,Barhl1,Bcl11a,Bcl11b,Bdnf,Bmp2,Bmp4,Bmpr1a,Bnip2,Btg2,Cacna1a,Calr,Camk1d,Camk2b,Caprin1,Ccdc88a,Cckar,Ccr4,Cd24a,Cd9,Cdc42,Cdh1,Cdk5r1,Cdk5rap2,Cdk6,Cdkn1c,Celsr3,Cep120,Cln5,Cln8,Clu,Cnr1,Creb1,Ctdsp1,Ctnna1,Ctnnb1,Cux1,D0H4S114,Dab1,Dag1,Dapk3,Dct,Diap1,…
GO Biological Process	GO:0031328	positive regulation of cellular biosynthetic process	73	9.8194e-12	8.42799e-08	1.15452e-09	1.48455	154.929	230	719	0.101232	0.319889	207	449	1037	1700071K01Rik,Ablim2,Adnp,Adrb2,Akap12,Atf2,Atoh1,Bag1,Bcl11b,Bcl9l,Bmp2,Brca1,Brd4,Cdk4,Cited2,Clock,Creb1,Csrnp1,Ddah1,Ddit3,Ddx5,Ddx58,Drd3,Dvl2,E2f1,E2f3,Egr1,Ehf,Eif2b5,Eif5a,Elf2,En1,Eomes,Epc1,Etv5,F2r,Fbxw11,Fgfr2,Foxa1,Foxd3,Foxh1,Foxn4,Foxo1,Foxo3,Fubp3,Fzd7,Fzd8,Gabpb2,Gata2,Gli1,Gli2,Glis2,Glis3,Glp1r,Gm98,Gpbp1,Grhl3,Gsx1,Gucy1a2,Hes1,Hif1a,Hmbox1,Hmga1,Hmga2,Hmgb2,Hnrnpab,Hoxa2,Hspb…	1500010J02Rik,1700071K01Rik,Ablim2,Abra,Acsl5,Adnp,Adora2b,Adrb2,Aff1,Akap12,Akirin2,Akt1,Akt2,Ankrd49,Anxa1,Apobec1,Apoe,Arid1a,Arnt,Arnt2,Arntl,Atf1,Atf2,Atf4,Atf7ip,Atoh1,Atxn1,Atxn7l3,Aym1,Bag1,Bambi,Baz1b,Bcl11b,Bcl3,Bcl9l,Blm,Bmp2,Bmp4,Brca1,Brd4,Brf1,Btg2,Cacybp,Calr,Cand1,Ccna2,Cd276,Cd38,Cdc42,Cdh1,Cdk4,Cdk5rap2,Cdk7,Cdkn1c,Cela1,Cenpk,Chd8,Chek1,Cited2,Clock,Cnbp,Cnot7,Creb1,Creb3l2,Crl…
GO Biological Process	GO:0007154	cell communication	74	1.16907e-11	1.00341e-07	1.35596e-09	1.31532	322.355	424	1496	0.18662	0.283423	381	1008	4518	1700071K01Rik,9430023L20Rik,Abr,Acot11,Adam23,Adnp,Adrb2,Adrbk1,Agap3,Akap12,Angpt1,Aph1a,Arf2,Arf6,Arhgap17,Arhgap21,Arhgap26,Arhgef12,Arid5b,Arl15,Asb6,Atg13,Atp8b2,Avpi1,Bad,Bai1,Baiap2,Bbc3,Bcar1,Bcar3,Bdnf,Bmp2,Brca1,Bst2,Cacnb3,Cadps2,Ccdc88a,Ccnd1,Ccnd3,Ccne1,Ccr4,Cd47,Cd86,Cd9,Cdc42bpg,Cdc42ep4,Cdh13,Cdk4,Cdk5r1,Cdkn1a,Celsr3,Cep57,Chrm1,Chrnb1,Cib1,Cited2,Clock,Creb1,Crk,Csnk1a1,Csrnp1,C…	1300014I06Rik,1700071K01Rik,4930544G11Rik,5730403B10Rik,9430023L20Rik,A830018L16Rik,Abl2,Abr,Acot11,Acsl1,Adam17,Adam19,Adam23,Adam9,Adamts14,Adcy3,Adcy5,Adipor1,Adipor2,Adnp,Adnp2,Adora2b,Adra2b,Adrb2,Adrb3,Adrbk1,Agap1,Agap3,Agk,Akap12,Akap2,Akt1,Akt2,Aldh1a2,Aldh5a1,Amfr,Angpt1,Angptl6,Ank3,Anxa1,Apba1,Apbb1ip,Apc,Aph1a,Apoe,Arf2,Arf4,Arf6,Arhgap12,Arhgap15,Arhgap17,Arhgap21,Arhgap23,Arhgap25,…
GO Biological Process	GO:0010628	positive regulation of gene expression	75	1.22274e-11	1.04948e-07	1.39931e-09	1.49508	147.818	221	686	0.0972711	0.322157	195	418	923	1700071K01Rik,Ablim2,Adrb2,Atf2,Atoh1,Bag1,Bcl11b,Bcl9l,Bmp2,Brca1,Cdh13,Cited2,Clock,Creb1,Csrnp1,Ddit3,Ddx5,Ddx58,Dnmt3b,Drd3,Dvl2,E2f1,E2f3,Egr1,Ehf,Elf2,En1,Eomes,Epc1,Etv5,F2r,Fbxw11,Fgfr2,Foxa1,Foxd3,Foxh1,Foxn4,Foxo1,Foxo3,Fubp3,Fzd7,Fzd8,Gabpb2,Gata2,Gli1,Gli2,Glis2,Glis3,Glp1r,Gm98,Gpbp1,Grhl3,Gsx1,Hes1,Hif1a,Hmbox1,Hmga1,Hmga2,Hmgb2,Hnrnpab,Hoxa2,Hoxd3,Id2,Ing1,Ino80,Irf1,Jhdm1d,Jun,Jun…	1700071K01Rik,Ablim2,Abra,Adrb2,Aff1,Akirin2,Akt1,Akt2,Aldh1a2,Amh,Ankrd49,Apobec1,Arid1a,Arnt,Arnt2,Arntl,Atf1,Atf2,Atf4,Atf7ip,Atoh1,Atxn1,Atxn7l3,Aym1,Bag1,Bambi,Baz1b,Bcl11b,Bcl3,Bcl9l,Blm,Bmp2,Bmp4,Brca1,Brf1,Btg2,Calr,Cand1,Ccna2,Cd38,Cdc42,Cdh1,Cdh13,Cdk5rap2,Cdk7,Cdkn1c,Cela1,Cenpk,Chd8,Chek1,Cited2,Clock,Cnbp,Cnn2,Cnot7,Creb1,Creb3l2,Crlf3,Crtc1,Csrnp1,Csrnp3,Ctcf,Ctgf,Ctnnb1,Cyr61,Ddit3…
GO Biological Process	GO:0009891	positive regulation of biosynthetic process	76	1.33652e-11	1.14714e-07	1.50939e-09	1.48044	155.36	230	721	0.101232	0.319001	207	450	1051	1700071K01Rik,Ablim2,Adnp,Adrb2,Akap12,Atf2,Atoh1,Bag1,Bcl11b,Bcl9l,Bmp2,Brca1,Brd4,Cdk4,Cited2,Clock,Creb1,Csrnp1,Ddah1,Ddit3,Ddx5,Ddx58,Drd3,Dvl2,E2f1,E2f3,Egr1,Ehf,Eif2b5,Eif5a,Elf2,En1,Eomes,Epc1,Etv5,F2r,Fbxw11,Fgfr2,Foxa1,Foxd3,Foxh1,Foxn4,Foxo1,Foxo3,Fubp3,Fzd7,Fzd8,Gabpb2,Gata2,Gli1,Gli2,Glis2,Glis3,Glp1r,Gm98,Gpbp1,Grhl3,Gsx1,Gucy1a2,Hes1,Hif1a,Hmbox1,Hmga1,Hmga2,Hmgb2,Hnrnpab,Hoxa2,Hspb…	1500010J02Rik,1700071K01Rik,Ablim2,Abra,Acsl5,Adnp,Adora2b,Adrb2,Aff1,Akap12,Akirin2,Akt1,Akt2,Ankrd49,Anxa1,Apobec1,Apoe,Arid1a,Arnt,Arnt2,Arntl,Atf1,Atf2,Atf4,Atf7ip,Atoh1,Atxn1,Atxn7l3,Aym1,Bag1,Bambi,Baz1b,Bcl11b,Bcl3,Bcl9l,Blm,Bmp2,Bmp4,Brca1,Brd4,Brf1,Btg2,Cacybp,Calr,Cand1,Ccna2,Cd276,Cd38,Cdc42,Cdh1,Cdk4,Cdk5rap2,Cdk7,Cdkn1c,Cela1,Cenpk,Chd8,Chek1,Cited2,Clock,Cnbp,Cnot7,Creb1,Creb3l2,Crl…
GO Biological Process	GO:0031325	positive regulation of cellular metabolic process	77	1.36815e-11	1.17428e-07	1.52504e-09	1.42555	192.206	274	892	0.120599	0.307175	245	561	1326	1700071K01Rik,Ablim2,Adnp,Adrb2,Akap12,Angpt1,Atf2,Atoh1,Bag1,Bcl11b,Bcl9l,Bmp2,Brca1,Brd4,Ccnd1,Ccnd3,Cdk4,Cdkn1a,Cited2,Cln6,Clock,Clu,Creb1,Csrnp1,Ddah1,Ddit3,Ddx5,Ddx58,Dnmt3b,Drd3,Dvl2,E2f1,E2f3,Efna1,Egr1,Ehf,Eif2b5,Eif5a,Elf2,En1,Eomes,Epc1,Etv5,F2r,Fam175a,Fbxw11,Fgfr2,Foxa1,Foxd3,Foxh1,Foxn4,Foxo1,Foxo3,Fubp3,Fzd7,Fzd8,Gabpb2,Gadd45a,Gata2,Gli1,Gli2,Glis2,Glis3,Glp1r,Gm98,Gnb2l1,Gpbp1,Gr…	1500010J02Rik,1700071K01Rik,Ablim2,Abra,Acsl5,Adam17,Adam9,Adnp,Adora2b,Adrb2,Aff1,Akap12,Akirin2,Akt1,Akt2,Angpt1,Ankrd49,Anxa1,Apobec1,Apoe,Arid1a,Arnt,Arnt2,Arntl,Atf1,Atf2,Atf4,Atf7ip,Atg10,Atg14,Atoh1,Atxn1,Atxn7l3,Aym1,BC096441,Bag1,Bambi,Baz1b,Bcl11b,Bcl3,Bcl9l,Becn1,Blm,Bmi1,Bmp2,Bmp4,Bmpr1a,Braf,Brca1,Brd4,Brf1,Btg2,Cacybp,Calr,Cand1,Ccna2,Ccnd1,Ccnd3,Cd24a,Cd276,Cd38,Cd74,Cd80,Cd81,Cdc4…
GO Biological Process	GO:0010558	negative regulation of macromolecule biosynthetic process	78	1.4636e-11	1.25621e-07	1.61053e-09	1.53148	129.287	198	600	0.0871479	0.33	178	363	783	1700071K01Rik,Arid4a,Atp8b2,Basp1,Bcl6b,Bclaf1,Bhlhe40,Bmp2,Brca1,Caprin1,Cbfa2t2,Cbx1,Cbx5,Cdk5r1,Cdkn1b,Cited2,Crebzf,Csda,Ctbp2,Dlx1,Dnmt3b,Drd3,E2f1,Efna1,Egr1,Eif2b5,Eif2c1,Eif4ebp1,Elk3,Epc1,Fbxw11,Fgfr2,Foxa1,Foxb1,Foxd3,Foxh1,Foxi3,Foxn2,Foxn4,Foxo1,Foxo3,Fzd8,Gata2,Gatad2a,Gli2,Glis2,Glis3,Gnb2l1,Grb7,Gsc,Gzf1,Hdac3,Hes1,Hexim1,Hipk1,Hmbox1,Hmga1,Hmga2,Hmgb2,Hopx,Hoxa2,Id1,Id2,Id3,Id4,Id…	1700071K01Rik,Acd,Adora2b,Akirin2,Arid4a,Atf7ip,Atp8b2,Atxn1,Basp1,Baz2a,Bcl3,Bcl6,Bcl6b,Bclaf1,Bhlhe40,Bmi1,Bmp2,Bmp4,Brca1,Calr,Caprin1,Cbfa2t2,Cbx1,Cbx5,Cbx7,Cd276,Cd38,Cdk5r1,Cdkn1b,Cdkn1c,Cela1,Chd8,Cited2,Commd7,Crebzf,Csda,Ctbp2,Ctcf,Ctnnb1,Cux1,Daxx,Dedd,Dicer1,Dlx1,Dlx2,Dnajb6,Dnmt1,Dnmt3b,Dnmt3l,Drd3,Dusp5,E2f1,Edn1,Efna1,Egr1,Ehmt1,Eid2,Eif2ak3,Eif2ak4,Eif2b5,Eif2c1,Eif2c2,Eif2c3,Eif4e…
GO Biological Process	GO:2000113	negative regulation of cellular macromolecule biosynthetic process	79	1.53095e-11	1.31401e-07	1.66331e-09	1.53644	126.916	195	589	0.0858275	0.33107	175	354	760	1700071K01Rik,Arid4a,Atp8b2,Basp1,Bcl6b,Bclaf1,Bhlhe40,Bmp2,Brca1,Caprin1,Cbfa2t2,Cbx1,Cbx5,Cdk5r1,Cdkn1b,Cited2,Crebzf,Csda,Ctbp2,Dlx1,Dnmt3b,Drd3,E2f1,Efna1,Egr1,Eif2b5,Eif2c1,Eif4ebp1,Elk3,Epc1,Fbxw11,Fgfr2,Foxa1,Foxb1,Foxd3,Foxh1,Foxi3,Foxn2,Foxn4,Foxo1,Foxo3,Fzd8,Gata2,Gatad2a,Gli2,Glis2,Glis3,Gnb2l1,Grb7,Gsc,Gzf1,Hdac3,Hes1,Hexim1,Hipk1,Hmbox1,Hmga1,Hmga2,Hmgb2,Hopx,Hoxa2,Id1,Id2,Id3,Id4,Id…	1700071K01Rik,Acd,Akirin2,Arid4a,Atf7ip,Atp8b2,Atxn1,Basp1,Baz2a,Bcl3,Bcl6,Bcl6b,Bclaf1,Bhlhe40,Bmi1,Bmp2,Bmp4,Brca1,Calr,Caprin1,Cbfa2t2,Cbx1,Cbx5,Cbx7,Cd38,Cdk5r1,Cdkn1b,Cdkn1c,Cela1,Chd8,Cited2,Commd7,Crebzf,Csda,Ctbp2,Ctcf,Ctnnb1,Cux1,Daxx,Dedd,Dicer1,Dlx1,Dlx2,Dnajb6,Dnmt1,Dnmt3b,Dnmt3l,Drd3,Dusp5,E2f1,Edn1,Efna1,Egr1,Ehmt1,Eid2,Eif2ak3,Eif2ak4,Eif2b5,Eif2c1,Eif2c2,Eif2c3,Eif4ebp1,Elf3,Elk3,…
GO Biological Process	GO:0009888	tissue development	79	1.53095e-11	1.31401e-07	1.66331e-09	1.53644	126.916	195	589	0.0858275	0.33107	166	359	972	AI464131,Angpt1,Arc,Arid5b,Atf2,Atp8b2,Basp1,Bcl11b,Bmp2,Car2,Cbfa2t2,Ccnd1,Cd63,Cfl1,Cited2,Cobl,Ctnnd1,Cxadr,Dll1,Dsp,Dusp4,Dvl2,Efna1,Ehf,Enah,Eomes,Epha2,Erbb3,Ext1,Ext2,F2r,Fbxl15,Fgf15,Fgf18,Fgfr2,Flt1,Foxa1,Foxb1,Foxd3,Foxh1,Foxi3,Foxn2,Foxn4,Foxo1,Foxo3,Frs2,Fzd7,Gatad2a,Gbx2,Gdf3,Gli1,Gli2,Gna13,Gpx1,Grhl3,Grsf1,Gzf1,Hes1,Hif1a,Hmga2,Hnrnpab,Id1,Id2,Id3,Idh1,Igf1r,Igfbp5,Insc,Jag1,Jun,Ju…	9030409G11Rik,AI464131,Acadm,Acat1,Actc1,Adam9,Agpat2,Agpat6,Akt1,Aldh1a2,Alox15,Alpl,Amh,Angpt1,Ankrd17,Anxa1,Apc,Arc,Arid5b,Atf2,Atp8b2,B4galt1,Basp1,Bcl11b,Bdh1,Bmp2,Bmp4,Bmpr1a,Bptf,Cacybp,Calr,Capn2,Car2,Casp3,Cbfa2t2,Ccm2,Ccnd1,Cd63,Cdc42,Cdsn,Cfl1,Cited2,Clic4,Cobl,Col18a1,Col19a1,Col1a2,Col3a1,Creb3l2,Crygs,Ctnnb1,Ctnnd1,Cxadr,Cyp7b1,Cyr61,Dag1,Ddr1,Dicer1,Dll1,Dlx2,Dner,Dsp,Dusp1,Dusp4,D…
GO Biological Process	GO:0030182	neuron differentiation	81	1.64168e-11	1.40905e-07	1.73957e-09	1.73166	72.1851	125	335	0.0550176	0.373134	109	220	573	Actb,Apbb2,Atl1,Atoh1,B3gnt2,Bag1,Bcl11b,Bdnf,Cdk5r1,Celsr3,Clu,Creb1,Ctnna1,Dab1,Diap1,Dll1,Dlx1,Efna1,Efnb3,En1,Enah,Eomes,Epha2,Epha4,Ephb3,Erbb3,Ext1,Fgfr2,Foxa1,Foxb1,Foxd3,Foxn4,Fzd7,Fzd8,Gata2,Gbx2,Gli2,Gsx1,Gsx2,Hes1,Hipk1,Hoxa2,Id2,Id3,Id4,Igf1r,Igsf9,Irx5,Itga1,Jag1,Jun,Klf7,Kndc1,Lamc1,Ldb1,Lef1,Lhfpl5,Lmo4,Mapt,Mtap1b,Myh10,Neurod4,Nfib,Ngfr,Nkx2-2,Notch1,Nr4a2,Nrp2,Ntn1,Ntn3,Ntn4,One…	Abi2,Abt1,Actb,Actg1,Adnp2,Aldh1a2,Ank3,Apbb2,Apc,Apoe,Atl1,Atoh1,Atxn10,B3gnt2,Bag1,Bcl11b,Bdnf,Bmp4,Btg2,Cacna1a,Cckar,Cd24a,Cdc42,Cdh1,Cdk5r1,Cdkn1c,Celsr3,Cln8,Clu,Creb1,Ctnna1,Cux1,D0H4S114,Dab1,Dapk3,Diap1,Dicer1,Dll1,Dlx1,Dlx2,Efna1,Efnb3,En1,En2,Enah,Eomes,Epha2,Epha4,Ephb3,Erbb3,Etv1,Etv4,Evx1,Ext1,Fezf2,Fgfr1,Fgfr2,Foxa1,Foxb1,Foxd3,Foxn4,Fzd2,Fzd3,Fzd5,Fzd7,Fzd8,Gabrb3,Gap43,Gata2,Gbx2…
GO Biological Process	GO:0010557	positive regulation of macromolecule biosynthetic process	82	1.72195e-11	1.47795e-07	1.80238e-09	1.48883	149.111	222	692	0.0977113	0.320809	200	429	976	1700071K01Rik,Ablim2,Adrb2,Atf2,Atoh1,Bag1,Bcl11b,Bcl9l,Bmp2,Brca1,Cdk4,Cited2,Clock,Creb1,Csrnp1,Ddit3,Ddx5,Ddx58,Drd3,Dvl2,E2f1,E2f3,Egr1,Ehf,Eif2b5,Eif5a,Elf2,En1,Eomes,Epc1,Etv5,F2r,Fbxw11,Fgfr2,Foxa1,Foxd3,Foxh1,Foxn4,Foxo1,Foxo3,Fubp3,Fzd7,Fzd8,Gabpb2,Gata2,Gli1,Gli2,Glis2,Glis3,Glp1r,Gm98,Gpbp1,Grhl3,Gsx1,Hes1,Hif1a,Hmbox1,Hmga1,Hmga2,Hmgb2,Hnrnpab,Hoxa2,Hspb1,Id2,Igf1r,Ing1,Ino80,Irf1,Irs…	1500010J02Rik,1700071K01Rik,Ablim2,Abra,Adrb2,Aff1,Akirin2,Akt1,Akt2,Ankrd49,Apobec1,Arid1a,Arnt,Arnt2,Arntl,Atf1,Atf2,Atf4,Atf7ip,Atoh1,Atxn1,Atxn7l3,Aym1,Bag1,Bambi,Baz1b,Bcl11b,Bcl3,Bcl9l,Blm,Bmp2,Bmp4,Brca1,Brf1,Btg2,Cacybp,Calr,Cand1,Ccna2,Cd276,Cd38,Cdc42,Cdh1,Cdk4,Cdk5rap2,Cdk7,Cdkn1c,Cela1,Cenpk,Chd8,Chek1,Cited2,Clock,Cnbp,Cnot7,Creb1,Creb3l2,Crlf3,Crtc1,Csrnp1,Csrnp3,Cst3,Ctcf,Ctgf,Ctnn…
GO Biological Process	GO:0031324	negative regulation of cellular metabolic process	83	2.06641e-11	1.7736e-07	2.13687e-09	1.4848	150.188	223	697	0.0981514	0.319943	201	429	952	1700071K01Rik,Akap1,Aplp1,Arid4a,Atp1a1,Atp8b2,Basp1,Bcl6b,Bclaf1,Bhlhe40,Bmp2,Brca1,Caprin1,Cbfa2t2,Cbx1,Cbx5,Cdk5r1,Cdkn1a,Cdkn1b,Cited2,Crebzf,Csda,Ctbp2,Dlx1,Dnmt3b,Drd3,Dusp6,E2f1,Efna1,Egr1,Eif2b5,Eif2c1,Eif4ebp1,Elk3,Epc1,Fbxo5,Fbxw11,Fgf15,Fgfr2,Foxa1,Foxb1,Foxd3,Foxh1,Foxi3,Foxn2,Foxn4,Foxo1,Foxo3,Fzd8,Gata2,Gatad2a,Gli2,Glis2,Glis3,Gnb2l1,Grb7,Gsc,Gzf1,Hdac3,Hes1,Hexim1,Hipk1,Hmbox1,Hmg…	1700071K01Rik,Acd,Akap1,Akirin2,Akt1,Akt2,Aplp1,Apoc1,Arid4a,Arrb2,Atf7ip,Atp1a1,Atp8b2,Atpif1,Atxn1,Basp1,Baz2a,Bcl3,Bcl6,Bcl6b,Bclaf1,Bdkrb1,Bhlhe40,Blm,Bmi1,Bmp2,Bmp4,Brca1,Btn1a1,Btn2a2,Cacna1a,Calr,Caprin1,Cbfa2t2,Cbx1,Cbx5,Cbx7,Cd276,Cd38,Cdk5r1,Cdkn1a,Cdkn1b,Cdkn1c,Cdkn2b,Cela1,Chd8,Cited2,Cnr1,Commd7,Comt,Crebzf,Csda,Ctbp2,Ctcf,Ctnnb1,Cux1,Daxx,Ddit4,Dedd,Dicer1,Dlx1,Dlx2,Dnajb6,Dnmt1,Dnm…
GO Biological Process	GO:0051716	cellular response to stimulus	84	3.44514e-11	2.95696e-07	3.52019e-09	1.28428	366.744	471	1702	0.207306	0.276733	421	1156	4893	1700071K01Rik,5730590G19Rik,9430023L20Rik,Abl1,Abr,Acot11,Adam23,Adnp,Adrb2,Adrbk1,Agap3,Aip,Akap1,Akap12,Alkbh2,Angpt1,Aph1a,Aplp1,Arf2,Arf6,Arhgap17,Arhgap21,Arhgap26,Arhgef12,Arid5b,Arl15,Asb6,Atg13,Atp8b2,Avpi1,Bad,Bai1,Baiap2,Bbc3,Bcar1,Bcar3,Bcl2l1,Bmp2,Brca1,Bst2,C330006K01Rik,Cacnb3,Ccdc88a,Ccnd1,Ccnd3,Ccne1,Ccr4,Cd47,Cd86,Cdc42bpg,Cdc42ep4,Cdh13,Cdk4,Cdk5r1,Cdkn1a,Cdkn1b,Celsr3,Cep57,Chr…	0610007P08Rik,1110054O05Rik,1700071K01Rik,2210018M11Rik,2310046K01Rik,4930544G11Rik,4930547N16Rik,5730403B10Rik,5730590G19Rik,6330577E15Rik,9430023L20Rik,A730011L01Rik,A830018L16Rik,Abl1,Abl2,Abr,Acd,Acot11,Acsl1,Acsl5,Actl6a,Adam17,Adam19,Adam23,Adam9,Adamts14,Adcy3,Adcy5,Adipor1,Adipor2,Adnp,Adnp2,Adora2b,Adra2b,Adrb2,Adrb3,Adrbk1,Agap1,Agap3,Agk,Aip,Akap1,Akap12,Akap2,Akr1c12,Akt1,Akt2,Aldh1a2…
GO Biological Process	GO:0045934	negative regulation of nucleobase-containing compound metabolic process	85	3.73349e-11	3.20445e-07	3.76995e-09	1.52837	125.624	192	583	0.084507	0.329331	172	355	753	1700071K01Rik,Aplp1,Arid4a,Atp8b2,Basp1,Bcl6b,Bclaf1,Bhlhe40,Bmp2,Brca1,Cbfa2t2,Cbx1,Cbx5,Cdk5r1,Cdkn1b,Cited2,Crebzf,Csda,Ctbp2,Dlx1,Dnmt3b,Drd3,E2f1,Efna1,Egr1,Elk3,Epc1,Fbxw11,Fgfr2,Foxa1,Foxb1,Foxd3,Foxh1,Foxi3,Foxn2,Foxn4,Foxo1,Foxo3,Fzd8,Gata2,Gatad2a,Gli2,Glis2,Glis3,Gsc,Gzf1,Hdac3,Hes1,Hexim1,Hipk1,Hmbox1,Hmga1,Hmga2,Hmgb2,Hopx,Hoxa2,Id1,Id2,Id3,Id4,Idh1,Inppl1,Jarid2,Jun,Kdm2b,Kdm6b,Ldb1…	1700071K01Rik,Acd,Akirin2,Akt2,Aplp1,Arid4a,Atf7ip,Atp8b2,Atpif1,Atxn1,Basp1,Baz2a,Bcl3,Bcl6,Bcl6b,Bclaf1,Bhlhe40,Blm,Bmi1,Bmp2,Bmp4,Brca1,Calr,Cbfa2t2,Cbx1,Cbx5,Cbx7,Cd38,Cdk5r1,Cdkn1b,Cdkn1c,Cela1,Chd8,Cited2,Commd7,Crebzf,Csda,Ctbp2,Ctcf,Ctnnb1,Cux1,Daxx,Dedd,Dicer1,Dlx1,Dlx2,Dnajb6,Dnmt1,Dnmt3b,Dnmt3l,Drd3,Dusp5,E2f1,Eapp,Edn1,Efna1,Egr1,Ehmt1,Eid2,Elf3,Elk3,Epc1,Ercc4,Ezh2,Fbxw11,Fbxw7,Fezf2…
GO Biological Process	GO:0050896	response to stimulus	86	4.97943e-11	4.27385e-07	4.96959e-09	1.2331	493.876	609	2292	0.268046	0.265707	550	1572	6440	1700071K01Rik,5730590G19Rik,9430023L20Rik,Abl1,Abr,Aco1,Acot11,Actb,Actn4,Adam23,Adnp,Adrb2,Adrbk1,Agap3,Ahsa1,Aip,Akap1,Akap12,Alkbh2,Angpt1,Apbb2,Aph1a,Aplp1,Arc,Arf2,Arf6,Arhgap17,Arhgap21,Arhgap26,Arhgef12,Arid5b,Arl15,Asah1,Asb6,Atg13,Atoh1,Atp1a1,Atp1b1,Atp8b2,Atrn,Avpi1,B3gnt2,Bad,Bai1,Baiap2,Bbc3,Bcar1,Bcar3,Bcl2l1,Bcl2l11,Bdnf,Bhlhe40,Bmp2,Brca1,Bst2,C330006K01Rik,Cacnb3,Cad,Cadm1,Calm1,…	0610007P08Rik,1110034A24Rik,1110054O05Rik,1700071K01Rik,2210018M11Rik,2310046K01Rik,4930544G11Rik,4930547N16Rik,5730403B10Rik,5730590G19Rik,6330577E15Rik,9430023L20Rik,A730011L01Rik,A830018L16Rik,Abca4,Abcc4,Abcd3,Abcg2,Abhd2,Abi2,Abl1,Abl2,Abr,Acadm,Acads,Acat1,Acd,Aco1,Acot11,Acsl1,Acsl3,Acsl5,Actb,Actc1,Actg1,Actl6a,Actn4,Actr3,Adam17,Adam19,Adam23,Adam9,Adamts14,Adcy3,Adcy5,Adipor1,Adipor2,Ad…
GO Biological Process	GO:0051172	negative regulation of nitrogen compound metabolic process	87	5.21367e-11	4.47489e-07	5.14356e-09	1.52315	126.055	192	585	0.084507	0.328205	172	357	759	1700071K01Rik,Aplp1,Arid4a,Atp8b2,Basp1,Bcl6b,Bclaf1,Bhlhe40,Bmp2,Brca1,Cbfa2t2,Cbx1,Cbx5,Cdk5r1,Cdkn1b,Cited2,Crebzf,Csda,Ctbp2,Dlx1,Dnmt3b,Drd3,E2f1,Efna1,Egr1,Elk3,Epc1,Fbxw11,Fgfr2,Foxa1,Foxb1,Foxd3,Foxh1,Foxi3,Foxn2,Foxn4,Foxo1,Foxo3,Fzd8,Gata2,Gatad2a,Gli2,Glis2,Glis3,Gsc,Gzf1,Hdac3,Hes1,Hexim1,Hipk1,Hmbox1,Hmga1,Hmga2,Hmgb2,Hopx,Hoxa2,Id1,Id2,Id3,Id4,Idh1,Inppl1,Jarid2,Jun,Kdm2b,Kdm6b,Ldb1…	1700071K01Rik,Acd,Akirin2,Akt2,Aplp1,Apoc1,Arid4a,Atf7ip,Atp8b2,Atpif1,Atxn1,Basp1,Baz2a,Bcl3,Bcl6,Bcl6b,Bclaf1,Bhlhe40,Blm,Bmi1,Bmp2,Bmp4,Brca1,Calr,Cbfa2t2,Cbx1,Cbx5,Cbx7,Cd38,Cdk5r1,Cdkn1b,Cdkn1c,Cela1,Chd8,Cited2,Commd7,Comt,Crebzf,Csda,Ctbp2,Ctcf,Ctnnb1,Cux1,Daxx,Dedd,Dicer1,Dlx1,Dlx2,Dnajb6,Dnmt1,Dnmt3b,Dnmt3l,Drd3,Dusp5,E2f1,Eapp,Edn1,Efna1,Egr1,Ehmt1,Eid2,Elf3,Elk3,Epc1,Ercc4,Ezh2,Fbxw11,…
GO Biological Process	GO:0048568	embryonic organ development	88	7.09236e-11	6.08737e-07	6.91747e-09	1.92425	44.173	85	205	0.037412	0.414634	68	125	320	Abr,Atoh1,Birc6,Chrna9,Cited2,Ddit3,Dll1,Dvl2,Efna1,Eomes,Epha2,Fgfr2,Foxd3,Foxi3,Frs2,Gata2,Gbx2,Gdf3,Gjb5,Gli1,Gli2,Grhl3,Gsc,Hif1a,Hipk1,Hoxa2,Hoxd3,Id2,Id3,Junb,Kdm2b,Krt8,Ldb1,Lef1,Lhfpl5,Mdfi,Men1,Mll1,Myc,Mycn,Ndst1,Nipbl,Osr2,Otx1,Otx2,Ovol2,Pax6,Pdgfb,Pkd2,Plcd1,Ppp1r13l,Prdm1,Rarg,Sall1,Satb2,Smad2,Smad3,Smo,Socs3,Sox11,Sox2,Sp1,Sp3,Spry2,Tcf7l2,Tcfap2a,Tcfeb,Wnt5a	Abr,Akt1,Aldh1a2,Arnt,Atoh1,Birc6,Bmi1,Bmp4,Bmpr1a,Bptf,Chd7,Chrna9,Cited2,Cyr61,Ddit3,Dll1,Dlx2,Dnajb6,Dvl2,Edn1,Efna1,Eomes,Epas1,Epha2,Esrrb,Eya1,Fgf9,Fgfr1,Fgfr2,Foxd3,Foxi3,Frs2,Fzd2,Fzd3,Fzd5,Gab1,Gata2,Gata3,Gbx2,Gdf3,Gjb5,Gli1,Gli2,Gnas,Grhl3,Gsc,Hif1a,Hipk1,Hipk2,Hoxa2,Hoxd3,Hs6st1,Hspg2,Id2,Id3,Itgav,Junb,Kdm2b,Krt8,Ldb1,Lef1,Lhfpl5,Lif,Lrp5,Lrp6,Map2k1,Mdfi,Men1,Mll1,Myc,Mycn,Ndst1,Nes…
GO Biological Process	GO:0007417	central nervous system development	89	7.95303e-11	6.82608e-07	7.66975e-09	1.68879	75.2018	127	349	0.0558979	0.363897	113	228	612	Abr,Atoh1,Bag3,Bcl11b,Bmp2,Brca1,Cadm1,Cd9,Cdk5r1,Cited2,Ckb,Creb1,Dab1,Dlx1,Dpysl2,Dvl2,E2f1,Eif2b5,En1,Eomes,Epha4,Ephb3,Ext1,Fgfr2,Foxb1,Foxh1,Frs2,Fzd10,Fzd7,Fzd8,Gata2,Gbx2,Gli1,Gli2,Gm98,Grhl3,Gsc,Gsx1,Gsx2,Hes1,Hmga2,Hoxa2,Htr5a,Id2,Id3,Id4,Igf1r,Inppl1,Irs2,Jhdm1d,Kdm2b,Kndc1,Lass1,Ldb1,Lef1,Lmo4,Lphn1,Lphn2,Lrp2,Lrp8,Mdk,Men1,Mtap1b,Myh10,Ncoa2,Ncor1,Ncor2,Ndst1,Nfib,Ngfr,Nipbl,Nkx2-2,No…	Abr,Abt1,Acat1,Acsl3,Aldh1a2,Aldh5a1,Aplp2,Arf4,Arnt2,Aspa,Atoh1,Bag3,Barhl1,Bcl11b,Bdh1,Bmi1,Bmp2,Bmp4,Bmpr1a,Bptf,Brca1,Btg2,Cacna1a,Cadm1,Cckar,Cd9,Cdh1,Cdk5r1,Cdk5rap2,Cep120,Chd7,Cited2,Ckb,Cln5,Cln8,Cox17,Creb1,Cst3,Ctnnb1,Cttnbp2,Dab1,Dct,Dicer1,Dixdc1,Dlx1,Dlx2,Dner,Dpysl2,Dvl2,E2f1,Eif2b3,Eif2b5,En1,En2,Eomes,Epha4,Ephb3,Evx1,Ext1,Ezh2,Fezf2,Fgf2,Fgfr1,Fgfr2,Foxb1,Foxh1,Frs2,Fzd10,Fzd2,F…
GO Biological Process	GO:0007420	brain development	90	9.90334e-11	8.50004e-07	9.44448e-09	1.76255	61.8422	109	287	0.0479753	0.379791	95	184	482	Abr,Atoh1,Bag3,Bcl11b,Bmp2,Brca1,Cadm1,Cd9,Cdk5r1,Ckb,Creb1,Dab1,Dlx1,Dpysl2,Dvl2,E2f1,En1,Eomes,Ephb3,Ext1,Fgfr2,Foxb1,Frs2,Fzd10,Fzd7,Fzd8,Gata2,Gbx2,Gli1,Gli2,Gsc,Gsx1,Gsx2,Hes1,Hmga2,Hoxa2,Htr5a,Id2,Id4,Igf1r,Inppl1,Irs2,Jhdm1d,Kdm2b,Kndc1,Lass1,Ldb1,Lef1,Lphn1,Lphn2,Lrp2,Lrp8,Mdk,Men1,Myh10,Ncoa2,Ncor1,Ncor2,Ndst1,Nfib,Nipbl,Notch1,Nr4a2,Otx1,Otx2,Pafah1b1,Pax6,Peg5,Phox2a,Phox2b,Ptch1,Ptprs…	Abr,Acat1,Acsl3,Aldh1a2,Aplp2,Arf4,Atoh1,Bag3,Barhl1,Bcl11b,Bdh1,Bmi1,Bmp2,Bmp4,Bmpr1a,Bptf,Brca1,Btg2,Cacna1a,Cadm1,Cckar,Cd9,Cdh1,Cdk5r1,Cdk5rap2,Cep120,Ckb,Cln5,Cox17,Creb1,Cst3,Ctnnb1,Cttnbp2,Dab1,Dct,Dicer1,Dixdc1,Dlx1,Dlx2,Dpysl2,Dvl2,E2f1,En1,En2,Eomes,Ephb3,Ext1,Ezh2,Fezf2,Fgf2,Fgfr1,Fgfr2,Foxb1,Frs2,Fzd10,Fzd2,Fzd3,Fzd5,Fzd7,Fzd8,Gad1,Gata2,Gbx2,Gli1,Gli2,Grlf1,Gsc,Gsx1,Gsx2,Hdac1,Hdac2,…
GO Biological Process	GO:0045935	positive regulation of nucleobase-containing compound metabolic process	91	1.80222e-10	1.54685e-06	1.69983e-08	1.46027	149.973	219	696	0.0963909	0.314655	196	430	960	1700071K01Rik,Ablim2,Adnp,Adrb2,Akap12,Atf2,Atoh1,Bag1,Bcl11b,Bcl9l,Bmp2,Brca1,Brd4,Cited2,Clock,Creb1,Csrnp1,Ddit3,Ddx5,Ddx58,Drd3,Dvl2,E2f1,E2f3,Egr1,Ehf,Elf2,En1,Eomes,Epc1,Etv5,F2r,Fam175a,Fbxw11,Fgfr2,Foxa1,Foxd3,Foxh1,Foxn4,Foxo1,Foxo3,Fubp3,Fzd7,Fzd8,Gabpb2,Gata2,Gli1,Gli2,Glis2,Glis3,Glp1r,Gm98,Gpbp1,Grhl3,Gsx1,Gucy1a2,Hes1,Hif1a,Hmbox1,Hmga1,Hmga2,Hmgb2,Hnrnpab,Hnrpll,Hoxa2,Id2,Igf1r,Ing…	1500010J02Rik,1700071K01Rik,Ablim2,Abra,Adnp,Adora2b,Adrb2,Aff1,Akap12,Akirin2,Akt1,Akt2,Ankrd49,Apobec1,Apoe,Arid1a,Arnt,Arnt2,Arntl,Atf1,Atf2,Atf4,Atf7ip,Atoh1,Atxn1,Atxn7l3,Aym1,BC096441,Bag1,Bambi,Baz1b,Bcl11b,Bcl3,Bcl9l,Blm,Bmp2,Bmp4,Brca1,Brd4,Brf1,Btg2,Cacybp,Calr,Cand1,Ccna2,Cd38,Cdc42,Cdh1,Cdk5rap2,Cdk7,Cdkn1c,Cela1,Cenpk,Chd8,Chek1,Cited2,Clock,Cnbp,Cnot7,Creb1,Creb3l2,Crlf3,Crtc1,Csrnp…
GO Biological Process	GO:0045893	positive regulation of transcription, DNA-dependent	92	3.14515e-10	2.69948e-06	2.93422e-08	1.47466	138.337	204	642	0.0897887	0.317757	182	391	855	1700071K01Rik,Ablim2,Adrb2,Atf2,Atoh1,Bag1,Bcl11b,Bcl9l,Bmp2,Brca1,Cited2,Clock,Creb1,Csrnp1,Ddit3,Ddx5,Ddx58,Drd3,Dvl2,E2f1,E2f3,Egr1,Ehf,Elf2,En1,Eomes,Epc1,Etv5,F2r,Fbxw11,Fgfr2,Foxa1,Foxd3,Foxh1,Foxn4,Foxo1,Foxo3,Fubp3,Fzd7,Fzd8,Gabpb2,Gata2,Gli1,Gli2,Glis2,Glis3,Glp1r,Gm98,Gpbp1,Grhl3,Gsx1,Hes1,Hif1a,Hmbox1,Hmga1,Hmga2,Hmgb2,Hnrnpab,Hoxa2,Id2,Ing1,Ino80,Irf1,Jhdm1d,Jun,Junb,Jund,Jup,Kdm5a,Kl…	1700071K01Rik,Ablim2,Abra,Adrb2,Aff1,Akirin2,Akt1,Akt2,Ankrd49,Apobec1,Arid1a,Arnt,Arnt2,Arntl,Atf1,Atf2,Atf4,Atf7ip,Atoh1,Atxn1,Atxn7l3,Aym1,Bag1,Bambi,Baz1b,Bcl11b,Bcl3,Bcl9l,Blm,Bmp2,Bmp4,Brca1,Brf1,Btg2,Cand1,Ccna2,Cd38,Cdh1,Cdk5rap2,Cdk7,Cdkn1c,Cela1,Cenpk,Chd8,Chek1,Cited2,Clock,Cnbp,Cnot7,Creb1,Creb3l2,Crlf3,Crtc1,Csrnp1,Csrnp3,Ctcf,Ctnnb1,Cyr61,Ddit3,Ddx5,Ddx58,Dicer1,Dlx2,Drd3,Dvl2,E2f1,…
GO Biological Process	GO:0051254	positive regulation of RNA metabolic process	93	3.2994e-10	2.83187e-06	3.04503e-08	1.47079	140.061	206	650	0.090669	0.316923	184	398	872	1700071K01Rik,Ablim2,Adrb2,Atf2,Atoh1,Bag1,Bcl11b,Bcl9l,Bmp2,Brca1,Brd4,Cited2,Clock,Creb1,Csrnp1,Ddit3,Ddx5,Ddx58,Drd3,Dvl2,E2f1,E2f3,Egr1,Ehf,Elf2,En1,Eomes,Epc1,Etv5,F2r,Fbxw11,Fgfr2,Foxa1,Foxd3,Foxh1,Foxn4,Foxo1,Foxo3,Fubp3,Fzd7,Fzd8,Gabpb2,Gata2,Gli1,Gli2,Glis2,Glis3,Glp1r,Gm98,Gpbp1,Grhl3,Gsx1,Hes1,Hif1a,Hmbox1,Hmga1,Hmga2,Hmgb2,Hnrnpab,Hnrpll,Hoxa2,Id2,Ing1,Ino80,Irf1,Jhdm1d,Jun,Junb,Jund,…	1700071K01Rik,Ablim2,Abra,Adrb2,Aff1,Akirin2,Akt1,Akt2,Ankrd49,Apobec1,Arid1a,Arnt,Arnt2,Arntl,Atf1,Atf2,Atf4,Atf7ip,Atoh1,Atxn1,Atxn7l3,Aym1,Bag1,Bambi,Baz1b,Bcl11b,Bcl3,Bcl9l,Blm,Bmp2,Bmp4,Brca1,Brd4,Brf1,Btg2,Cand1,Ccna2,Cd38,Cdh1,Cdk5rap2,Cdk7,Cdkn1c,Cela1,Cenpk,Chd8,Chek1,Cited2,Clock,Cnbp,Cnot7,Creb1,Creb3l2,Crlf3,Crtc1,Csrnp1,Csrnp3,Ctcf,Ctnnb1,Cyr61,Ddit3,Ddx5,Ddx58,Dicer1,Dlx2,Drd3,Dvl2,…
GO Biological Process	GO:0007165	signal transduction	94	3.33712e-10	2.86425e-06	3.04708e-08	1.31675	279.475	368	1297	0.161972	0.283732	332	880	4108	1700071K01Rik,Abr,Acot11,Adam23,Adrb2,Adrbk1,Agap3,Akap12,Angpt1,Aph1a,Arf2,Arf6,Arhgap17,Arhgap21,Arhgap26,Arhgef12,Arid5b,Arl15,Asb6,Atp8b2,Avpi1,Bad,Bai1,Baiap2,Bbc3,Bcar1,Bcar3,Bmp2,Brca1,Bst2,Cacnb3,Ccdc88a,Ccnd1,Ccnd3,Ccne1,Ccr4,Cd47,Cd86,Cdc42bpg,Cdc42ep4,Cdh13,Cdk4,Cdk5r1,Cdkn1a,Celsr3,Cep57,Chrm1,Chrnb1,Cib1,Cited2,Clock,Creb1,Crk,Csnk1a1,Csrnp1,Ctnnd1,Cxxc5,Dab1,Ddb1,Ddit3,Depdc7,Dgke,D…	1700071K01Rik,4930544G11Rik,5730403B10Rik,A830018L16Rik,Abr,Acot11,Acsl1,Adam17,Adam19,Adam23,Adam9,Adamts14,Adcy3,Adcy5,Adipor1,Adipor2,Adora2b,Adra2b,Adrb2,Adrb3,Adrbk1,Agap1,Agap3,Agk,Akap12,Akap2,Akt1,Akt2,Aldh1a2,Amfr,Angpt1,Angptl6,Ank3,Anxa1,Apbb1ip,Apc,Aph1a,Apoe,Arf2,Arf4,Arf6,Arhgap12,Arhgap15,Arhgap17,Arhgap21,Arhgap23,Arhgap25,Arhgap26,Arhgap27,Arhgap29,Arhgap32,Arhgap39,Arhgap42,Arhg…
GO Biological Process	GO:0007389	pattern specification process	95	4.20929e-10	3.61283e-06	3.80298e-08	1.81344	51.2838	93	238	0.0409331	0.390756	77	157	390	Angpt1,Arc,Bmp2,Cited2,Dll1,Dlx1,Dusp6,Dvl2,En1,Fbxl15,Fgfr2,Flt1,Foxa1,Foxb1,Foxd3,Foxh1,Foxi3,Foxn2,Foxn4,Foxo1,Foxo3,Frs2,Gbx2,Gdf3,Gli1,Gli2,Gna13,Grhl3,Grsf1,Gsc,Gsx2,Hes1,Hif1a,Hipk1,Hoxa2,Hoxa9,Hoxd3,Invs,Kdm2b,Ldb1,Lef1,Lfng,Mdfi,Mll1,Nfatc4,Nkx2-2,Notch1,Osr2,Otx1,Otx2,Ovol2,Pax6,Pcdh8,Pkd2,Ptch1,Rarg,Rax,Rbm15,Ring1,Rnf111,Satb2,Sfrp2,Smad2,Smad3,Smad4,Smad6,Smo,Sp8,Ssbp3,Tbx20,Tbx3,Tcf…	Abi1,Acd,Aldh1a2,Angpt1,Apc,Arc,Bmi1,Bmp2,Bmp4,Bmpr1a,Bptf,Btg2,Ccdc40,Cited2,Crkl,Ctnnb1,Dll1,Dlx1,Dlx2,Dusp6,Dvl2,Dync2li1,Edn1,En1,Ep300,Evx1,Eya1,Fbxl15,Fezf2,Fgfr2,Flt1,Foxa1,Foxb1,Foxd3,Foxh1,Foxi3,Foxj1,Foxj2,Foxj3,Foxk1,Foxn2,Foxn3,Foxn4,Foxo1,Foxo3,Foxp4,Frs2,Gbx2,Gdf3,Gja1,Gli1,Gli2,Gna13,Grhl3,Grsf1,Gsc,Gsx2,Hes1,Hes3,Hes7,Hey2,Hif1a,Hipk1,Hipk2,Hoxa2,Hoxa9,Hoxd3,Ifitm1,Ift52,Invs,Kdm2…
GO Biological Process	GO:0048562	embryonic organ morphogenesis	96	4.24524e-10	3.64369e-06	3.79551e-08	2.11262	28.8741	61	134	0.0268486	0.455224	48	78	214	Abr,Atoh1,Chrna9,Cited2,Dll1,Dvl2,Efna1,Epha2,Fgfr2,Foxi3,Frs2,Gata2,Gbx2,Gli1,Gli2,Grhl3,Gsc,Hipk1,Hoxa2,Hoxd3,Id2,Kdm2b,Lhfpl5,Mdfi,Men1,Myc,Mycn,Ndst1,Nipbl,Osr2,Otx1,Otx2,Ovol2,Pax6,Rarg,Sall1,Satb2,Smad2,Smad3,Smo,Sox11,Sox2,Sp1,Sp3,Spry2,Tcf7l2,Tcfap2a,Wnt5a	Abr,Atoh1,Bmi1,Bmp4,Chd7,Chrna9,Cited2,Dll1,Dlx2,Dvl2,Edn1,Efna1,Epha2,Eya1,Fgf9,Fgfr1,Fgfr2,Foxi3,Frs2,Fzd2,Fzd3,Gata2,Gbx2,Gli1,Gli2,Gnas,Grhl3,Gsc,Hipk1,Hipk2,Hoxa2,Hoxd3,Hspg2,Id2,Kdm2b,Lhfpl5,Lrp5,Lrp6,Mdfi,Men1,Myc,Mycn,Ndst1,Nipbl,Nodal,Osr2,Otop1,Otx1,Otx2,Ovol2,Pax6,Pcgf2,Pdgfra,Ppnr,Ptk7,Rarg,Rdh10,Sall1,Satb2,Setd2,Shh,Six4,Smad2,Smad3,Smo,Sod1,Sox11,Sox2,Sp1,Sp3,Spry2,Tbx18,Tcf7l2,Tcf…
GO Biological Process	GO:0051173	positive regulation of nitrogen compound metabolic process	97	5.79054e-10	4.97002e-06	5.12373e-08	1.44207	152.558	220	708	0.096831	0.310735	197	439	980	1700071K01Rik,Ablim2,Adnp,Adrb2,Akap12,Atf2,Atoh1,Bag1,Bcl11b,Bcl9l,Bmp2,Brca1,Brd4,Cited2,Clock,Creb1,Csrnp1,Ddah1,Ddit3,Ddx5,Ddx58,Drd3,Dvl2,E2f1,E2f3,Egr1,Ehf,Elf2,En1,Eomes,Epc1,Etv5,F2r,Fam175a,Fbxw11,Fgfr2,Foxa1,Foxd3,Foxh1,Foxn4,Foxo1,Foxo3,Fubp3,Fzd7,Fzd8,Gabpb2,Gata2,Gli1,Gli2,Glis2,Glis3,Glp1r,Gm98,Gpbp1,Grhl3,Gsx1,Gucy1a2,Hes1,Hif1a,Hmbox1,Hmga1,Hmga2,Hmgb2,Hnrnpab,Hnrpll,Hoxa2,Id2,Igf…	1500010J02Rik,1700071K01Rik,Ablim2,Abra,Adnp,Adora2b,Adrb2,Aff1,Akap12,Akirin2,Akt1,Akt2,Ankrd49,Apobec1,Apoe,Arid1a,Arnt,Arnt2,Arntl,Atf1,Atf2,Atf4,Atf7ip,Atoh1,Atxn1,Atxn7l3,Aym1,BC096441,Bag1,Bambi,Baz1b,Bcl11b,Bcl3,Bcl9l,Blm,Bmp2,Bmp4,Brca1,Brd4,Brf1,Btg2,Cacybp,Calr,Cand1,Ccna2,Cd38,Cdc42,Cdh1,Cdk5rap2,Cdk7,Cdkn1c,Cela1,Cenpk,Chd8,Chek1,Cited2,Clock,Cnbp,Cnot7,Comt,Creb1,Creb3l2,Crlf3,Crtc1,…
GO Biological Process	GO:0000904	cell morphogenesis involved in differentiation	98	6.70117e-10	5.75161e-06	5.86899e-08	1.81252	50.2064	91	233	0.0400528	0.390558	78	134	346	Actb,Apbb2,Atl1,Atoh1,Atp8b2,B3gnt2,Bcl11b,Bdnf,Bmp2,Brca1,Cdk5r1,Celsr3,Creb1,Ctnna1,Efna1,Efnb3,Enah,Eomes,Epha2,Epha4,Ephb3,Erbb3,Ext1,Fgfr2,Foxb1,Foxd3,Foxn4,Fzd7,Fzd8,Gbx2,Gli2,Hes1,Hif1a,Hmga2,Hnrnpab,Hoxa2,Id1,Idh1,Igf1r,Jun,Klf7,Krt8,Lama5,Lamc1,Lef1,Lhfpl5,Mapt,Mtap1b,Myh10,Nfib,Ngfr,Notch1,Nr4a2,Nrp2,Ntn1,Ntn3,Pafah1b1,Pax6,Pou4f2,Rab3a,Rbpj,Robo3,Rtn4,Sall1,Sema3f,Sema6a,Slc1a3,Smo,Src…	Actb,Actg1,Ank3,Apbb2,Apc,Apoe,Atl1,Atoh1,Atp8b2,B3gnt2,Bcl11b,Bdnf,Bmp2,Bmp4,Brca1,Cacna1a,Cckar,Cdk5r1,Celsr3,Col18a1,Creb1,Ctnna1,Ctnnb1,Cul3,D0H4S114,Efna1,Efnb3,Enah,Eomes,Epha1,Epha2,Epha4,Ephb3,Erbb3,Esrrb,Etv1,Etv4,Ext1,Fezf2,Fgfr2,Foxb1,Foxd3,Foxn4,Fzd2,Fzd3,Fzd5,Fzd7,Fzd8,Gap43,Gata3,Gbx2,Gja1,Gli2,Gsk3b,Hes1,Hey2,Hif1a,Hmga2,Hnrnpab,Hoxa2,Id1,Idh1,Igf1r,Jak2,Jun,Klf7,Krt8,Lama5,Lamb1,L…
GO Biological Process	GO:0072358	cardiovascular system development	99	9.63992e-10	8.27394e-06	8.35752e-08	1.61634	81.6662	132	379	0.0580986	0.348285	116	247	592	Adamts1,Adrbk1,Angpt1,Atf2,Atp5b,Atp8b2,Bmp2,C1galt1,Cdh13,Cited2,Cxadr,Cyp1b1,Dvl2,Efna1,Efnb2,Egr1,Elk3,Epgn,Epha2,Ephb3,Erbb3,Fgf15,Fgf18,Fgfr2,Flt1,Foxh1,Foxo1,Frs2,Fzd10,Fzd7,Fzd8,Gatad2a,Gbx2,Gli2,Gna13,Gpx1,Hes1,Hexim1,Hif1a,Hopx,Hspb1,Id1,Id2,Idh1,Invs,Jun,Junb,Jup,Klf5,Lef1,Lmna,Lmo4,Lrp1,Mb,Meis1,Mmp14,Mospd3,Myh10,Myo1e,Ncl,Ncor2,Nfatc4,Nipbl,Notch1,Nrp2,Nus1,Ovol2,Paxip1,Pcna,Pdgfa,Pd…	Acadm,Actc1,Adam19,Adamts1,Adra2b,Adrbk1,Akt1,Aldh1a2,Angpt1,Angptl6,Anpep,Anxa2,Apoe,Atf2,Atp5b,Atp8b2,B4galt1,BC096441,Baz1b,Bmp2,Bmp4,Bmpr1a,C1galt1,Cacybp,Calr,Casp3,Ccm2,Cdh13,Cdkl1,Chd7,Cited2,Col18a1,Col1a2,Col3a1,Col4a3bp,Cox17,Crkl,Ctnnb1,Cxadr,Cxcl17,Cyp1b1,Cyr61,Dicer1,Dvl2,Ece1,Edn1,Efna1,Efnb2,Egr1,Elk3,Ep300,Epas1,Epgn,Epha1,Epha2,Ephb3,Ephb4,Erbb3,Errfi1,Eya1,Fbxw7,Fgf15,Fgf18,Fgf2…
GO Biological Process	GO:0016043	cellular component organization	100	1.20948e-09	1.03809e-05	1.03809e-07	1.27669	330.543	422	1534	0.185739	0.275098	384	1052	2732	0610010K14Rik,1110002N22Rik,1700071K01Rik,2810021B07Rik,2900073G15Rik,5730590G19Rik,9430023L20Rik,Abl1,Ablim2,Abr,Actb,Actn1,Actn4,Adnp,Adrb2,Aebp2,Aip,Akap8,Akt1s1,Alad,Anapc7,Angpt1,Ap3b2,Apbb2,Aplp1,Arc,Arf6,Arhgap17,Arhgap26,Arhgef17,Arpc5,Asf1b,Asxl1,Atg13,Atl1,Atoh1,Atp5b,Atp8b2,B3gnt2,Bad,Baiap2,Baz1a,Bbc3,Bbs10,Bcar1,Bcl11a,Bcl11b,Bcl2l1,Bdnf,Bmp2,Brca1,Brd4,Cadm1,Cadps2,Capza2,Capzb,Ccdc…	0610010K14Rik,1110002N22Rik,1110034A24Rik,1500010J02Rik,1700024P04Rik,1700071K01Rik,2210018M11Rik,2300002M23Rik,2810006K23Rik,2810021B07Rik,2900073G15Rik,4831426I19Rik,4933424B01Rik,5730590G19Rik,6720463M24Rik,9430023L20Rik,A4galt,Abca4,Abi2,Abl1,Abl2,Ablim2,Abr,Acacb,Acadm,Acads,Acat1,Acd,Acot13,Actb,Actc1,Actg1,Actl6a,Actn1,Actn4,Actr3,Adamts14,Adamtsl4,Add1,Adnp,Adrb2,Aebp2,Agfg1,Aip,Ak7,Akap2…
GO Biological Process	GO:0000902	cell morphogenesis	101	2.01777e-09	1.73185e-05	1.7147e-07	1.69478	63.135	107	293	0.0470951	0.365188	92	175	477	Actb,Apbb2,Atl1,Atoh1,Atp8b2,B3gnt2,Bbs10,Bcl11b,Bdnf,Bmp2,Brca1,Cadm1,Cdk5r1,Celsr3,Clu,Creb1,Csnk1a1,Ctnna1,Efna1,Efnb3,Enah,Eomes,Epha2,Epha4,Ephb3,Erbb3,Ext1,Fgfr2,Foxb1,Foxd3,Foxn4,Fzd7,Fzd8,Gbx2,Gli2,Hes1,Hif1a,Hmga2,Hnrnpab,Hoxa2,Id1,Idh1,Igf1r,Itga1,Itgb3,Jun,Jup,Klf2,Klf7,Krt8,Lama5,Lamc1,Lef1,Lhfpl5,Mapt,Mtap1b,Myh10,Nfib,Ngfr,Notch1,Nr4a2,Nrp2,Ntn1,Ntn3,Onecut1,Onecut2,Pafah1b1,Parva,P…	Actb,Actg1,Actr3,Add1,Ank3,Apbb2,Apc,Apoe,Arhgef2,Atl1,Atoh1,Atp8b2,B3gnt2,Bbs10,Bcl11b,Bcl6,Bdnf,Bmp2,Bmp4,Brca1,Cacna1a,Cadm1,Cckar,Cdk5r1,Celsr3,Clu,Col18a1,Col4a3bp,Creb1,Csnk1a1,Ctnna1,Ctnnb1,Cul3,D0H4S114,Dicer1,Dync2li1,Ect2,Efna1,Efnb3,Enah,Eomes,Epha1,Epha2,Epha4,Ephb3,Erbb3,Esrrb,Etv1,Etv4,Ext1,Fezf2,Fgfr2,Foxb1,Foxd3,Foxj1,Foxn4,Fzd2,Fzd3,Fzd5,Fzd7,Fzd8,Gap43,Gata3,Gbx2,Gja1,Gli2,Gsk3b…
GO Biological Process	GO:0045664	regulation of neuron differentiation	102	2.80293e-09	2.40576e-05	2.35859e-07	1.82956	44.8194	82	208	0.0360916	0.394231	65	137	287	Adnp,Arf6,Atoh1,Bcl11a,Bdnf,Bmp2,Caprin1,Ccdc88a,Cdk5r1,Dab1,Dll1,Dnmt3b,Dpysl2,Efna1,Epha4,Ephb3,Etv5,Foxa1,Gli2,Golga2,Hes1,Hoxa2,Hoxd3,Id2,Id4,Inppl1,Islr2,Jag1,Kndc1,Lin28a,Mapt,Mark2,Mtap1b,Nkx2-2,Notch1,Ntn1,Pafah1b1,Pax6,Phox2b,Plxnb1,Pten,Ptprf,Rest,Rtn4,Sall1,Sema3f,Skil,Sox11,Sox2,Spag9,Spp1,Srcin1,Ssh2,Stmn2,Tcf12,Tcfap2a,Tgif1,Tgif2,Tlx3,Tnfrsf12a,Ulk1,Ulk2,Vim,Wnt5a,Ywhag	Abl2,Actr3,Adnp,Adra2b,Akt1,Arf6,Atf1,Atoh1,Bcl11a,Bdnf,Bmp2,Bmp4,Bnip2,Cacna1a,Calr,Camk1d,Camk2b,Caprin1,Ccdc88a,Cd24a,Cdk5r1,Cdk5rap2,Cnr1,Ctdsp1,D0H4S114,Dab1,Dicer1,Dixdc1,Dll1,Dnmt3b,Dpysl2,Ect2,Efna1,Ep300,Epha4,Ephb3,Etv5,Eya1,Fez1,Fgfr1,Fkbp4,Foxa1,Gli2,Golga2,Gsk3b,Hap1,Hdac2,Hes1,Hes3,Hey2,Hoxa2,Hoxd3,Id2,Id4,Ifng,Il1rapl1,Inpp5e,Inppl1,Islr2,Itgb1,Jag1,Kndc1,Lif,Lin28a,Lpar1,Mapt,Mark…
GO Biological Process	GO:0060284	regulation of cell development	103	3.36341e-09	2.88682e-05	2.80273e-07	1.66828	65.9363	110	306	0.0484155	0.359477	88	194	431	Adnp,Arf6,Atoh1,Bad,Bcl11a,Bcl9l,Bdnf,Bmp2,Caprin1,Ccdc88a,Cdk5r1,Ctnna1,Dab1,Dll1,Dlx1,Dnmt3b,Dpysl2,Drd3,Efna1,Epha4,Ephb3,Etv5,Foxa1,Gli2,Golga2,Hes1,Hmga2,Hoxa2,Hoxd3,Id2,Id4,Il6st,Inppl1,Islr2,Jag1,Kndc1,Lef1,Lin28a,Mapt,Mark2,Mtap1b,Mycn,Nkx2-2,Notch1,Ntn1,Pafah1b1,Pax6,Phox2b,Pik3r1,Plag1,Plxnb1,Pten,Ptprf,Rest,Rtn4,Sall1,Sema3f,Sfrp2,Sik1,Skil,Smad2,Smad3,Smad4,Smo,Sox11,Sox2,Spag9,Spp1,S…	Abl2,Actr3,Adnp,Adra2b,Akt1,Arf6,Arhgef2,Aspa,Atf1,Atoh1,B4galt1,Bad,Bambi,Bcl11a,Bcl9l,Bdnf,Bmp2,Bmp4,Bmpr1a,Bnip2,Cacna1a,Calr,Camk1d,Camk2b,Caprin1,Ccdc88a,Cd24a,Cdk5r1,Cdk5rap2,Cnr1,Ctdsp1,Ctnna1,Ctnnb1,D0H4S114,Dab1,Dct,Dicer1,Dixdc1,Dll1,Dlx1,Dlx2,Dnmt3b,Dpysl2,Drd3,Dynlt1c,Dynlt1c,Ect2,Edn1,Efna1,Ep300,Epha4,Ephb3,Etv5,Eya1,Ezh2,Fbxo22,Fez1,Fgf2,Fgfr1,Fkbp4,Foxa1,Gli2,Golga2,Gsk3b,Hap1,Hda…
GO Biological Process	GO:0042471	ear morphogenesis	104	3.66801e-09	3.14825e-05	3.02716e-07	2.57825	13.5751	35	63	0.0154049	0.555556	25	37	111	Abr,Atoh1,Chrna9,Dll1,Dvl2,Fgfr2,Foxi3,Gata2,Gbx2,Gli2,Grhl3,Gsc,Hoxa2,Lhfpl5,Myc,Nipbl,Osr2,Otx1,Otx2,Sall1,Smo,Sox2,Spry2,Tcfap2a,Wnt5a	Abr,Atoh1,Chd7,Chrna9,Dll1,Dvl2,Edn1,Eya1,Fgf9,Fgfr1,Fgfr2,Foxi3,Fzd2,Fzd3,Gata2,Gbx2,Gli2,Grhl3,Gsc,Hoxa2,Lhfpl5,Myc,Nipbl,Osr2,Otop1,Otx1,Otx2,Ptk7,Sall1,Six4,Smo,Sod1,Sox2,Spry2,Tbx18,Tcfap2a,Wnt5a
GO Biological Process	GO:0060429	epithelium development	105	4.23111e-09	3.63156e-05	3.45863e-07	1.64214	70.0303	115	325	0.0506162	0.353846	97	190	486	Angpt1,Atp8b2,Basp1,Bcl11b,Bmp2,Car2,Cbfa2t2,Ccnd1,Cd63,Cfl1,Cited2,Cobl,Ctnnd1,Dll1,Dsp,Dvl2,Ehf,Enah,Epha2,Fgfr2,Flt1,Foxa1,Foxb1,Foxd3,Foxh1,Frs2,Fzd7,Gatad2a,Gbx2,Gli2,Gna13,Gpx1,Grhl3,Grsf1,Gzf1,Hes1,Hif1a,Id1,Id2,Id3,Idh1,Igf1r,Insc,Jag1,Jun,Jup,Kdm2b,Lama5,Lef1,Lgr4,Lmo4,Mtss1,Myc,Nfatc4,Nfib,Notch1,Ntn1,Onecut1,Onecut2,Ovol2,Pax6,Pcdh8,Pdgfb,Pfn1,Pkd2,Plaur,Ptch1,Rarg,Rbm15,Rbpj,Rgma,Sall…	9030409G11Rik,Acat1,Adam9,Agpat6,Aldh1a2,Angpt1,Anxa1,Atp8b2,B4galt1,Basp1,Bcl11b,Bmp2,Bmp4,Car2,Casp3,Cbfa2t2,Ccm2,Ccnd1,Cd63,Cdc42,Cfl1,Cited2,Clic4,Cobl,Col18a1,Crygs,Ctnnb1,Ctnnd1,Cyp7b1,Dag1,Ddr1,Dicer1,Dll1,Dsp,Dvl2,Edn1,Ehf,Elf3,Enah,Epha2,Errfi1,Etv4,Eya1,Ezr,F11r,F2rl1,Fem1b,Fgf2,Fgfr1,Fgfr2,Flt1,Foxa1,Foxb1,Foxd3,Foxh1,Foxj1,Frem2,Frs2,Fzd2,Fzd3,Fzd7,Gata3,Gatad2a,Gbx2,Gja1,Gli2,Gna13,G…
GO Biological Process	GO:0048858	cell projection morphogenesis	106	4.54139e-09	3.89787e-05	3.67724e-07	1.87663	39.4325	74	183	0.0325704	0.404372	66	119	339	Actb,Apbb2,Atl1,Atoh1,B3gnt2,Bbs10,Bcl11b,Bdnf,Cdk5r1,Celsr3,Clu,Creb1,Ctnna1,Efnb3,Enah,Epha4,Ephb3,Erbb3,Ext1,Fgfr2,Foxb1,Foxd3,Foxn4,Fzd7,Fzd8,Gbx2,Gli2,Hoxa2,Igf1r,Itga1,Itgb3,Jun,Klf7,Lama5,Mapt,Mtap1b,Myh10,Nfib,Ngfr,Notch1,Nr4a2,Nrp2,Ntn1,Ntn3,Onecut1,Onecut2,Pafah1b1,Parva,Pax6,Pou4f2,Rab3a,Robo3,Rtn4,Sema3f,Sema6a,Sept7,Smo,Stmn1,Uchl1,Ulk1,Ulk2,Vcan,Wee1,Wnt5a,Wwtr1,Zic2	Actb,Actg1,Actr3,Ank3,Apbb2,Apc,Apoe,Atl1,Atoh1,B3gnt2,Bbs10,Bcl11b,Bdnf,Cacna1a,Cckar,Cdk5r1,Celsr3,Clu,Creb1,Ctnna1,D0H4S114,Dicer1,Dync2li1,Efnb3,Enah,Epha4,Ephb3,Erbb3,Etv1,Etv4,Ext1,Fezf2,Fgfr2,Foxb1,Foxd3,Foxj1,Foxn4,Fzd2,Fzd3,Fzd5,Fzd7,Fzd8,Gap43,Gbx2,Gja1,Gli2,Gsk3b,Hoxa2,Igf1r,Itga1,Itgb3,Jak2,Jun,Klf7,Lama5,Lgi1,Lifr,Map2k1,Mapt,Meg3,Mtap1b,Myh10,Ndel1,Nefl,Nek1,Nes,Nfib,Ngfr,Notch1,Nr4…
GO Biological Process	GO:0007507	heart development	107	5.55479e-09	4.76768e-05	4.45577e-07	1.79995	46.1123	83	214	0.0365317	0.38785	69	141	340	Adamts1,Adrbk1,Angpt1,Atf2,Bmp2,Cited2,Cxadr,Dvl2,Efna1,Erbb3,Fgf15,Fgfr2,Foxh1,Frs2,Gli2,Hes1,Hexim1,Hif1a,Hopx,Id2,Invs,Jun,Jup,Lmna,Lmo4,Mb,Mospd3,Myh10,Ncor2,Nfatc4,Nipbl,Notch1,Nrp2,Ovol2,Pcna,Pdgfb,Pkd2,Pkp2,Ppp1r13l,Ptch1,Pten,Ptprj,Raf1,Rara,Rbm15,Rbpj,Rest,Rtn4,Sall1,Sall4,Sfrp2,Sik1,Smad2,Smad3,Smad6,Smad7,Smo,Sox11,Sox4,Tbx2,Tbx20,Tbx3,Tcfap2a,Tpm1,Ttn,Vcan,Whsc1,Wnt5a,Zic3	Acadm,Actc1,Adam19,Adamts1,Adrbk1,Aldh1a2,Angpt1,Atf2,Baz1b,Bmp2,Bmp4,Bmpr1a,Cacybp,Calr,Casp3,Ccm2,Cdkl1,Chd7,Cited2,Col3a1,Col4a3bp,Cox17,Crkl,Ctnnb1,Cxadr,Cyr61,Dicer1,Dvl2,Ece1,Edn1,Efna1,Ep300,Ephb4,Erbb3,Eya1,Fgf15,Fgf2,Fgf9,Fgfr1,Fgfr2,Foxh1,Foxj1,Foxp4,Frs2,Fzd2,Gab1,Gata3,Gja1,Gjc1,Gli2,Hes1,Hexim1,Hey2,Hif1a,Hopx,Hspg2,Id2,Ift52,Invs,Itgb1,Jmjd6,Jun,Jup,Lefty1,Lmna,Lmo4,Lrp6,Ly6e,Mb,Mix…
GO Biological Process	GO:0001655	urogenital system development	108	6.45876e-09	5.54356e-05	5.13292e-07	1.98436	31.2443	62	145	0.0272887	0.427586	49	84	212	Adamts1,Angpt1,Aph1a,Arid5b,Basp1,Bcl2l11,C1galt1,Car2,Dll1,Egr1,Ephb3,Fgfr2,Foxa1,Foxb1,Foxd3,Frs2,Gata2,Gli2,Hes1,Id2,Id3,Igf1r,Invs,Jag1,Lef1,Lgr4,Mtss1,Myo1e,Notch1,Osr2,Pdgfb,Pkd2,Plag1,Plaur,Ptch1,Pten,Pygo1,Rarg,Sall1,Smad4,Smo,Sox11,Sox4,Sulf1,Tcfap2a,Tenc1,Tet2,Wnt5a,Wwtr1	Acat1,Acd,Adamts1,Aldh1a2,Amh,Angpt1,Apc,Aph1a,Arid5b,Basp1,Bcl2l11,Bmp4,C1galt1,Car2,Ctnnb1,Cyp7b1,Dll1,Egr1,Ephb3,Eya1,Fem1b,Fgfr2,Fkbp4,Foxa1,Foxb1,Foxd3,Frs2,Gata2,Gata3,Gli2,Gtf3c2,Hells,Hes1,Hoxb13,Id2,Id3,Igf1r,Invs,Jag1,Jmjd6,Lef1,Lgr4,Lrp4,Mtss1,Myo1e,Nid1,Notch1,Notch2,Notch3,Osr2,Pbx3,Pdgfb,Pdgfra,Pkd2,Plag1,Plaur,Prlr,Ptch1,Pten,Pygo1,Rarg,Rdh10,Rrm2b,Sall1,Shh,Six4,Slit2,Smad4,Smo,So…
GO Biological Process	GO:0032990	cell part morphogenesis	109	7.23479e-09	6.20962e-05	5.6969e-07	1.8514	40.5099	75	188	0.0330106	0.398936	67	123	354	Actb,Apbb2,Atl1,Atoh1,B3gnt2,Bbs10,Bcl11b,Bdnf,Cdk5r1,Celsr3,Clu,Creb1,Ctnna1,Efnb3,Enah,Epha4,Ephb3,Erbb3,Ext1,Fgfr2,Foxb1,Foxd3,Foxn4,Fzd7,Fzd8,Gbx2,Gli2,Hoxa2,Igf1r,Itga1,Itgb3,Jun,Klf7,Lama5,Mapt,Mtap1b,Myh10,Nfib,Ngfr,Notch1,Nr4a2,Nrp2,Ntn1,Ntn3,Onecut1,Onecut2,Pafah1b1,Parva,Pax6,Pou4f2,Pvrl2,Rab3a,Robo3,Rtn4,Sema3f,Sema6a,Sept7,Smo,Stmn1,Uchl1,Ulk1,Ulk2,Vcan,Wee1,Wnt5a,Wwtr1,Zic2	Actb,Actg1,Actr3,Ank3,Apbb2,Apc,Apoe,Atl1,Atoh1,B3gnt2,Bbs10,Bcl11b,Bdnf,Cacna1a,Cckar,Cdk5r1,Celsr3,Clu,Col4a3bp,Creb1,Ctnna1,D0H4S114,Dicer1,Dync2li1,Efnb3,Enah,Epha4,Ephb3,Erbb3,Etv1,Etv4,Ext1,Fezf2,Fgfr2,Foxb1,Foxd3,Foxj1,Foxn4,Fzd2,Fzd3,Fzd5,Fzd7,Fzd8,Gap43,Gbx2,Gja1,Gli2,Gsk3b,Hoxa2,Igf1r,Itga1,Itgb3,Jak2,Jun,Klf7,Lama5,Lgi1,Lifr,Map2k1,Mapt,Meg3,Mtap1b,Mup20,Mup4,Myh10,Ndel1,Nefl,Nek1,Nes,…
GO Biological Process	GO:0035295	tube development	110	7.71135e-09	6.61865e-05	6.01695e-07	1.67722	61.4112	103	285	0.0453345	0.361403	83	165	403	Angpt1,Asah1,Atp8b2,Bcl2l11,Bdnf,Bmp2,Cfl1,Cited2,Clcn2,Cobl,Dll1,Dvl2,Enah,Epha2,Fgf18,Fgfr2,Flt1,Foxa1,Foxd3,Foxh1,Gatad2a,Gbx2,Gli1,Gli2,Gna13,Gzf1,Hes1,Hif1a,Hopx,Id1,Idh1,Insc,Invs,Jag1,Kdm2b,Lama5,Lef1,Lgr4,Lmo4,Mmp14,Mtss1,Myc,Mycn,Nfatc4,Nfib,Notch1,Ntn1,Ovol2,Pdgfa,Pfn1,Pkd2,Ptch1,Rab3a,Rara,Rbm15,Rgma,Sall1,Sall4,Sfrp2,Smad2,Smad3,Smad6,Smad7,Smo,Sox11,Sox2,Sox4,Sp1,Sp3,Spry2,Src,Tbx20,…	Aard,Acat1,Aldh1a2,Angpt1,Asah1,Atp8b2,B4galt1,Bcl2l11,Bdnf,Bmp2,Bmp4,Bmpr1a,Cdh1,Cfl1,Chd7,Cited2,Clcn2,Cobl,Crh,Ctgf,Ctnnb1,Cux1,Dag1,Ddr1,Dicer1,Dll1,Dvl2,Edn1,Enah,Ep300,Epas1,Epcam,Epha2,Errfi1,Etv4,Eya1,Fgf18,Fgf2,Fgf9,Fgfr1,Fgfr2,Flt1,Foxa1,Foxd3,Foxh1,Foxj1,Fzd3,Gata3,Gatad2a,Gbx2,Gja1,Gli1,Gli2,Gna13,Grlf1,Gsta3,Gzf1,Hes1,Hif1a,Hopx,Hs6st1,Id1,Idh1,Ift52,Insc,Invs,Ipmk,Jag1,Jmjd6,Kdm2b,L…
GO Biological Process	GO:0021915	neural tube development	111	8.11092e-09	6.9616e-05	6.27172e-07	2.18393	21.9788	48	102	0.0211268	0.470588	37	61	125	Cfl1,Cited2,Cobl,Dvl2,En1,Enah,Epha2,Foxb1,Foxh1,Gatad2a,Gbx2,Gli2,Gsc,Hes1,Hif1a,Kdm2b,Lmo4,Notch1,Ovol2,Pax6,Pfn1,Ptch1,Rgma,Sall1,Sall2,Sall4,Sfrp2,Smo,Sox11,Sox4,Ssbp3,Tcf7l2,Tcfap2a,Tgif1,Wnt5a,Zic2,Zic5	Aldh1a2,Bmi1,Bmp4,Cfl1,Cited2,Cobl,Dvl2,En1,Enah,Epha2,Foxb1,Foxh1,Fzd3,Gatad2a,Gbx2,Gli2,Grlf1,Gsc,Hes1,Hes3,Hif1a,Ift52,Ipmk,Kdm2b,Lmo4,Lrp6,Map3k7,Nodal,Notch1,Ovol2,Pax6,Pfn1,Pgd,Ppnr,Psen1,Ptch1,Ptk7,Rgma,Sall1,Sall2,Sall4,Setd2,Sfrp2,Shh,Shroom3,Ski,Smo,Sox11,Sox4,Ssbp3,T,Tcf7l2,Tcfap2a,Tctn1,Tgif1,Tulp3,Vasp,Wnt5a,Zeb2,Zic2,Zic5
GO Biological Process	GO:0071840	cellular component organization or biogenesis	112	8.45245e-09	7.25474e-05	6.47744e-07	1.25788	337.87	425	1568	0.18706	0.271046	387	1077	2856	0610010K14Rik,1110002N22Rik,1700071K01Rik,2810021B07Rik,2900073G15Rik,5730590G19Rik,9430023L20Rik,Abl1,Ablim2,Abr,Actb,Actn1,Actn4,Adnp,Adrb2,Aebp2,Aip,Akap8,Akt1s1,Alad,Anapc7,Angpt1,Ap3b2,Apbb2,Aplp1,Arc,Arf6,Arhgap17,Arhgap26,Arhgef17,Arpc5,Asf1b,Asxl1,Atg13,Atl1,Atoh1,Atp5b,Atp8b2,B3gnt2,Bad,Baiap2,Baz1a,Bbc3,Bbs10,Bcar1,Bcl11a,Bcl11b,Bcl2l1,Bdnf,Bmp2,Brca1,Brd4,Cadm1,Cadps2,Capza2,Capzb,Ccdc…	0610010K14Rik,1110002N22Rik,1110034A24Rik,1500010J02Rik,1700024P04Rik,1700071K01Rik,2210018M11Rik,2300002M23Rik,2810006K23Rik,2810021B07Rik,2900073G15Rik,4831426I19Rik,4933424B01Rik,5730590G19Rik,6720463M24Rik,9430023L20Rik,A4galt,Abca4,Abi2,Abl1,Abl2,Ablim2,Abr,Acacb,Acadm,Acads,Acat1,Acd,Acot13,Actb,Actc1,Actg1,Actl6a,Actn1,Actn4,Actr3,Adamts14,Adamtsl4,Add1,Adnp,Adrb2,Aebp2,Agfg1,Aip,Ak7,Akap2…
GO Biological Process	GO:0043009	chordate embryonic development	113	1.04391e-08	8.95986e-05	7.92908e-07	1.58499	78.8649	125	366	0.0550176	0.34153	104	231	514	Angpt1,Bcl2l1,Bcl2l11,Birc6,Bmp2,Brca1,Brd4,Ccnb2,Cfl1,Cited2,Cobl,Csda,Dll1,Dlx1,Dvl2,En1,Enah,Eomes,Epha2,Fgfr2,Foxb1,Foxd3,Foxh1,Gata2,Gatad2a,Gbx2,Gdf3,Gjb5,Gli2,Gna13,Gsc,Hes1,Hif1a,Hopx,Hoxa2,Hoxa9,Hoxd3,Insl3,Junb,Kdm2b,Keap1,Klf2,Krt8,Lef1,Lmo4,Mdfi,Men1,Mll2,Mycn,Myh10,Myo1e,Ncaph2,Ncor2,Ndst1,Nipbl,Notch1,Osr2,Otx2,Ovol2,Pax6,Pcdh8,Pdgfb,Pfn1,Pkd2,Plcd1,Pou5f1,Prdm1,Ptch1,Rgma,Rrn3,Sall…	Abi1,Add1,Akt1,Aldh1a2,Angpt1,Ankrd11,Arnt,Arnt2,Bcl2l1,Bcl2l11,Birc6,Bmi1,Bmp2,Bmp4,Bmpr1a,Bptf,Brca1,Brd4,Btf3,Capn2,Ccm2,Ccnb1ip1,Ccnb2,Cdh1,Cfl1,Chd7,Chd8,Cited2,Cobl,Col4a3bp,Csda,Ctnnb1,Cul3,Cyr61,Dll1,Dlx1,Dlx2,Dnajb6,Dnmt3l,Dusp3,Dvl2,Ece1,Edn1,Eif2s2,Elf3,Ell,En1,Enah,Eomes,Ep300,Epas1,Epha2,Esrrb,Etnk2,Eya1,Fgf9,Fgfr1,Fgfr2,Foxb1,Foxd3,Foxh1,Fzd3,Fzd5,G2e3,Gab1,Gabpa,Gad1,Gata2,Gata3,Ga…
GO Biological Process	GO:0032989	cellular component morphogenesis	114	1.2561e-08	0.000107811	9.4571e-07	1.63017	68.091	111	316	0.0488556	0.351266	96	190	531	Actb,Apbb2,Atl1,Atoh1,Atp8b2,B3gnt2,Bbs10,Bcl11b,Bdnf,Bmp2,Brca1,Cadm1,Cd9,Cdk5r1,Celsr3,Clu,Creb1,Csnk1a1,Ctnna1,Efna1,Efnb3,Enah,Eomes,Epha2,Epha4,Ephb3,Erbb3,Ext1,Fgfr2,Foxb1,Foxd3,Foxn4,Fzd7,Fzd8,Gbx2,Gli2,Hes1,Hif1a,Hmga2,Hnrnpab,Hoxa2,Id1,Idh1,Igf1r,Itga1,Itgb3,Jun,Jup,Klf2,Klf7,Krt8,Lama5,Lamc1,Lef1,Lhfpl5,Mapt,Mtap1b,Myh10,Neurl2,Nfib,Ngfr,Notch1,Nr4a2,Nrp2,Ntn1,Ntn3,Onecut1,Onecut2,Pafah…	Actb,Actc1,Actg1,Actr3,Add1,Agfg1,Ank3,Apbb2,Apc,Apoe,Arhgef2,Atl1,Atoh1,Atp8b2,B3gnt2,Bbs10,Bcl11b,Bcl6,Bdnf,Bmp2,Bmp4,Brca1,Cacna1a,Cadm1,Cckar,Cd9,Cdk5r1,Celsr3,Clu,Col18a1,Col4a3bp,Creb1,Csnk1a1,Ctnna1,Ctnnb1,Cul3,D0H4S114,Dicer1,Dync2li1,Ect2,Efna1,Efnb3,Enah,Eomes,Epha1,Epha2,Epha4,Ephb3,Erbb3,Esrrb,Etv1,Etv4,Ext1,Fezf2,Fgfr2,Foxb1,Foxd3,Foxj1,Foxn4,Fzd2,Fzd3,Fzd5,Fzd7,Fzd8,Gap43,Gata3,Gbx2…
GO Biological Process	GO:0048729	tissue morphogenesis	115	1.38834e-08	0.000119161	1.03618e-06	1.68446	58.1791	98	270	0.0431338	0.362963	79	160	409	Angpt1,Bmp2,Car2,Cfl1,Cited2,Cobl,Ctnnd1,Dvl2,Enah,Eomes,Epha2,Ext2,Fgfr2,Flt1,Foxa1,Foxd3,Foxh1,Frs2,Gatad2a,Gbx2,Gli2,Gna13,Grhl3,Grsf1,Gzf1,Hes1,Hif1a,Hmga2,Igf1r,Igfbp5,Jag1,Jup,Kdm2b,Lama5,Lef1,Lgr4,Lmo4,Macf1,Mtss1,Myc,Nfatc4,Ngfr,Notch1,Ntn1,Ovol2,Pcdh8,Pdgfb,Pfn1,Pkd2,Pou5f1,Ptch1,Rarg,Rbm15,Rgma,Sall1,Sall4,Sfrp2,Smad2,Smad3,Smad4,Smad7,Smo,Socs3,Sox11,Sox2,Sox4,Src,Tbx20,Tbx3,Tcf7l1,Tcf…	Actc1,Aldh1a2,Angpt1,Bmp2,Bmp4,Bmpr1a,Car2,Cdc42,Cdsn,Cfl1,Cited2,Cobl,Col1a2,Crygs,Ctnnb1,Ctnnd1,Cyp7b1,Dag1,Ddr1,Dicer1,Dvl2,Edn1,Enah,Eomes,Epha2,Errfi1,Etv4,Ext2,Eya1,Fem1b,Fgf2,Fgfr1,Fgfr2,Flt1,Foxa1,Foxd3,Foxh1,Foxj1,Frem2,Frs2,Fzd3,Gata3,Gatad2a,Gbx2,Gja1,Gli2,Gna13,Grhl3,Grlf1,Grsf1,Gzf1,Hes1,Hey2,Hif1a,Hmga2,Hoxb13,Ift52,Igf1r,Igfbp5,Ipmk,Jag1,Jup,Kdm2b,Klf4,Lama1,Lama5,Lef1,Lgr4,Lmo4,Lr…
GO Biological Process	GO:0009792	embryo development ending in birth or egg hatching	116	1.50551e-08	0.000129218	1.11395e-06	1.57637	79.2959	125	368	0.0550176	0.339674	104	233	522	Angpt1,Bcl2l1,Bcl2l11,Birc6,Bmp2,Brca1,Brd4,Ccnb2,Cfl1,Cited2,Cobl,Csda,Dll1,Dlx1,Dvl2,En1,Enah,Eomes,Epha2,Fgfr2,Foxb1,Foxd3,Foxh1,Gata2,Gatad2a,Gbx2,Gdf3,Gjb5,Gli2,Gna13,Gsc,Hes1,Hif1a,Hopx,Hoxa2,Hoxa9,Hoxd3,Insl3,Junb,Kdm2b,Keap1,Klf2,Krt8,Lef1,Lmo4,Mdfi,Men1,Mll2,Mycn,Myh10,Myo1e,Ncaph2,Ncor2,Ndst1,Nipbl,Notch1,Osr2,Otx2,Ovol2,Pax6,Pcdh8,Pdgfb,Pfn1,Pkd2,Plcd1,Pou5f1,Prdm1,Ptch1,Rgma,Rrn3,Sall…	Abcg2,Abi1,Add1,Akt1,Aldh1a2,Angpt1,Ankrd11,Arnt,Arnt2,Bcl2l1,Bcl2l11,Birc6,Bmi1,Bmp2,Bmp4,Bmpr1a,Bptf,Brca1,Brd4,Btf3,Capn2,Ccm2,Ccnb1ip1,Ccnb2,Cdh1,Cfl1,Chd7,Chd8,Cited2,Cobl,Col4a3bp,Csda,Ctnnb1,Cul3,Cyr61,Dll1,Dlx1,Dlx2,Dnajb6,Dnmt3l,Dusp3,Dvl2,Ece1,Edn1,Eif2s2,Elf3,Ell,En1,Enah,Eomes,Ep300,Epas1,Epha2,Esrrb,Etnk2,Evx1,Eya1,Fgf9,Fgfr1,Fgfr2,Foxb1,Foxd3,Foxh1,Fzd3,Fzd5,G2e3,Gab1,Gabpa,Gad1,Gat…
GO Biological Process	GO:0045944	positive regulation of transcription from RNA polymerase II promoter	117	1.65778e-08	0.000142288	1.21613e-06	1.52888	92.2246	141	428	0.0620599	0.329439	123	262	569	Ablim2,Adrb2,Atf2,Atoh1,Bag1,Bcl11b,Bcl9l,Bmp2,Brca1,Cited2,Clock,Creb1,Csrnp1,Ddx58,Drd3,E2f1,Egr1,En1,Eomes,Epc1,Fgfr2,Foxa1,Foxd3,Foxh1,Foxo1,Foxo3,Fzd8,Gabpb2,Gata2,Gli1,Gli2,Glis2,Glis3,Glp1r,Grhl3,Gsx1,Hes1,Hif1a,Hmga2,Hmgb2,Hoxa2,Ino80,Irf1,Jun,Junb,Jund,Jup,Klf2,Klf6,Ldb1,Lef1,Lmo4,Med13,Mef2d,Meis2,Men1,Mll1,Mll2,Mllt10,Myc,Mycn,Ncoa2,Nfat5,Nfatc4,Nfe2l2,Nfib,Nfic,Nfkb1,Nfkbia,Nkx2-2,Not…	Ablim2,Abra,Adrb2,Akirin2,Akt1,Akt2,Arnt,Arnt2,Arntl,Atf1,Atf2,Atf4,Atoh1,Atxn1,Aym1,Bag1,Bcl11b,Bcl3,Bcl9l,Bmp2,Bmp4,Brca1,Btg2,Cand1,Cdk7,Cela1,Cenpk,Chd8,Cited2,Clock,Cnbp,Cnot7,Creb1,Crlf3,Crtc1,Csrnp1,Csrnp3,Ctnnb1,Cyr61,Ddx58,Dicer1,Dlx2,Drd3,E2f1,Egr1,Ell3,En1,En2,Eomes,Ep300,Epas1,Epc1,Esrra,Esrrb,Evx1,Eya1,F2rl1,Fgf2,Fgf4,Fgfr2,Fos,Foxa1,Foxd3,Foxh1,Foxj1,Foxo1,Foxo3,Fzd8,Gabpa,Gabpb1,Ga…
GO Biological Process	GO:0007409	axonogenesis	118	1.66366e-08	0.000142792	1.2101e-06	1.94414	31.8907	62	148	0.0272887	0.418919	55	91	236	Actb,Apbb2,Atl1,Atoh1,B3gnt2,Bcl11b,Bdnf,Cdk5r1,Celsr3,Creb1,Ctnna1,Efnb3,Enah,Epha4,Ephb3,Erbb3,Ext1,Fgfr2,Foxb1,Foxd3,Foxn4,Fzd7,Fzd8,Gbx2,Gli2,Hoxa2,Igf1r,Jun,Klf7,Mapt,Mtap1b,Myh10,Nfib,Ngfr,Notch1,Nr4a2,Nrp2,Ntn1,Ntn3,Pafah1b1,Pax6,Pou4f2,Rab3a,Robo3,Rtn4,Sema3f,Sema6a,Smo,Stmn1,Uchl1,Ulk1,Ulk2,Vcan,Wnt5a,Zic2	Actb,Actg1,Ank3,Apbb2,Apc,Apoe,Atl1,Atoh1,B3gnt2,Bcl11b,Bdnf,Cckar,Cdk5r1,Celsr3,Creb1,Ctnna1,D0H4S114,Efnb3,Enah,Epha4,Ephb3,Erbb3,Etv1,Etv4,Ext1,Fezf2,Fgfr2,Foxb1,Foxd3,Foxn4,Fzd2,Fzd3,Fzd5,Fzd7,Fzd8,Gap43,Gbx2,Gli2,Gsk3b,Hoxa2,Igf1r,Jak2,Jun,Klf7,Lgi1,Mapt,Meg3,Mtap1b,Myh10,Ndel1,Nefl,Nfib,Ngfr,Notch1,Nr4a2,Nrp2,Ntn1,Ntn3,Numbl,Pafah1b1,Pax6,Picalm,Pla2g10,Pou4f2,Ptk2,Ptprz1,Pvrl1,Rab3a,Robo1,…
GO Biological Process	GO:0071842	cellular component organization at cellular level	119	1.69883e-08	0.000145811	1.2253e-06	1.29058	266.546	344	1237	0.151409	0.278092	316	854	2182	0610010K14Rik,1110002N22Rik,1700071K01Rik,2810021B07Rik,5730590G19Rik,9430023L20Rik,Abl1,Ablim2,Abr,Actb,Actn1,Actn4,Aebp2,Aip,Akap8,Anapc7,Angpt1,Apbb2,Arc,Arf6,Arhgap17,Arhgap26,Arhgef17,Asf1b,Asxl1,Atg13,Atl1,Atoh1,B3gnt2,Bad,Baiap2,Baz1a,Bbc3,Bbs10,Bcar1,Bcl11b,Bcl2l1,Bdnf,Brca1,Brd4,Cadm1,Cadps2,Capza2,Capzb,Ccdc88a,Ccnb2,Cd9,Cdan1,Cdc26,Cdc42bpg,Cdc73,Cdca2,Cdh13,Cdk5r1,Cdyl,Celsr3,Cfl1,Chd…	0610010K14Rik,1110002N22Rik,1110034A24Rik,1500010J02Rik,1700024P04Rik,1700071K01Rik,2210018M11Rik,2300002M23Rik,2810006K23Rik,2810021B07Rik,4831426I19Rik,4933424B01Rik,5730590G19Rik,6720463M24Rik,9430023L20Rik,Abi2,Abl1,Abl2,Ablim2,Abr,Acd,Actb,Actc1,Actg1,Actl6a,Actn1,Actn4,Actr3,Adamts14,Adamtsl4,Aebp2,Agfg1,Aip,Ak7,Akap2,Akap8,Akt1,Als2cl,Anapc5,Anapc7,Angpt1,Ank3,Anln,Anxa2,Ap3b1,Apbb2,Apc,Ap…
GO Biological Process	GO:0045165	cell fate commitment	120	2.0702e-08	0.000177685	1.48071e-06	1.96985	29.9514	59	139	0.0259683	0.42446	42	77	187	Atoh1,Bmp2,Dll1,Dlx1,Eomes,Fgfr2,Foxa1,Foxi3,Foxn4,Frs2,Gata2,Gli2,Gsx1,Gsx2,Hes1,Hipk1,Hoxa2,Id2,Il7,Neurod4,Nkx2-2,Notch1,Onecut1,Onecut2,Otx2,Pax6,Pou2f1,Pou5f1,Prdm1,Rara,Rbpj,Sall1,Smad2,Smad4,Smo,Sox2,Spry2,Tbx2,Tbx3,Tcf7l2,Tcfap2a,Tlx3	Atoh1,Bmp2,Bmp4,Casp3,Cdc42,Ctnnb1,Dll1,Dlx1,Dlx2,Eomes,Epas1,Evx1,Eya1,Fgf2,Fgfr1,Fgfr2,Foxa1,Foxi3,Foxn4,Frs2,Gap43,Gata2,Gata3,Gli2,Gsx1,Gsx2,Hes1,Hey2,Hipk1,Hipk2,Hoxa2,Id2,Il7,Itgb1,Nanogpd,Neurod4,Nkx2-2,Nkx6-1,Nodal,Notch1,Notch2,Notch3,Onecut1,Onecut2,Otx2,Pax6,Pml,Pou2f1,Pou5f1,Ppnr,Prdm1,Prdm14,Psen1,Rara,Rbpj,Sall1,Shh,Six3,Smad2,Smad4,Smo,Sox12,Sox2,Sox5,Spry1,Spry2,Tbx2,Tbx3,Tcf3,Tcf…
GO Biological Process	GO:0023051	regulation of signaling	121	2.67499e-08	0.000229595	1.89748e-06	1.35749	181.217	246	841	0.108275	0.292509	217	564	1523	1700071K01Rik,AI464131,Abr,Acap3,Adnp,Adrb2,Adrbk1,Agap3,Aip,Akap12,Akt1s1,Angpt1,Arc,Arf6,Arhgef1,Arhgef12,Arhgef17,Atp8b2,Avpi1,Bad,Bcl9l,Bdnf,Bhlhe40,Bmp2,Bst2,Ccnd1,Cdh13,Cited2,Creb1,Crk,Cspg5,Ctnna1,Ctnnd1,Cxxc5,Cyth2,Dab1,Ddit3,Dgkz,Dpysl2,Drd3,Dusp4,Dusp6,Dut,Dvl2,Eef1e1,Efna1,Egr1,Epgn,Epha2,Epha4,Ephb3,Erbb3,F2r,Fbxl15,Fgf15,Fgf18,Fgfbp1,Fgfr2,Flna,Flt1,Foxa1,Foxo1,Frs2,Fzd10,Gabbr1,Gar…	1700071K01Rik,AI464131,Abr,Abra,Acap3,Adam17,Adnp,Adra2b,Adrb2,Adrb3,Adrbk1,Agap1,Agap3,Agfg1,Aip,Akap11,Akap12,Akap7,Akt1,Akt1s1,Akt2,Als2cl,Angpt1,Apc,Aplp2,Apoe,Arc,Arf6,Arfgef1,Arhgap15,Arhgap27,Arhgef1,Arhgef10l,Arhgef12,Arhgef17,Arhgef18,Arhgef2,Arhgef26,Arhgef3,Arhgef7,Arrb2,Asap2,Atp8b2,Atxn1,Avpi1,BC031181,Bad,Bambi,Bcl6,Bcl9l,Bdnf,Bhlhe40,Birc2,Bmp2,Bmp4,Bmpr1a,Bnip2,Braf,Bst2,Cacna1a,C…
GO Biological Process	GO:0048667	cell morphogenesis involved in neuron differentiation	122	3.16888e-08	0.000271985	2.22938e-06	1.88534	34.4765	65	160	0.0286091	0.40625	58	98	264	Actb,Apbb2,Atl1,Atoh1,B3gnt2,Bcl11b,Bdnf,Cdk5r1,Celsr3,Creb1,Ctnna1,Efnb3,Enah,Epha4,Ephb3,Erbb3,Ext1,Fgfr2,Foxb1,Foxd3,Foxn4,Fzd7,Fzd8,Gbx2,Gli2,Hes1,Hoxa2,Igf1r,Jun,Klf7,Lhfpl5,Mapt,Mtap1b,Myh10,Nfib,Ngfr,Notch1,Nr4a2,Nrp2,Ntn1,Ntn3,Pafah1b1,Pax6,Pou4f2,Rab3a,Robo3,Rtn4,Sema3f,Sema6a,Slc1a3,Smo,Stmn1,Uchl1,Ulk1,Ulk2,Vcan,Wnt5a,Zic2	Actb,Actg1,Ank3,Apbb2,Apc,Apoe,Atl1,Atoh1,B3gnt2,Bcl11b,Bdnf,Cacna1a,Cckar,Cdk5r1,Celsr3,Creb1,Ctnna1,D0H4S114,Efnb3,Enah,Epha4,Ephb3,Erbb3,Etv1,Etv4,Ext1,Fezf2,Fgfr2,Foxb1,Foxd3,Foxn4,Fzd2,Fzd3,Fzd5,Fzd7,Fzd8,Gap43,Gbx2,Gli2,Gsk3b,Hes1,Hoxa2,Igf1r,Jak2,Jun,Klf7,Lgi1,Lhfpl5,Mapt,Meg3,Mtap1b,Myh10,Ndel1,Nefl,Nfib,Ngfr,Notch1,Nr4a2,Nrp2,Ntn1,Ntn3,Numbl,Pafah1b1,Pax6,Picalm,Pla2g10,Pou4f2,Ptk2,Ptprz…
GO Biological Process	GO:0009968	negative regulation of signal transduction	123	3.34307e-08	0.000286936	2.33281e-06	1.66862	57.5326	96	267	0.0422535	0.359551	79	171	423	1700071K01Rik,Adrb2,Adrbk1,Akt1s1,Bcl9l,Ccnd1,Ctnnd1,Dab1,Ddit3,Dgkz,Drd3,Dusp4,Dusp6,Egr1,Epha2,Erbb3,Foxo1,Gata2,Gli1,Glis2,Gnb2l1,Gsc,Hdac3,Igf1r,Igfbp5,Il6st,Inppl1,Invs,Irf1,Jup,Kif26a,Lats1,Lef1,Lrp1,Mdfi,Men1,Ncor1,Nfkbia,Ngfr,Notch1,Onecut1,Onecut2,Ovol2,Pawr,Prdm1,Ptch1,Pten,Ptprf,Ptprj,Rgs3,Rgs9bp,Rps6kb1,Sall1,Sall3,Sfrp2,Sfrp4,Sigirr,Sirt1,Skil,Slc9a3r1,Smad6,Smad7,Socs3,Socs4,Sox2,Sp…	1700071K01Rik,Adrb2,Adrbk1,Akt1,Akt1s1,Apc,Arrb2,Atxn1,Bambi,Bcl6,Bcl9l,Calr,Camk2b,Ccnd1,Cd74,Chd8,Cidea,Csnk1e,Ctnnd1,Cul3,Cyp7b1,Dab1,Dab2ip,Dag1,Ddit3,Ddit4,Dgkz,Drd3,Dusp1,Dusp16,Dusp3,Dusp4,Dusp5,Dusp6,Egr1,Eid2,Epha2,Erbb3,Errfi1,Ezh2,F2rl1,Fbxw7,Fgf9,Foxo1,Gata2,Gata3,Gli1,Glis2,Gnb2l1,Gps2,Grk4,Gsc,Gsk3b,Hdac1,Hdac2,Hdac3,Hey2,Hipk2,Htr1b,Htra1,Igf1r,Igfbp5,Il1b,Il6st,Inpp5k,Inppl1,Invs,…
GO Biological Process	GO:0050767	regulation of neurogenesis	124	3.41927e-08	0.000293476	2.36674e-06	1.67784	56.0243	94	260	0.0413732	0.361538	74	166	353	Adnp,Arf6,Atoh1,Bcl11a,Bdnf,Bmp2,Caprin1,Ccdc88a,Cdk5r1,Ctnna1,Dab1,Dll1,Dlx1,Dnmt3b,Dpysl2,Drd3,Efna1,Epha4,Ephb3,Etv5,Foxa1,Gli2,Golga2,Hes1,Hmga2,Hoxa2,Hoxd3,Id2,Id4,Il6st,Inppl1,Islr2,Jag1,Kndc1,Lin28a,Mapt,Mark2,Mtap1b,Mycn,Nkx2-2,Notch1,Ntn1,Pafah1b1,Pax6,Phox2b,Plag1,Plxnb1,Pten,Ptprf,Rest,Rtn4,Sall1,Sema3f,Skil,Smo,Sox11,Sox2,Spag9,Spp1,Srcin1,Ssh2,Stmn2,Tcf12,Tcf7l2,Tcfap2a,Tgif1,Tgif2,T…	Abl2,Actr3,Adnp,Adra2b,Akt1,Arf6,Arhgef2,Aspa,Atf1,Atoh1,Bcl11a,Bdnf,Bmp2,Bmp4,Bmpr1a,Bnip2,Cacna1a,Calr,Camk1d,Camk2b,Caprin1,Ccdc88a,Cd24a,Cdk5r1,Cdk5rap2,Cnr1,Ctdsp1,Ctnna1,Ctnnb1,D0H4S114,Dab1,Dct,Dicer1,Dixdc1,Dll1,Dlx1,Dlx2,Dnmt3b,Dpysl2,Drd3,Dynlt1c,Dynlt1c,Ect2,Efna1,Ep300,Epha4,Ephb3,Etv5,Eya1,Ezh2,Fez1,Fgfr1,Fkbp4,Foxa1,Gli2,Golga2,Gsk3b,Hap1,Hdac1,Hdac2,Hes1,Hes3,Hey2,Hmga2,Hoxa2,Hoxd3…
GO Biological Process	GO:0003002	regionalization	125	3.82036e-08	0.000327901	2.62321e-06	1.84034	37.4932	69	174	0.0303697	0.396552	57	117	279	Arc,Bmp2,Dll1,Dlx1,Dusp6,Dvl2,En1,Fbxl15,Fgfr2,Foxb1,Foxh1,Frs2,Gbx2,Gdf3,Gli1,Gli2,Grsf1,Gsc,Gsx2,Hes1,Hipk1,Hoxa2,Hoxa9,Hoxd3,Invs,Kdm2b,Ldb1,Lef1,Lfng,Mdfi,Mll1,Nkx2-2,Notch1,Osr2,Otx1,Otx2,Ovol2,Pax6,Pcdh8,Ptch1,Rarg,Ring1,Sfrp2,Smad2,Smad3,Smad4,Smad6,Smo,Sp8,Ssbp3,Tbx20,Tbx3,Tcf7l1,Tgif1,Wnt5a,Yy1,Zic3	Abi1,Acd,Aldh1a2,Apc,Arc,Bmi1,Bmp2,Bmp4,Bmpr1a,Bptf,Btg2,Crkl,Ctnnb1,Dll1,Dlx1,Dlx2,Dusp6,Dvl2,Edn1,En1,Ep300,Evx1,Fbxl15,Fezf2,Fgfr2,Foxb1,Foxh1,Foxj1,Frs2,Gbx2,Gdf3,Gli1,Gli2,Grsf1,Gsc,Gsx2,Hes1,Hes3,Hes7,Hey2,Hipk1,Hipk2,Hoxa2,Hoxa9,Hoxd3,Ifitm1,Ift52,Invs,Kdm2b,Ldb1,Lef1,Lefty1,Lfng,Lmx1b,Lrp4,Lrp5,Lrp6,Mdfi,Meox1,Meox2,Mll1,Msgn1,Msx2,Nkx2-2,Nkx6-1,Nodal,Notch1,Osr2,Otx1,Otx2,Ovol2,Pax6,Pbx3…
GO Biological Process	GO:0042127	regulation of cell proliferation	126	4.11677e-08	0.000353342	2.8043e-06	1.444	119.806	173	556	0.0761444	0.311151	147	358	894	1700071K01Rik,Adrb2,Angpt1,Atp5a1,Bad,Bcl11b,Bcl2l1,Bdnf,Birc6,Bmp2,Ccdc88a,Ccnd1,Cd47,Cd9,Cdh13,Cdk4,Cdk6,Cdkn1a,Cdkn1b,Clec11a,Clu,Ctnna1,Cxadr,Drd3,Dvl2,E2f1,E2f3,Eef1e1,Egr1,Epgn,Erbb3,Etv5,F2r,Fgf15,Fgf18,Fgf5,Fgfbp1,Fgfr2,Flt1,Foxo1,Foxo3,Frs2,Fzd7,Gabbr1,Gata2,Gli1,Gli2,Glp1r,Gpx1,Hes1,Hif1a,Hipk1,Hmga1,Hmga2,Hmgb2,Id2,Id4,Ifi30,Igfbp5,Il6st,Il7,Inppl1,Insl3,Irs2,Itgb3,Jag1,Jarid2,Jun,Kdm2…	1700071K01Rik,Adam17,Adk,Adora2b,Adrb2,Akirin2,Aldh1a2,Angpt1,Anxa1,Apc,Apobec1,Apoe,Arhgap5,Arnt2,Atp5a1,Atpif1,B4galt1,BC096441,Bad,Bambi,Bcl11b,Bcl2l1,Bcl6,Bdnf,Becn1,Birc6,Blm,Bmi1,Bmp2,Bmp4,Bmpr1a,Btg2,Btn1a1,Btn2a2,Calr,Carm1,Casp3,Ccdc88a,Ccnd1,Cd24a,Cd276,Cd38,Cd47,Cd74,Cd80,Cd81,Cd9,Cdc42,Cdh13,Cdk4,Cdk6,Cdkn1a,Cdkn1b,Cdkn1c,Cdkn2b,Cela1,Clec11a,Clec2i,Clu,Cnbp,Cnn2,Col18a1,Comt,Cst3,Ctg…
GO Biological Process	GO:0048812	neuron projection morphogenesis	127	4.21223e-08	0.000361536	2.84674e-06	1.87363	34.692	65	161	0.0286091	0.403727	58	101	274	Actb,Apbb2,Atl1,Atoh1,B3gnt2,Bcl11b,Bdnf,Cdk5r1,Celsr3,Clu,Creb1,Ctnna1,Efnb3,Enah,Epha4,Ephb3,Erbb3,Ext1,Fgfr2,Foxb1,Foxd3,Foxn4,Fzd7,Fzd8,Gbx2,Gli2,Hoxa2,Igf1r,Itga1,Jun,Klf7,Mapt,Mtap1b,Myh10,Nfib,Ngfr,Notch1,Nr4a2,Nrp2,Ntn1,Ntn3,Pafah1b1,Pax6,Pou4f2,Rab3a,Robo3,Rtn4,Sema3f,Sema6a,Smo,Stmn1,Uchl1,Ulk1,Ulk2,Vcan,Wee1,Wnt5a,Zic2	Actb,Actg1,Ank3,Apbb2,Apc,Apoe,Atl1,Atoh1,B3gnt2,Bcl11b,Bdnf,Cacna1a,Cckar,Cdk5r1,Celsr3,Clu,Creb1,Ctnna1,D0H4S114,Dicer1,Efnb3,Enah,Epha4,Ephb3,Erbb3,Etv1,Etv4,Ext1,Fezf2,Fgfr2,Foxb1,Foxd3,Foxn4,Fzd2,Fzd3,Fzd5,Fzd7,Fzd8,Gap43,Gbx2,Gja1,Gli2,Gsk3b,Hoxa2,Igf1r,Itga1,Jak2,Jun,Klf7,Lgi1,Lifr,Map2k1,Mapt,Meg3,Mtap1b,Myh10,Ndel1,Nefl,Nfib,Ngfr,Notch1,Nr4a2,Nrp2,Ntn1,Ntn3,Numbl,Pafah1b1,Pak1,Pax6,Pical…
GO Biological Process	GO:0051093	negative regulation of developmental process	128	4.36416e-08	0.000374576	2.92637e-06	1.62508	63.997	104	297	0.0457747	0.350168	89	178	431	Atp8b2,Bai1,Bcl11a,Bdnf,Ccnd1,Cdk6,Csda,Ctnna1,Cxadr,Dab1,Ddit3,Dll1,Dlx1,Drd3,Efemp1,Efna1,Epha4,Fzd7,Gata2,Gli2,Gtf2i,Hes1,Hif1a,Hist1h4c,Hist1h4f,Hist1h4k,Hmga2,Hoxa2,Id1,Id2,Id3,Id4,Idh1,Jag1,Jup,Klf10,Ldb1,Lef1,Lin28a,March5,Men1,Mycn,Ncor2,Nfe2,Nfkbia,Ngfr,Nkx2-2,Notch1,Ntn1,Ovol2,Pax6,Phox2b,Pik3r1,Pou5f1,Pten,Rara,Rarg,Rbm15,Rbpj,Rest,Rtn4,Sall1,Sema3f,Sfrp2,Sirt1,Skil,Smad3,Smo,Sox11,Sox…	Apc,Arhgef2,Atp8b2,Bai1,Bai2,Bcl11a,Bcl6,Bdnf,Bmp4,Bmpr1a,Calr,Ccnd1,Cd24a,Cd74,Cdk5rap2,Cdk6,Clec2i,Csda,Ctdsp1,Ctnna1,Ctnnb1,Cxadr,Dab1,Ddit3,Dicer1,Dixdc1,Dll1,Dlx1,Dlx2,Drd3,Dynlt1c,Dynlt1c,Efemp1,Efna1,Epha4,Esrrb,Ezh2,Fgf4,Fgfr1,Foxj1,Fzd7,Fzr1,Gata2,Gata3,Gli2,Gpr98,Gsk3b,Gtf2i,Hdac4,Hes1,Hif1a,Hist1h4c,Hist1h4d,Hist1h4f,Hist1h4h,Hist1h4j,Hist1h4k,Hist2h4,Hmga2,Hoxa2,Id1,Id2,Id3,Id4,Idh1,I…
GO Biological Process	GO:0030900	forebrain development	129	4.81397e-08	0.000413183	3.20297e-06	1.80617	39.8634	72	185	0.0316901	0.389189	60	113	273	Atoh1,Bcl11b,Bmp2,Cdk5r1,Creb1,Dab1,Dlx1,Dpysl2,E2f1,Eomes,Ephb3,Ext1,Fgfr2,Foxb1,Frs2,Gata2,Gli1,Gli2,Gsc,Gsx1,Gsx2,Hes1,Hmga2,Htr5a,Id2,Id4,Kdm2b,Lef1,Lrp2,Lrp8,Mdk,Myh10,Ncor1,Ncor2,Ndst1,Nfib,Notch1,Nr4a2,Otx1,Otx2,Pafah1b1,Pax6,Ptprs,Rax,Rbpj,Rfx4,Rtn4,Sall1,Sall3,Smo,Sox2,Src,Tacc2,Tbx3,Tcf7l2,Tcfap2a,Twsg1,Tyro3,Wnt5a,Zic5	Aldh1a2,Aplp2,Atoh1,Bcl11b,Bmp2,Bmp4,Bmpr1a,Btg2,Cckar,Cdh1,Cdk5r1,Cep120,Creb1,Ctnnb1,Dab1,Dct,Dicer1,Dixdc1,Dlx1,Dlx2,Dpysl2,E2f1,Eomes,Ephb3,Ext1,Fezf2,Fgf2,Fgfr1,Fgfr2,Foxb1,Frs2,Gad1,Gata2,Gli1,Gli2,Grlf1,Gsc,Gsx1,Gsx2,Hdac1,Hdac2,Hes1,Hmga2,Htr5a,Id2,Id4,Kdm1a,Kdm2b,Lef1,Lrp2,Lrp6,Lrp8,Mdk,Myh10,Ncor1,Ncor2,Nde1,Ndel1,Ndst1,Nfib,Notch1,Notch3,Nr4a2,Numbl,Ogdh,Otx1,Otx2,Pafah1b1,Pax6,Pcm1,Pc…
GO Biological Process	GO:0044267	cellular protein metabolic process	130	5.27439e-08	0.000452701	3.48231e-06	1.28957	251.247	324	1166	0.142606	0.277873	301	846	2249	1700071K01Rik,2700078E11Rik,2810422J05Rik,4833442J19Rik,5730590G19Rik,A830007P12Rik,Abl1,Adnp,Adrbk1,Ahsa1,Aip,Anapc7,Aph1a,Arih1,Avpi1,B3galnt2,B3galt4,B3galt6,B3gnt2,B3gnt4,B3gnt7,Bbs10,Bcl11a,Birc3,Birc6,Bmp2,Bmp2k,Brca1,Brd4,Cbll1,Ccnd1,Ccne1,Cdc26,Cdc34,Cdc42bpg,Cdc73,Cdk13,Cdk17,Cdk19,Cdk4,Cdk5r1,Cdk6,Cdyl,Cfl1,Clock,Clu,Cnot4,Cops7b,Creb1,Csnk1a1,Ctdsp2,Cul1,D2hgdh,Dalrd3,Dars,Ddb1,Dhps,Dn…	1110034A24Rik,1700071K01Rik,2700078E11Rik,2810006K23Rik,2810422J05Rik,2810422O20Rik,4833442J19Rik,5730590G19Rik,A830007P12Rik,Abi1,Abl1,Abl2,Abtb1,Actl6a,Adam9,Adnp,Adprh,Adra2b,Adrbk1,Agbl5,Ahsa1,Aip,Akt1,Akt2,Alg6,Alg8,Amfr,Anapc5,Anapc7,Anxa1,Aph1a,Arhgef10l,Arih1,Arih2,Arrb2,Ate1,Atg10,Atxn3,Aurkb,Avpi1,B3galnt2,B3galt4,B3galt6,B3gnt2,B3gnt4,B3gnt7,B3gnt9-ps,B4galnt2,B4galt1,Bard1,Baz1b,Baz2a…
GO Biological Process	GO:0048585	negative regulation of response to stimulus	131	5.71343e-08	0.000490384	3.74339e-06	1.61354	65.0744	105	302	0.0462148	0.347682	87	197	530	1700071K01Rik,Abr,Adrb2,Adrbk1,Akt1s1,Bcl9l,Ccnd1,Ctnnd1,Dab1,Ddit3,Dgkz,Drd3,Dusp4,Dusp6,Egr1,Epha2,Epha4,Erbb3,Foxo1,Gata2,Gli1,Glis2,Gnb2l1,Gsc,Hdac3,Hmga2,Igf1r,Igfbp5,Il6st,Inppl1,Invs,Irf1,Jup,Kif26a,Lats1,Lef1,Lrp1,Mdfi,Men1,Ncor1,Nfkbia,Ngfr,Notch1,Onecut1,Onecut2,Ovol2,Pawr,Prdm1,Ptch1,Pten,Ptprf,Ptprj,Rgs3,Rgs9bp,Rps3,Rps6kb1,Rtn4,Sall1,Sall3,Sema3f,Sfrp2,Sfrp4,Sigirr,Sirt1,Skil,Slc9a3r…	1700071K01Rik,Abr,Adrb2,Adrbk1,Akt1,Akt1s1,Anxa1,Apc,Arrb2,Atxn1,Bambi,Bcl6,Bcl9l,Calr,Camk2b,Ccnd1,Cd276,Cd74,Chd8,Chrna7,Cidea,Col3a1,Csnk1e,Ctnnd1,Cul3,Cyp7b1,Dab1,Dab2ip,Dag1,Ddit3,Ddit4,Dgkz,Drd3,Dusp1,Dusp16,Dusp3,Dusp4,Dusp5,Dusp6,Egr1,Eid2,Epha2,Epha4,Erbb3,Errfi1,Ezh2,F2rl1,Fbxw7,Fgf9,Foxj1,Foxo1,Gata2,Gata3,Gli1,Glis2,Gnb2l1,Gps2,Grk4,Gsc,Gsk3b,H2-Bl,Hdac1,Hdac2,Hdac3,Hey2,Hipk2,Hmga2,H…
GO Biological Process	GO:0010646	regulation of cell communication	132	5.8714e-08	0.000503942	3.81774e-06	1.41243	133.812	189	621	0.0831866	0.304348	164	412	1091	1700071K01Rik,AI464131,Adnp,Adrb2,Adrbk1,Akap12,Akt1s1,Angpt1,Arc,Bad,Bcl9l,Bdnf,Bhlhe40,Bmp2,Bst2,Ccnd1,Cdh13,Cited2,Creb1,Cspg5,Ctnna1,Ctnnd1,Cxxc5,Dab1,Ddit3,Dgkz,Dpysl2,Drd3,Dusp4,Dusp6,Dvl2,Eef1e1,Egr1,Epgn,Epha2,Erbb3,F2r,Fbxl15,Fgf15,Fgf18,Fgfbp1,Fgfr2,Flna,Flt1,Foxa1,Foxo1,Gabbr1,Gata2,Gli1,Glis2,Glp1r,Glud1,Gm98,Gnb2l1,Golph3,Gpx1,Gsc,Hdac3,Hes1,Hif1a,Hmga2,Igf1r,Igfbp5,Il6st,Inhbb,Inppl…	1700071K01Rik,AI464131,Abra,Adam17,Adnp,Adra2b,Adrb2,Adrb3,Adrbk1,Akap12,Akt1,Akt1s1,Akt2,Angpt1,Apc,Arc,Arrb2,Atxn1,BC031181,Bad,Bambi,Bcl6,Bcl9l,Bdnf,Becn1,Bhlhe40,Birc2,Bmp2,Bmp4,Bmpr1a,Bnip2,Braf,Bst2,Cacna1a,Calr,Camk2b,Capn10,Cat,Cbl,Cckar,Ccnd1,Cd24a,Cd300a,Cd38,Cd74,Cdc42,Cdh13,Cdkn1c,Cdkn2aip,Cdkn2b,Chd7,Chd8,Chrna7,Cidea,Cited2,Cnr1,Cpeb1,Cpt1a,Creb1,Crh,Crlf3,Csnk1e,Cspg5,Ctnna1,Ctnnb1…
GO Biological Process	GO:0072001	renal system development	133	6.61905e-08	0.000568113	4.27152e-06	2.02293	25.2109	51	117	0.0224472	0.435897	38	63	170	Adamts1,Angpt1,Aph1a,Arid5b,Basp1,Bcl2l11,C1galt1,Car2,Dll1,Egr1,Foxd3,Gli2,Hes1,Id2,Id3,Invs,Jag1,Lef1,Lgr4,Mtss1,Myo1e,Notch1,Osr2,Pdgfb,Pkd2,Ptch1,Pygo1,Sall1,Smad4,Smo,Sox11,Sox4,Sulf1,Tcfap2a,Tenc1,Tet2,Wnt5a,Wwtr1	Acat1,Adamts1,Aldh1a2,Angpt1,Apc,Aph1a,Arid5b,Basp1,Bcl2l11,Bmp4,C1galt1,Car2,Ctnnb1,Dll1,Egr1,Eya1,Foxd3,Gata3,Gli2,Gtf3c2,Hes1,Id2,Id3,Invs,Jag1,Jmjd6,Lef1,Lgr4,Lrp4,Mtss1,Myo1e,Nid1,Notch1,Notch2,Notch3,Osr2,Pdgfb,Pdgfra,Pkd2,Ptch1,Pygo1,Rdh10,Rrm2b,Sall1,Shh,Six4,Slit2,Smad4,Smo,Sox11,Sox4,Spry1,Sulf1,Sulf2,Tcfap2a,Tenc1,Tet2,Tiparp,Vegfa,Wnt5a,Wnt7b,Wt1,Wwtr1
GO Biological Process	GO:0051960	regulation of nervous system development	134	7.38372e-08	0.000633744	4.72944e-06	1.63598	59.9029	98	278	0.0431338	0.352518	78	175	388	Adnp,Arf6,Atoh1,Bcl11a,Bdnf,Bmp2,Caprin1,Ccdc88a,Cdk5r1,Ctnna1,Dab1,Dll1,Dlx1,Dnmt3b,Dpysl2,Drd3,Dvl2,Efna1,Epha4,Ephb3,Etv5,Foxa1,Gli1,Gli2,Gm98,Golga2,Grhl3,Hes1,Hmga2,Hoxa2,Hoxd3,Id2,Id4,Il6st,Inppl1,Islr2,Jag1,Kndc1,Lin28a,Mapt,Mark2,Mtap1b,Mycn,Nkx2-2,Notch1,Ntn1,Pafah1b1,Pax6,Phox2b,Plag1,Plxnb1,Pten,Ptprf,Rest,Rtn4,Sall1,Sema3f,Skil,Smo,Sox11,Sox2,Spag9,Spp1,Srcin1,Ssh2,Stmn2,Tcf12,Tcf7l2,…	Abl2,Actr3,Adnp,Adra2b,Akt1,Arf6,Arhgef2,Aspa,Atf1,Atoh1,Bcl11a,Bdnf,Bmp2,Bmp4,Bmpr1a,Bnip2,Cacna1a,Calr,Camk1d,Camk2b,Caprin1,Ccdc88a,Cd24a,Cdk5r1,Cdk5rap2,Cnr1,Ctdsp1,Ctnna1,Ctnnb1,D0H4S114,Dab1,Dct,Dicer1,Dixdc1,Dll1,Dlx1,Dlx2,Dnmt3b,Dpysl2,Drd3,Dvl2,Dynlt1c,Dynlt1c,Ect2,Efna1,Eif2ak3,Ep300,Epha4,Ephb3,Etv5,Eya1,Ezh2,Fez1,Fgf2,Fgfr1,Fkbp4,Foxa1,Gli1,Gli2,Gm98,Golga2,Grhl3,Gsk3b,Hap1,Hdac1,Hdac…
GO Biological Process	GO:0071841	cellular component organization or biogenesis at cellular level	135	7.91651e-08	0.000679474	5.03314e-06	1.27202	272.795	347	1266	0.152729	0.274092	319	876	2288	0610010K14Rik,1110002N22Rik,1700071K01Rik,2810021B07Rik,5730590G19Rik,9430023L20Rik,Abl1,Ablim2,Abr,Actb,Actn1,Actn4,Aebp2,Aip,Akap8,Anapc7,Angpt1,Apbb2,Arc,Arf6,Arhgap17,Arhgap26,Arhgef17,Asf1b,Asxl1,Atg13,Atl1,Atoh1,B3gnt2,Bad,Baiap2,Baz1a,Bbc3,Bbs10,Bcar1,Bcl11b,Bcl2l1,Bdnf,Brca1,Brd4,Cadm1,Cadps2,Capza2,Capzb,Ccdc88a,Ccnb2,Cd9,Cdan1,Cdc26,Cdc42bpg,Cdc73,Cdca2,Cdh13,Cdk5r1,Cdyl,Celsr3,Cfl1,Chd…	0610010K14Rik,1110002N22Rik,1110034A24Rik,1500010J02Rik,1700024P04Rik,1700071K01Rik,2210018M11Rik,2300002M23Rik,2810006K23Rik,2810021B07Rik,4831426I19Rik,4933424B01Rik,5730590G19Rik,6720463M24Rik,9430023L20Rik,Abi2,Abl1,Abl2,Ablim2,Abr,Acd,Actb,Actc1,Actg1,Actl6a,Actn1,Actn4,Actr3,Adamts14,Adamtsl4,Aebp2,Agfg1,Aip,Ak7,Akap2,Akap8,Akt1,Als2cl,Anapc5,Anapc7,Angpt1,Ank3,Anln,Anxa2,Ap3b1,Apbb2,Apc,Ap…
GO Biological Process	GO:0023057	negative regulation of signaling	136	7.99211e-08	0.000685963	5.04384e-06	1.62923	60.7648	99	282	0.0435739	0.351064	81	182	461	1700071K01Rik,Adnp,Adrb2,Adrbk1,Akt1s1,Bcl9l,Ccnd1,Ctnnd1,Dab1,Ddit3,Dgkz,Drd3,Dusp4,Dusp6,Egr1,Epha2,Erbb3,Foxo1,Gabbr1,Gata2,Gli1,Glis2,Gnb2l1,Gsc,Hdac3,Igf1r,Igfbp5,Il6st,Inppl1,Invs,Irf1,Jup,Kif26a,Lats1,Lef1,Lrp1,Mdfi,Men1,Ncor1,Nfkbia,Ngfr,Notch1,Onecut1,Onecut2,Ovol2,Pawr,Prdm1,Ptch1,Pten,Ptprf,Ptprj,Rgs3,Rgs9bp,Rps6kb1,Sall1,Sall3,Sfrp2,Sfrp4,Sigirr,Sirt1,Skil,Slc9a3r1,Smad6,Smad7,Socs3,S…	1700071K01Rik,Adnp,Adrb2,Adrbk1,Akt1,Akt1s1,Apc,Arrb2,Atxn1,Bambi,Bcl6,Bcl9l,Calr,Camk2b,Ccnd1,Cd38,Cd74,Chd8,Cidea,Csnk1e,Ctnnb1,Ctnnd1,Cul3,Cyp7b1,Dab1,Dab2ip,Dag1,Ddit3,Ddit4,Dgkz,Drd3,Dusp1,Dusp16,Dusp3,Dusp4,Dusp5,Dusp6,Egr1,Eid2,Epha2,Erbb3,Errfi1,Ezh2,F2rl1,Fbxw7,Fgf9,Foxo1,Gabbr1,Gata2,Gata3,Gli1,Glis2,Gnai2,Gnb2l1,Gps2,Grik3,Grk4,Grm2,Gsc,Gsk3b,Hdac1,Hdac2,Hdac3,Hey2,Hipk2,Htr1b,Htra1,Ig…
GO Biological Process	GO:0048666	neuron development	137	8.57047e-08	0.000735603	5.36937e-06	1.68064	52.3612	88	243	0.0387324	0.36214	78	160	447	Actb,Apbb2,Atl1,Atoh1,B3gnt2,Bcl11b,Bdnf,Cdk5r1,Celsr3,Clu,Creb1,Ctnna1,Dab1,Diap1,Efnb3,En1,Enah,Epha4,Ephb3,Erbb3,Ext1,Fgfr2,Foxb1,Foxd3,Foxn4,Fzd7,Fzd8,Gata2,Gbx2,Gli2,Hes1,Hoxa2,Igf1r,Igsf9,Irx5,Itga1,Jun,Klf7,Lamc1,Lhfpl5,Mapt,Mtap1b,Myh10,Neurod4,Nfib,Ngfr,Notch1,Nr4a2,Nrp2,Ntn1,Ntn3,Ntn4,Onecut2,Pafah1b1,Pax6,Pou4f2,Ppp1r9a,Ppp1r9b,Rab3a,Rac3,Robo3,Rtn4,Sall3,Sema3f,Sema6a,Sept2,Slc1a3,Smo…	Abi2,Actb,Actg1,Ank3,Apbb2,Apc,Apoe,Atl1,Atoh1,Atxn10,B3gnt2,Bcl11b,Bdnf,Btg2,Cacna1a,Cckar,Cd24a,Cdh1,Cdk5r1,Cdkn1c,Celsr3,Clu,Creb1,Ctnna1,D0H4S114,Dab1,Diap1,Dicer1,Efnb3,En1,En2,Enah,Epha4,Ephb3,Erbb3,Etv1,Etv4,Ext1,Fezf2,Fgfr1,Fgfr2,Foxb1,Foxd3,Foxn4,Fzd2,Fzd3,Fzd5,Fzd7,Fzd8,Gabrb3,Gap43,Gata2,Gbx2,Gja1,Gli2,Gnat1,Gpr98,Gsk3b,Hdac2,Hes1,Hoxa2,Igf1r,Igsf9,Irx5,Itga1,Itgb1,Jak2,Jun,Klf7,Lama1,…
GO Biological Process	GO:0048663	neuron fate commitment	138	8.76282e-08	0.000752113	5.45009e-06	2.66602	10.1275	27	47	0.0118838	0.574468	20	28	59	Atoh1,Dll1,Dlx1,Foxa1,Foxn4,Gata2,Gli2,Gsx1,Gsx2,Hes1,Id2,Nkx2-2,Notch1,Otx2,Pax6,Rbpj,Smad4,Smo,Sox2,Tlx3	Atoh1,Bmp4,Cdc42,Dll1,Dlx1,Dlx2,Evx1,Foxa1,Foxn4,Gata2,Gli2,Gsx1,Gsx2,Hes1,Id2,Nkx2-2,Nkx6-1,Notch1,Notch3,Otx2,Pax6,Rbpj,Shh,Smad4,Smo,Sox2,Tcfap2c,Tlx3
GO Biological Process	GO:0002009	morphogenesis of an epithelium	139	8.8275e-08	0.000757664	5.45082e-06	1.71419	47.8361	82	222	0.0360916	0.369369	66	129	309	Angpt1,Bmp2,Car2,Cfl1,Cited2,Cobl,Ctnnd1,Dvl2,Enah,Epha2,Fgfr2,Flt1,Foxa1,Foxd3,Foxh1,Frs2,Gatad2a,Gbx2,Gli2,Gna13,Grhl3,Grsf1,Gzf1,Hes1,Hif1a,Igf1r,Jag1,Jup,Kdm2b,Lama5,Lef1,Lgr4,Lmo4,Mtss1,Myc,Nfatc4,Notch1,Ntn1,Ovol2,Pcdh8,Pdgfb,Pfn1,Pkd2,Ptch1,Rarg,Rbm15,Rgma,Sall1,Sall4,Sfrp2,Smad3,Smo,Socs3,Sox11,Sox2,Sox4,Src,Tbx20,Tbx3,Tcfap2a,Tgif1,Timeless,Wnt5a,Zic2,Zic3,Zic5	Aldh1a2,Angpt1,Bmp2,Bmp4,Car2,Cfl1,Cited2,Cobl,Crygs,Ctnnb1,Ctnnd1,Cyp7b1,Dag1,Ddr1,Dvl2,Edn1,Enah,Epha2,Etv4,Eya1,Fem1b,Fgf2,Fgfr1,Fgfr2,Flt1,Foxa1,Foxd3,Foxh1,Foxj1,Frem2,Frs2,Fzd3,Gata3,Gatad2a,Gbx2,Gja1,Gli2,Gna13,Grhl3,Grlf1,Grsf1,Gzf1,Hes1,Hif1a,Hoxb13,Ift52,Igf1r,Ipmk,Jag1,Jup,Kdm2b,Lama1,Lama5,Lef1,Lgr4,Lmo4,Lrp5,Lrp6,Map3k7,Meg3,Msx2,Mtss1,Myc,Ncoa3,Nfatc3,Nfatc4,Nodal,Notch1,Notch2,Nrar…
GO Biological Process	GO:0010648	negative regulation of cell communication	140	9.73937e-08	0.00083593	5.97093e-06	1.62348	60.9803	99	283	0.0435739	0.349823	81	183	462	1700071K01Rik,Adnp,Adrb2,Adrbk1,Akt1s1,Bcl9l,Ccnd1,Ctnnd1,Dab1,Ddit3,Dgkz,Drd3,Dusp4,Dusp6,Egr1,Epha2,Erbb3,Foxo1,Gabbr1,Gata2,Gli1,Glis2,Gnb2l1,Gsc,Hdac3,Igf1r,Igfbp5,Il6st,Inppl1,Invs,Irf1,Jup,Kif26a,Lats1,Lef1,Lrp1,Mdfi,Men1,Ncor1,Nfkbia,Ngfr,Notch1,Onecut1,Onecut2,Ovol2,Pawr,Prdm1,Ptch1,Pten,Ptprf,Ptprj,Rgs3,Rgs9bp,Rps6kb1,Sall1,Sall3,Sfrp2,Sfrp4,Sigirr,Sirt1,Skil,Slc9a3r1,Smad6,Smad7,Socs3,S…	1700071K01Rik,Adnp,Adrb2,Adrbk1,Akt1,Akt1s1,Apc,Arrb2,Atxn1,Bambi,Bcl6,Bcl9l,Calr,Camk2b,Ccnd1,Cd38,Cd74,Chd8,Cidea,Csnk1e,Ctnnb1,Ctnnd1,Cul3,Cyp7b1,Dab1,Dab2ip,Dag1,Ddit3,Ddit4,Dgkz,Drd3,Dusp1,Dusp16,Dusp3,Dusp4,Dusp5,Dusp6,Egr1,Eid2,Epha2,Erbb3,Errfi1,Ezh2,F2rl1,Fbxw7,Fgf9,Foxo1,Gabbr1,Gata2,Gata3,Gli1,Glis2,Gnai2,Gnb2l1,Gps2,Grik3,Grk4,Grm2,Gsc,Gsk3b,Hdac1,Hdac2,Hdac3,Hey2,Hipk2,Htr1b,Htra1,Ig…
GO Biological Process	GO:0048583	regulation of response to stimulus	141	1.0098e-07	0.00086671	6.14688e-06	1.33674	185.527	248	861	0.109155	0.288037	217	571	1661	1700071K01Rik,AI464131,Abr,Acap3,Adrb2,Adrbk1,Agap3,Aip,Akap12,Akt1s1,Angpt1,Arf6,Arhgef1,Arhgef12,Arhgef17,Atp8b2,Avpi1,Bad,Bcar1,Bcl9l,Bmp2,Brca1,Bst2,Cacnb3,Cadm1,Ccnd1,Cd47,Cd86,Cdh13,Cited2,Crk,Ctnna1,Ctnnd1,Cxxc5,Cyth2,Dab1,Ddit3,Ddx58,Dgkz,Drd3,Dusp4,Dusp6,Dut,Dvl2,Eef1e1,Efna1,Efnb2,Egr1,Epgn,Epha2,Epha4,Ephb3,Erbb3,F11,F2r,Fam175a,Fbxl15,Fcgr1,Fgf15,Fgf18,Fgfbp1,Fgfr2,Fgr,Flna,Flt1,Foxa1…	1700071K01Rik,AI464131,Abr,Abra,Acap3,Adam17,Adora2b,Adra2b,Adrb2,Adrb3,Adrbk1,Agap1,Agap3,Agfg1,Aip,Akap11,Akap12,Akap7,Akt1,Akt1s1,Akt2,Als2cl,Angpt1,Anxa1,Anxa2,Apc,Aplp2,Apoe,Arf6,Arfgef1,Arhgap15,Arhgap27,Arhgef1,Arhgef10l,Arhgef12,Arhgef17,Arhgef18,Arhgef2,Arhgef26,Arhgef3,Arhgef7,Arrb2,Asap2,Atp8b2,Atxn1,Avpi1,BC031181,BC096441,Bad,Bambi,Bcar1,Bcl6,Bcl9l,Becn1,Birc2,Bmp2,Bmp4,Bmpr1a,Bnip2,…
GO Biological Process	GO:0007423	sensory organ development	142	1.53523e-07	0.00131769	9.2795e-06	1.68943	49.129	83	228	0.0365317	0.364035	69	148	403	Abr,Atoh1,Bcl11b,Bcl2l11,Bdnf,Cdkn1b,Chrna9,Cited2,Clcn2,Cyp1b1,Dll1,Dvl2,Epha2,Erbb3,Fgfr2,Foxi3,Frs2,Gata2,Gbx2,Gdf3,Gli2,Grhl3,Gsc,Hes1,Hipk1,Hoxa2,Inhbb,Irx5,Jag1,Kdm2b,Lef1,Lhfpl5,Max,Meis1,Meis2,Myc,Myh10,Neurod4,Nipbl,Notch1,Osr2,Otx1,Otx2,Pax6,Pou2f1,Pou4f2,Ppp1r13l,Rarg,Rax,Rbpj,Ring1,Sall1,Skil,Smad3,Smo,Sox11,Sox2,Sp1,Sp3,Spry2,Tcfap2a,Tgif1,Tgif2,Twsg1,Uchl3,Vim,Wnt5a,Yy1,Zfp513	Abi2,Abr,Aldh1a2,Apc,Atoh1,Bcl11b,Bcl2l11,Bdnf,Bfsp2,Bloc1s3,Bmp4,Cdkn1b,Chd7,Chrna9,Cited2,Clcn2,Cln8,Cryba1,Cryga,Crygs,Cst3,Ctnnb1,Cux1,Cyp1b1,Ddr1,Dixdc1,Dll1,Dvl2,Ece1,Edn1,Epha2,Erbb3,Eya1,Fgf9,Fgfr1,Fgfr2,Foxi3,Frs2,Fzd2,Fzd3,Fzd5,Fzr1,Gabrb3,Gata2,Gata3,Gbx2,Gdf3,Gli2,Gnat1,Gpr98,Grhl3,Grlf1,Gsc,Gtf3c2,Hdac1,Hdac2,Hes1,Hey2,Hipk1,Hipk2,Hoxa2,Inhbb,Irx5,Jag1,Jmjd6,Kcnk9,Kdm2b,Klf4,Lama1,Le…
GO Biological Process	GO:0031175	neuron projection development	143	1.5382e-07	0.00132024	9.23243e-06	1.74032	43.0956	75	200	0.0330106	0.375	67	129	348	Actb,Apbb2,Atl1,Atoh1,B3gnt2,Bcl11b,Bdnf,Cdk5r1,Celsr3,Clu,Creb1,Ctnna1,Dab1,Diap1,Efnb3,Enah,Epha4,Ephb3,Erbb3,Ext1,Fgfr2,Foxb1,Foxd3,Foxn4,Fzd7,Fzd8,Gbx2,Gli2,Hoxa2,Igf1r,Igsf9,Itga1,Jun,Klf7,Lamc1,Mapt,Mtap1b,Myh10,Nfib,Ngfr,Notch1,Nr4a2,Nrp2,Ntn1,Ntn3,Pafah1b1,Pax6,Pou4f2,Ppp1r9a,Ppp1r9b,Rab3a,Rac3,Robo3,Rtn4,Sema3f,Sema6a,Sept2,Smo,Stmn1,Stx3,Uchl1,Ulk1,Ulk2,Vcan,Wee1,Wnt5a,Zic2	Abi2,Actb,Actg1,Ank3,Apbb2,Apc,Apoe,Atl1,Atoh1,Atxn10,B3gnt2,Bcl11b,Bdnf,Btg2,Cacna1a,Cckar,Cd24a,Cdh1,Cdk5r1,Celsr3,Clu,Creb1,Ctnna1,D0H4S114,Dab1,Diap1,Dicer1,Efnb3,Enah,Epha4,Ephb3,Erbb3,Etv1,Etv4,Ext1,Fezf2,Fgfr1,Fgfr2,Foxb1,Foxd3,Foxn4,Fzd2,Fzd3,Fzd5,Fzd7,Fzd8,Gap43,Gbx2,Gja1,Gli2,Gsk3b,Hdac2,Hoxa2,Igf1r,Igsf9,Itga1,Itgb1,Jak2,Jun,Klf7,Lama1,Lamb1,Lamc1,Lgi1,Lifr,Map2k1,Mapt,Mcf2,Meg3,Mtap1b…
GO Biological Process	GO:0042472	inner ear morphogenesis	144	1.59314e-07	0.00136739	9.49576e-06	2.61048	10.3429	27	48	0.0118838	0.5625	19	30	94	Abr,Atoh1,Chrna9,Dll1,Dvl2,Fgfr2,Foxi3,Gata2,Gbx2,Gli2,Grhl3,Lhfpl5,Otx1,Otx2,Smo,Sox2,Spry2,Tcfap2a,Wnt5a	Abr,Atoh1,Chd7,Chrna9,Dll1,Dvl2,Eya1,Fgf9,Fgfr1,Fgfr2,Foxi3,Fzd2,Fzd3,Gata2,Gbx2,Gli2,Grhl3,Lhfpl5,Otop1,Otx1,Otx2,Ptk7,Six4,Smo,Sod1,Sox2,Spry2,Tbx18,Tcfap2a,Wnt5a
GO Biological Process	GO:0007166	cell surface receptor linked signaling pathway	145	2.18016e-07	0.00187123	1.2905e-05	1.37506	145.448	200	675	0.0880282	0.296296	177	455	2930	Adam23,Adrb2,Adrbk1,Angpt1,Aph1a,Arid5b,Atp8b2,Bad,Bai1,Bcar1,Bmp2,Cacnb3,Ccnd1,Ccne1,Ccr4,Cd47,Cdk5r1,Celsr3,Cep57,Chrm1,Cib1,Cited2,Creb1,Crk,Csnk1a1,Csrnp1,Ctnnd1,Ddb1,Dgke,Dgkh,Dgkz,Dll1,Drd3,Dvl2,Efemp1,Efna1,Efna3,Efnb2,Efnb3,Egr1,Eif4ebp1,Epha2,Epha4,Ephb3,Erbb3,F2r,Fbxw11,Fcgr1,Fgf15,Fgf18,Fgf5,Fgfr2,Fgr,Flna,Flt1,Foxh1,Foxo1,Foxo3,Frs2,Fzd10,Fzd7,Fzd8,Gabbr1,Gast,Gli1,Gli2,Glp1r,Gna13,Gn…	5730403B10Rik,Acsl1,Adam17,Adam19,Adam23,Adam9,Adamts14,Adcy5,Adora2b,Adra2b,Adrb2,Adrb3,Adrbk1,Agk,Akap2,Akt1,Akt2,Angpt1,Anxa1,Apc,Aph1a,Apoe,Arf4,Arid5b,Arrb2,Atp8b2,Bad,Bai1,Bai2,Baiap3,Bambi,Bcar1,Bdkrb1,Bmp2,Bmp4,Bmpr1a,Cacna1a,Cacnb3,Cbl,Ccdc88c,Cckar,Ccnd1,Ccne1,Ccr4,Ccrl1,Cd24a,Cd38,Cd47,Cd74,Cd97,Cdc42,Cdk5r1,Cela1,Celsr3,Cep57,Cerkl,Chd8,Chrm1,Chrm4,Cib1,Cited2,Clec2i,Cnr1,Col18a1,Col1…
GO Biological Process	GO:0010769	regulation of cell morphogenesis involved in differentiation	146	2.28252e-07	0.00195908	1.34184e-05	2.01963	23.2716	47	108	0.0206866	0.435185	38	72	148	Adnp,Bcl11a,Bcl9l,Bmp2,Caprin1,Cdk5r1,Dab1,Efna1,Epha4,Ephb3,Golga2,Islr2,Kndc1,Lef1,Mapt,Mark2,Mtap1b,Notch1,Ntn1,Pafah1b1,Plxnb1,Ptprf,Rtn4,Sema3f,Sfrp2,Skil,Smad2,Smad3,Smad4,Spp1,Srcin1,Ssh2,Tbx20,Tnfrsf12a,Ulk1,Ulk2,Wnt5a,Wwtr1	Actr3,Adnp,Bambi,Bcl11a,Bcl9l,Bmp2,Cacna1a,Camk2b,Caprin1,Cdk5r1,Ctnnb1,Dab1,Dixdc1,Efna1,Ep300,Epha4,Ephb3,Golga2,Gsk3b,Ifng,Islr2,Kndc1,Lef1,Lif,Mapt,Mark2,Mbp,Mtap1b,Ndel1,Nedd4,Nefl,Notch1,Ntn1,Numbl,Pafah1b1,Pdlim5,Plxnb1,Plxnb2,Ppp2ca,Psen1,Ptk2,Ptprf,Rap2a,Rnf6,Robo1,Rtn4,Ryk,Sema3f,Sema4d,Sfrp2,Skil,Slit2,Smad2,Smad3,Smad4,Snai1,Spp1,Srcin1,Ssh1,Ssh2,Tbx20,Tnfrsf12a,Trpv2,Ttl,Twf2,Ulk1,Ul…
GO Biological Process	GO:0007167	enzyme linked receptor protein signaling pathway	147	2.45359e-07	0.00210592	1.4326e-05	1.70979	45.0349	77	209	0.0338909	0.368421	68	135	339	Angpt1,Arid5b,Atp8b2,Bcar1,Bmp2,Cdk5r1,Cep57,Cited2,Creb1,Crk,Csrnp1,Efemp1,Efna1,Efna3,Efnb2,Efnb3,Egr1,Eif4ebp1,Epha2,Epha4,Ephb3,Erbb3,Fgf15,Fgf18,Fgf5,Fgfr2,Flt1,Foxh1,Foxo1,Foxo3,Frs2,Id1,Idh1,Igf1r,Il6st,Inhbb,Irs2,Jun,Lef1,Ltbp4,Myo1e,Ndst1,Npr1,Pdgfa,Pdgfb,Pdgfc,Pik3r1,Ptpn2,Ptprj,Raf1,Rgmb,Rnf111,Sik2,Slc2a8,Sltm,Smad2,Smad3,Smad4,Smad6,Smad7,Smurf2,Spnb2,Srsf3,Stxbp4,Tob1,Twsg1,Txnip,Zf…	Adam17,Adam9,Akap2,Akt1,Akt2,Angpt1,Arf4,Arid5b,Arrb2,Atp8b2,Bambi,Bcar1,Bmp2,Bmp4,Bmpr1a,Cdk5r1,Cep57,Cited2,Col1a2,Col3a1,Creb1,Crk,Csrnp1,Ddr1,Dok2,Dok5,Efemp1,Efna1,Efna3,Efnb2,Efnb3,Egr1,Eid2,Eif2ak3,Eif4ebp1,Epha1,Epha2,Epha4,Ephb3,Ephb4,Ephb6,Erbb3,Fgf15,Fgf18,Fgf2,Fgf4,Fgf5,Fgf9,Fgfr1,Fgfr2,Flt1,Fos,Foxh1,Foxo1,Foxo3,Frs2,Frs3,Fut8,Gab1,Gigyf2,Gng7,Hbegf,Hipk2,Hpgd,Id1,Idh1,Igf1r,Il6st,In…
GO Biological Process	GO:0001822	kidney development	148	2.79445e-07	0.00239847	1.62059e-05	1.9774	24.78	49	115	0.0215669	0.426087	37	62	163	Adamts1,Angpt1,Aph1a,Arid5b,Basp1,Bcl2l11,C1galt1,Car2,Dll1,Egr1,Foxd3,Gli2,Hes1,Id2,Id3,Invs,Jag1,Lef1,Lgr4,Mtss1,Myo1e,Notch1,Osr2,Pdgfb,Pkd2,Ptch1,Pygo1,Sall1,Smad4,Smo,Sox11,Sox4,Sulf1,Tcfap2a,Tenc1,Tet2,Wwtr1	Acat1,Adamts1,Aldh1a2,Angpt1,Apc,Aph1a,Arid5b,Basp1,Bcl2l11,Bmp4,C1galt1,Car2,Ctnnb1,Dll1,Egr1,Eya1,Foxd3,Gata3,Gli2,Gtf3c2,Hes1,Id2,Id3,Invs,Jag1,Jmjd6,Lef1,Lgr4,Lrp4,Mtss1,Myo1e,Nid1,Notch1,Notch2,Notch3,Osr2,Pdgfb,Pdgfra,Pkd2,Ptch1,Pygo1,Rdh10,Rrm2b,Sall1,Shh,Six4,Slit2,Smad4,Smo,Sox11,Sox4,Spry1,Sulf1,Sulf2,Tcfap2a,Tenc1,Tet2,Tiparp,Vegfa,Wnt7b,Wt1,Wwtr1
GO Biological Process	GO:0009966	regulation of signal transduction	149	3.08302e-07	0.00264616	1.77595e-05	1.35201	159.023	215	738	0.0946303	0.291328	188	491	1301	1700071K01Rik,AI464131,Abr,Acap3,Adrb2,Adrbk1,Agap3,Aip,Akap12,Akt1s1,Angpt1,Arf6,Arhgef1,Arhgef12,Arhgef17,Atp8b2,Avpi1,Bcl9l,Bmp2,Bst2,Ccnd1,Cdh13,Cited2,Crk,Ctnna1,Ctnnd1,Cxxc5,Cyth2,Dab1,Ddit3,Dgkz,Drd3,Dusp4,Dusp6,Dut,Dvl2,Eef1e1,Efna1,Egr1,Epgn,Epha2,Epha4,Ephb3,Erbb3,F2r,Fbxl15,Fgf15,Fgf18,Fgfbp1,Fgfr2,Flna,Flt1,Foxa1,Foxo1,Frs2,Fzd10,Garnl3,Gata2,Gli1,Gli2,Glis2,Gnb2l1,Golph3,Gpx1,Grhl3,G…	1700071K01Rik,AI464131,Abr,Abra,Acap3,Adam17,Adra2b,Adrb2,Adrb3,Adrbk1,Agap1,Agap3,Agfg1,Aip,Akap11,Akap12,Akap7,Akt1,Akt1s1,Akt2,Als2cl,Angpt1,Apc,Aplp2,Apoe,Arf6,Arfgef1,Arhgap15,Arhgap27,Arhgef1,Arhgef10l,Arhgef12,Arhgef17,Arhgef18,Arhgef2,Arhgef26,Arhgef3,Arhgef7,Arrb2,Asap2,Atp8b2,Atxn1,Avpi1,BC031181,Bambi,Bcl6,Bcl9l,Birc2,Bmp2,Bmp4,Bmpr1a,Bnip2,Braf,Bst2,Calr,Camk2b,Card10,Carm1,Cat,Cbl,Cc…
GO Biological Process	GO:0030030	cell projection organization	150	3.92e-07	0.00336454	2.24302e-05	1.57852	63.3505	100	294	0.0440141	0.340136	91	193	513	Actb,Apbb2,Arf6,Arhgap26,Atl1,Atoh1,B3gnt2,Baiap2,Bbs10,Bcl11b,Bdnf,Capzb,Ccdc88a,Cdh13,Cdk5r1,Celsr3,Clu,Creb1,Ctnna1,Dab1,Diap1,Efnb3,Enah,Epha4,Ephb3,Erbb3,Ext1,Fgfr2,Foxb1,Foxd3,Foxn4,Fzd7,Fzd8,Gbx2,Gli2,Hoxa2,Igf1r,Igsf9,Itga1,Itgb3,Jun,Klf5,Klf7,Lama5,Lamc1,Lhfpl5,Mapt,Mtap1b,Mtss1,Myh10,Nck2,Nfib,Ngfr,Notch1,Nr4a2,Nrp2,Ntn1,Ntn3,Onecut1,Onecut2,Pafah1b1,Parva,Pax6,Pdgfa,Pdgfb,Pou4f2,Ppp1r9…	Abi2,Actb,Actg1,Actr3,Ak7,Akt1,Ank3,Apbb2,Apc,Apoe,Arf6,Arhgap26,Arhgap42,Atl1,Atoh1,Atxn10,B3gnt2,Baiap2,Baiap2l1,Bbs10,Bcl11b,Bdnf,Btg2,Cacna1a,Capg,Capzb,Ccdc88a,Cckar,Cd24a,Cdc42,Cdh1,Cdh13,Cdk5r1,Celsr3,Clu,Creb1,Crocc,Ctnna1,D0H4S114,Dab1,Diap1,Dicer1,Dync2li1,Efnb3,Enah,Epha4,Ephb3,Erbb3,Etv1,Etv4,Ext1,Fezf2,Fgd4,Fgfr1,Fgfr2,Foxb1,Foxd3,Foxj1,Foxn4,Fzd2,Fzd3,Fzd5,Fzd7,Fzd8,Gap43,Gbx2,Gja1,…
GO Biological Process	GO:0003007	heart morphogenesis	151	3.96954e-07	0.00340706	2.25633e-05	2.05728	20.9014	43	97	0.0189261	0.443299	35	65	152	Adamts1,Angpt1,Atf2,Bmp2,Cited2,Dvl2,Efna1,Fgfr2,Foxh1,Hes1,Hif1a,Jun,Ncor2,Nipbl,Notch1,Ovol2,Ppp1r13l,Ptch1,Rbm15,Rtn4,Sfrp2,Smad3,Smad7,Smo,Sox11,Sox4,Tbx2,Tbx20,Tbx3,Tcfap2a,Tpm1,Ttn,Whsc1,Wnt5a,Zic3	Actc1,Adamts1,Aldh1a2,Angpt1,Atf2,Baz1b,Bmp2,Bmp4,Bmpr1a,Chd7,Cited2,Col4a3bp,Ctnnb1,Cyr61,Dvl2,Efna1,Ephb4,Eya1,Fgf9,Fgfr2,Foxh1,Foxj1,Fzd2,Gata3,Gja1,Hes1,Hey2,Hif1a,Ift52,Jun,Lefty1,Lrp6,Ly6e,Msx2,Ncor2,Nipbl,Nodal,Notch1,Ovol2,Ppp1r13l,Psen1,Ptch1,Rbm15,Rtn4,Sfrp2,Shh,Smad3,Smad7,Smarcd3,Smo,Sox11,Sox4,Srf,Tbx2,Tbx20,Tbx3,Tcfap2a,Tpm1,Ttn,Ube4b,Vegfa,Whsc1,Wnt5a,Zfpm1,Zic3
GO Biological Process	GO:0048646	anatomical structure formation involved in morphogenesis	152	4.10663e-07	0.00352472	2.3189e-05	1.48879	85.9757	128	399	0.056338	0.320802	112	253	610	Adamts1,Angpt1,Atp5b,Bbs10,Bcl2l11,C1galt1,Cd9,Cdh13,Cfl1,Cited2,Cobl,Cyp1b1,Dll1,Dusp4,Dvl2,Efna1,Efnb2,Elk3,Enah,Eomes,Epgn,Epha2,Ephb3,Ext2,Fgf18,Fgfr2,Flt1,Foxb1,Foxd3,Foxh1,Foxi3,Frs2,Gatad2a,Gbx2,Gdf3,Gli2,Gna13,Gpx1,Hif1a,Hipk1,Hmga2,Hopx,Hspb1,Jun,Junb,Kdm2b,Klf5,Kndc1,Lama5,Ldb1,Lef1,Lmo4,Lrp8,Macf1,Meis1,Mmp14,Myh10,Ncl,Neurl2,Nfatc4,Notch1,Nphs1,Nus1,Onecut1,Onecut2,Otx2,Ovol2,Pafah1b1…	Abi1,Actc1,Actg1,Adamts1,Adra2b,Agfg1,Angpt1,Angptl6,Anpep,Anxa2,Atp5b,B4galt1,BC096441,Bbs10,Bcl2l11,Bmp4,Bmpr1a,C1galt1,Cacna1a,Capn2,Ccnb1ip1,Cd9,Cdc42,Cdh1,Cdh13,Cfl1,Cited2,Cobl,Col18a1,Ctnnb1,Cul3,Cxcl17,Cyp1b1,Cyr61,Dicer1,Dll1,Dusp1,Dusp4,Dusp5,Dvl2,Dync2li1,Edn1,Efna1,Efnb2,Elk3,Enah,Eomes,Ep300,Epas1,Epgn,Epha1,Epha2,Ephb3,Ephb4,Esrrb,Ext2,Eya1,Fgf18,Fgf2,Fgf9,Fgfr1,Fgfr2,Flt1,Fn1,Foxb1…
GO Biological Process	GO:0051726	regulation of cell cycle	153	4.44501e-07	0.00381515	2.49356e-05	1.54223	70.6768	109	328	0.0479753	0.332317	99	221	500	5730590G19Rik,Abl1,Apbb2,Bad,Bcl2l1,Bcl2l11,Bmp2,Brca1,Brd4,Ccnb2,Ccnd1,Ccnd3,Ccne1,Ccnl1,Cdc26,Cdk4,Cdk6,Cdkn1a,Cdkn1b,Cited2,Clock,Dcun1d3,Ddb1,Ddit3,Dgkz,Drd3,Dst,E2f1,E2f2,Eif4ebp1,Epgn,Ern1,Fam175a,Fbxo5,Fgfr2,Fignl1,Foxa1,Gadd45a,Gadd45b,Gas2l1,Gnb2l1,Hdac3,Hexim1,Hmga2,Hspa2,Id2,Id3,Ino80,Ints3,Ints7,Jmy,Jun,Junb,Lats1,Lef1,Macf1,Mad2l1,Men1,Mll5,Mnt,Myc,Nanos3,Nras,Ovol2,Pafah1b1,Pdgfb,Pi…	4632434I11Rik,4933424B01Rik,5730590G19Rik,6720463M24Rik,Abl1,Adam17,Ak1,Akt1,Apbb2,Apc,Asns,Aurkb,Bad,Bcl2l1,Bcl2l11,Birc5,Blm,Bmp2,Bmp4,Brca1,Brd4,Bub1,C77370,Cables1,Cables2,Calr,Camk2b,Casc5,Casp3,Ccna2,Ccnb2,Ccnc,Ccnd1,Ccnd3,Ccne1,Ccne2,Ccng2,Ccnl1,Ccno,Ccnt1,Ccnt2,Ccnyl1,Cdc26,Cdc42,Cdk4,Cdk5rap2,Cdk6,Cdkn1a,Cdkn1b,Cdkn1c,Cdkn2b,Cdt1,Chek1,Chordc1,Cited2,Clock,Crlf3,Cspp1,Ctgf,Ctnnb1,Dcun1d3…
GO Biological Process	GO:0030111	regulation of Wnt receptor signaling pathway	154	4.81893e-07	0.00413609	2.68577e-05	2.19829	16.3763	36	76	0.0158451	0.473684	30	53	133	Bmp2,Ccnd1,Ctnnd1,Ddit3,Dvl2,Egr1,Fgfr2,Gli1,Gnb2l1,Gsc,Invs,Jup,Lats1,Lef1,Lrp1,Macf1,Mdfi,Notch1,Ppap2b,Ppm1a,Sall1,Sfrp2,Sfrp4,Smad3,Sox2,Sox4,Ubr5,Wnt5a,Wwtr1,Yap1	Apc,Bambi,Bmp2,Ccnd1,Chd8,Csnk1e,Ctnnd1,Ddit3,Dixdc1,Dvl2,Egr1,Fgf9,Fgfr2,Gli1,Gnb2l1,Gsc,Hdac1,Hdac2,Invs,Jup,Lats1,Lats2,Lef1,Lrp1,Lrp4,Lrp6,Macf1,Mbd2,Mdfi,Mdfic,Nlk,Notch1,Nrarp,Ppap2b,Ppm1a,Sall1,Sfrp2,Sfrp4,Shh,Six3,Smad3,Sox2,Sox4,Tbx18,Tnks,Tnks2,Trpm4,Ubr5,Wnt5a,Wnt7a,Wwtr1,Yap1,Zeb2
GO Biological Process	GO:0019538	protein metabolic process	155	4.89636e-07	0.00420254	2.71132e-05	1.24891	281.845	352	1308	0.15493	0.269113	326	946	2815	1700071K01Rik,2700078E11Rik,2810422J05Rik,4833442J19Rik,5730590G19Rik,A830007P12Rik,Abl1,Adam23,Adamts1,Adamts4,Adnp,Adrbk1,Ahsa1,Aip,Anapc7,Aph1a,Arih1,Asrgl1,Avpi1,B3galnt2,B3galt4,B3galt6,B3gnt2,B3gnt4,B3gnt7,Bbs10,Bcl11a,Birc3,Birc6,Bmp2,Bmp2k,Brca1,Brd4,Cbll1,Ccnd1,Ccne1,Cdc26,Cdc34,Cdc42bpg,Cdc73,Cdk13,Cdk17,Cdk19,Cdk4,Cdk5r1,Cdk6,Cdyl,Cfl1,Clock,Clu,Cnot4,Cops7b,Creb1,Csnk1a1,Ctdsp2,Cul1,D…	1110034A24Rik,1700071K01Rik,2010106G01Rik,2700078E11Rik,2810006K23Rik,2810422J05Rik,2810422O20Rik,4833442J19Rik,5730590G19Rik,A830007P12Rik,AK006434,Abi1,Abl1,Abl2,Abtb1,Actl6a,Adam12,Adam17,Adam19,Adam23,Adam9,Adamts1,Adamts14,Adamts4,Adamts6,Adamts9,Adnp,Adprh,Adra2b,Adrbk1,Afg3l1,Agbl5,Ahsa1,Aip,Akt1,Akt2,Alg6,Alg8,Amfr,Anapc5,Anapc7,Anpep,Anxa1,Aph1a,Arhgef10l,Arih1,Arih2,Arrb2,Asrgl1,Ate1,At…
GO Biological Process	GO:0022603	regulation of anatomical structure morphogenesis	156	5.00824e-07	0.00429857	2.75549e-05	1.57918	62.0577	98	288	0.0431338	0.340278	84	188	465	2900073G15Rik,Adnp,Arc,Atp8b2,Bai1,Bcl11a,Bcl9l,Bdnf,Bmp2,Caprin1,Capzb,Cdc42ep3,Cdc42ep4,Cdk5r1,Cfl1,Cited2,Dab1,Ddah1,Diap1,Dusp6,Dvl2,Efna1,Epha2,Epha4,Ephb3,Etv5,Fgfr2,Fgr,Frs2,Fzd7,Gata2,Gna13,Gnb2l1,Golga2,Grhl3,Gtf2i,Hes1,Hopx,Id1,Idh1,Islr2,Kndc1,Lef1,Lgr4,Mapt,March5,Mark2,Mtap1b,Mtdh,Myc,Myh10,Nfib,Ngfr,Notch1,Ntn1,Ntn4,Osr2,Otx2,Pafah1b1,Pdgfa,Plxnb1,Ptprf,Rtn4,Sema3f,Sept7,Sfrp2,Skil,…	2900073G15Rik,Actr3,Adam9,Adnp,Adora2b,Akap2,Anxa7,Apc,Arc,Arhgap15,Arhgef18,Atp8b2,B4galt1,Bai1,Bai2,Bambi,Bcl11a,Bcl9l,Bdnf,Bmp2,Bmp4,Bmpr1a,Brwd1,Cacna1a,Camk2b,Caprin1,Capzb,Carm1,Cdc42ep1,Cdc42ep3,Cdc42ep4,Cdc42se1,Cdc42se2,Cdh1,Cdk5r1,Cfl1,Cited2,Ctnnb1,Dab1,Ddah1,Dhodh,Diap1,Dicer1,Dixdc1,Dusp6,Dvl2,Edn1,Efna1,Ep300,Epha1,Epha2,Epha4,Ephb3,Etv4,Etv5,Eya1,Ezr,F3,Fam40a,Fblim1,Fbxw7,Fermt2,F…
GO Biological Process	GO:0035239	tube morphogenesis	157	5.41361e-07	0.0046465	2.95956e-05	1.70011	43.5266	74	202	0.0325704	0.366337	58	113	266	Angpt1,Bcl2l11,Bmp2,Cfl1,Cited2,Cobl,Dvl2,Enah,Epha2,Fgfr2,Flt1,Foxa1,Foxd3,Foxh1,Gatad2a,Gbx2,Gli2,Gna13,Gzf1,Hes1,Hif1a,Kdm2b,Lama5,Lef1,Lgr4,Lmo4,Mmp14,Mtss1,Myc,Mycn,Nfatc4,Notch1,Ntn1,Ovol2,Pfn1,Pkd2,Ptch1,Rbm15,Rgma,Sall1,Sall4,Sfrp2,Smad3,Smo,Sox11,Sox2,Sox4,Spry2,Src,Tbx20,Tbx3,Tcfap2a,Tgif1,Timeless,Wnt5a,Zic2,Zic3,Zic5	Aldh1a2,Angpt1,B4galt1,Bcl2l11,Bmp2,Bmp4,Cdh1,Cfl1,Chd7,Cited2,Cobl,Ctnnb1,Dag1,Ddr1,Dicer1,Dvl2,Edn1,Enah,Epha2,Etv4,Eya1,Fgf2,Fgfr2,Flt1,Foxa1,Foxd3,Foxh1,Foxj1,Fzd3,Gata3,Gatad2a,Gbx2,Gja1,Gli2,Gna13,Grlf1,Gzf1,Hes1,Hif1a,Ift52,Ipmk,Kdm2b,Lama1,Lama5,Lef1,Lgr4,Lmo4,Lrp5,Lrp6,Map3k7,Meg3,Mmp14,Msx2,Mtss1,Myc,Mycn,Ncoa3,Nfatc3,Nfatc4,Nodal,Notch1,Nrarp,Ntn1,Ovol2,Pbx3,Pdpn,Pfn1,Pkd2,Pml,Podxl,Ps…
GO Biological Process	GO:0048762	mesenchymal cell differentiation	158	7.18873e-07	0.00617009	3.90512e-05	2.16975	16.5918	36	77	0.0158451	0.467533	28	45	96	Bmp2,Cfl1,Cited2,Efna1,Eomes,Fgf15,Fgfr2,Foxd3,Gbx2,Hes1,Hif1a,Hmga2,Hnrnpab,Lama5,Lef1,Notch1,Nrp2,Ovol2,Plaur,Rbpj,Rtn4,Sema3f,Smad4,Smo,Sox11,Tcfap2a,Trim28,Wnt5a	Aldh1a2,Bmp2,Bmp4,Bmpr1a,Cfl1,Cited2,Edn1,Efna1,Eomes,Fgf15,Fgfr1,Fgfr2,Foxd3,Gbx2,Gja1,Gsk3b,Hes1,Hey2,Hif1a,Hmga2,Hnrnpab,Kitl,Lama5,Lef1,Lrp6,Msx2,Notch1,Nrp2,Nrtn,Ovol2,Plaur,Rbpj,Rdh10,Rtn4,Sema3f,Shh,Smad4,Smo,Snai1,Sox11,Tcfap2a,Trim28,Wnt10a,Wnt5a,Zeb2
GO Biological Process	GO:0051246	regulation of protein metabolic process	159	7.44202e-07	0.00638748	4.01728e-05	1.38747	125.408	174	582	0.0765845	0.298969	155	397	1040	Aco1,Adnp,Akap1,Akt1s1,Angpt1,Aplp1,Avpi1,Bmp2,Brca1,Caprin1,Ccdc88a,Ccnb2,Ccnd1,Ccnd3,Ccne1,Ccnl1,Cdk4,Cdk5r1,Cdkn1a,Cdkn1b,Cln6,Clu,Dab1,Dgke,Dgkh,Dgkz,Dnajc1,Dnmt3b,Dusp4,Dusp6,Dvl2,Efna1,Egr1,Eif2b5,Eif2c1,Eif4e,Eif4e2,Eif4ebp1,Eif5a,Epgn,Epha4,Erbb3,Ern1,F2r,Fbxo5,Fbxw11,Fgr,Flna,Flt1,Frs2,Fzd10,Fzd8,Gadd45a,Gadd45b,Gata2,Gnb2l1,Gpx1,Grb7,Hes1,Hexim1,Hmgcr,Hspa2,Hspb1,Igf2bp1,Igf2bp2,Igfbp5,…	Abi1,Aco1,Acsl1,Adam17,Adam9,Adnp,Adra2b,Agk,Akap1,Akt1,Akt1s1,Akt2,Angpt1,Apc,Aplp1,Aplp2,Apoe,Arnt,Arntl,Arrb2,Atg10,Avpi1,B020018G12Rik,Bcl3,Bdkrb1,Blm,Bmi1,Bmp2,Bmp4,Bmpr1a,Braf,Brca1,Calr,Caprin1,Card10,Casp3,Ccdc88a,Ccdc88c,Ccna2,Ccnb2,Ccnc,Ccnd1,Ccnd3,Ccne1,Ccne2,Ccnl1,Ccno,Ccnt1,Ccnt2,Ccnyl1,Cd24a,Cd276,Cd74,Cd80,Cd81,Cdc42,Cdk12,Cdk4,Cdk5r1,Cdkn1a,Cdkn1b,Cdkn2b,Cerkl,Chek1,Chordc1,Clec2i…
GO Biological Process	GO:0032268	regulation of cellular protein metabolic process	160	7.79678e-07	0.00669198	4.18249e-05	1.40345	116.143	163	539	0.071743	0.302412	144	364	887	Aco1,Adnp,Akap1,Akt1s1,Angpt1,Aplp1,Avpi1,Bmp2,Brca1,Caprin1,Ccdc88a,Ccnb2,Ccnd1,Ccnd3,Ccne1,Ccnl1,Cdk4,Cdk5r1,Cdkn1a,Cdkn1b,Cln6,Clu,Dab1,Dgke,Dgkh,Dgkz,Dnajc1,Dnmt3b,Dusp4,Dusp6,Dvl2,Efna1,Egr1,Eif2b5,Eif2c1,Eif4e,Eif4e2,Eif4ebp1,Eif5a,Epgn,Epha4,Erbb3,Ern1,F2r,Fbxo5,Fbxw11,Fgr,Flt1,Frs2,Fzd10,Fzd8,Gadd45a,Gadd45b,Gata2,Gnb2l1,Gpx1,Grb7,Hes1,Hexim1,Hmgcr,Hspa2,Hspb1,Igf2bp1,Igf2bp2,Igfbp5,Il6st…	Abi1,Aco1,Acsl1,Adam17,Adam9,Adnp,Adra2b,Agk,Akap1,Akt1,Akt1s1,Akt2,Angpt1,Apc,Aplp1,Aplp2,Apoe,Arnt,Arrb2,Atg10,Avpi1,B020018G12Rik,Bcl3,Bdkrb1,Blm,Bmi1,Bmp2,Bmp4,Bmpr1a,Braf,Brca1,Calr,Caprin1,Card10,Casp3,Ccdc88a,Ccdc88c,Ccna2,Ccnb2,Ccnc,Ccnd1,Ccnd3,Ccne1,Ccne2,Ccnl1,Ccno,Ccnt1,Ccnt2,Ccnyl1,Cd24a,Cd74,Cd80,Cd81,Cdc42,Cdk12,Cdk4,Cdk5r1,Cdkn1a,Cdkn1b,Cdkn2b,Cerkl,Chek1,Chordc1,Cln6,Clu,Commd1,Cp…
GO Biological Process	GO:0006464	protein modification process	161	9.12996e-07	0.00783625	4.86723e-05	1.29964	195.439	254	907	0.111796	0.280044	233	646	1705	1700071K01Rik,4833442J19Rik,Abl1,Adnp,Adrbk1,Anapc7,Arih1,Avpi1,B3galnt2,B3galt4,B3galt6,B3gnt2,B3gnt4,B3gnt7,Bcl11a,Birc3,Birc6,Bmp2,Bmp2k,Brca1,Brd4,Cbll1,Ccnd1,Ccne1,Cdc26,Cdc34,Cdc42bpg,Cdc73,Cdk13,Cdk17,Cdk19,Cdk4,Cdk5r1,Cdk6,Cdyl,Cfl1,Clock,Cnot4,Cops7b,Creb1,Csnk1a1,Ctdsp2,Cul1,Ddb1,Dhps,Dr1,Dsp,Dusp4,Dusp6,Dyrk3,Eed,Efemp1,Efna1,Eif5a,Epc1,Epgn,Epha2,Epha4,Ephb3,Erbb3,Ern1,F2r,Fbxl15,Fbxl…	1700071K01Rik,2810422O20Rik,4833442J19Rik,Abi1,Abl1,Abl2,Actl6a,Adam9,Adnp,Adprh,Adra2b,Adrbk1,Agbl5,Akt1,Akt2,Alg6,Alg8,Amfr,Anapc5,Anapc7,Anxa1,Arhgef10l,Arih1,Arih2,Arrb2,Ate1,Atg10,Atxn3,Aurkb,Avpi1,B3galnt2,B3galt4,B3galt6,B3gnt2,B3gnt4,B3gnt7,B3gnt9-ps,B4galnt2,B4galt1,Bard1,Baz1b,Baz2a,Bcl11a,Birc2,Birc3,Birc6,Bmi1,Bmp2,Bmp2k,Bmp4,Bmpr1a,Braf,Brca1,Brd1,Brd4,Brpf3,Btg2,Bub1,Camk1d,Camk2b,C…
GO Biological Process	GO:0010941	regulation of cell death	162	1.05911e-06	0.00909032	5.61131e-05	1.41045	109.894	155	510	0.0682218	0.303922	136	352	935	2810002N01Rik,Actn4,Adnp,Adrb2,Akt1s1,Angpt1,Apbb2,Apip,Bad,Bag1,Bag3,Bbc3,Bcl11b,Bcl2l1,Bcl2l10,Bcl2l11,Bclaf1,Bdnf,Birc3,Birc6,Bmp2,Brca1,Cdh13,Cdk4,Cdk5r1,Cdkn1a,Cdkn1b,Cited2,Clu,Creb1,Csda,Ctnna1,Dcun1d3,Ddit3,Dlx1,Dusp6,Eef1e1,Ern1,F2r,Fcgr1,Fgfr2,Fignl1,Foxa1,Foxb1,Foxo1,Foxo3,Glp1r,Gnb2l1,Gpx1,Hif1a,Hmga2,Hspb1,Id3,Il7,Ing1,Inhbb,Insl3,Irf1,Irs2,Itga1,Itm2b,Jmy,Jun,Kdm2b,Klf10,Lef1,Lmna,L…	1110007C09Rik,2810002N01Rik,5730403B10Rik,Acaa2,Actn4,Adam17,Adamtsl4,Adnp,Adnp2,Adrb2,Akt1,Akt1s1,Akt2,Aldh1a2,Angpt1,Ankrd13c,Anxa1,Apbb2,Apc,Apip,Apoe,Arhgef7,Arnt2,Asns,Atpif1,Aven,B4galt1,Bad,Bag1,Bag3,Bard1,Barhl1,Bbc3,Bcl11b,Bcl2l1,Bcl2l10,Bcl2l11,Bcl2l14,Bcl3,Bcl6,Bclaf1,Bdnf,Bik,Birc2,Birc3,Birc5,Birc6,Bmf,Bmi1,Bmp2,Bmp4,Bnip3l,Braf,Brca1,Btg2,Cacna1a,Cacybp,Camk1d,Camk2b,Capn10,Card10,C…
GO Biological Process	GO:0048732	gland development	163	1.07395e-06	0.00921772	5.65504e-05	1.7151	39.648	68	184	0.0299296	0.369565	54	109	258	Arid5b,Bcat2,Bcl2l11,Bmp2,Ccnd1,Cdo1,Cited2,Clcn2,Creb1,Ctnnd1,Epha2,Erbb3,Fgfr2,Foxa1,Foxb1,Frs2,Gata2,Gli1,Gli2,Gsx1,Hes1,Hmga2,Hoxd3,Id2,Igf1r,Igfbp5,Irs2,Lama5,Lef1,Mdk,Notch1,Ntn1,Pax6,Pdgfb,Plag1,Plaur,Ptch1,Pten,Rarg,Rbpj,Sall1,Sfrp4,Slc29a1,Smad3,Smad4,Smo,Sox2,Src,Tbx2,Tbx3,Tcf7l2,Twsg1,Wnt5a,Xbp1	Agpat6,Aldh1a2,Aprt,Arid5b,B4galt1,Bcat2,Bcl2l11,Bmp2,Bmp4,Bmpr1a,Ccnd1,Cdh1,Cdo1,Cga,Cited2,Clcn2,Creb1,Crh,Crkl,Cst3,Ctnnb1,Ctnnd1,Cyp7b1,Dag1,Ddr1,Eif2ak3,Elf3,Epha2,Erbb3,Etv4,Fem1b,Fgf2,Fgfr1,Fgfr2,Fkbp4,Foxa1,Foxb1,Frs2,Gata2,Gcm2,Gli1,Gli2,Gsx1,Hes1,Hk2,Hmga2,Hoxb13,Hoxd3,Id2,Igf1r,Igfbp5,Irs2,Jak2,Kdm1a,Lama1,Lama5,Lef1,Lrp5,Lrp6,Ly6e,Mdk,Msx2,Ncoa3,Neurl1a,Notch1,Ntn1,Pax6,Pbx3,Pdgfb,Pdg…
GO Biological Process	GO:0043583	ear development	164	1.0969e-06	0.0094147	5.74067e-05	1.99556	21.5478	43	100	0.0189261	0.43	32	59	161	Abr,Atoh1,Bcl2l11,Bdnf,Cdkn1b,Chrna9,Dll1,Dvl2,Fgfr2,Foxi3,Gata2,Gbx2,Gli2,Grhl3,Gsc,Hes1,Hoxa2,Jag1,Lhfpl5,Myc,Nipbl,Notch1,Osr2,Otx1,Otx2,Rbpj,Sall1,Smo,Sox2,Spry2,Tcfap2a,Wnt5a	Abr,Atoh1,Bcl2l11,Bdnf,Bmp4,Cdkn1b,Chd7,Chrna9,Cux1,Ddr1,Dll1,Dvl2,Ece1,Edn1,Eya1,Fgf9,Fgfr1,Fgfr2,Foxi3,Fzd2,Fzd3,Gabrb3,Gata2,Gata3,Gbx2,Gli2,Gpr98,Grhl3,Gsc,Gtf3c2,Hes1,Hey2,Hoxa2,Jag1,Kcnk9,Lhfpl5,Myc,Nipbl,Notch1,Osr2,Otop1,Otx1,Otx2,Pdgfra,Ptk7,Rbpj,Rdh10,Sall1,Shh,Six4,Smo,Sod1,Sox2,Sparc,Spry2,Tbx18,Tcf15,Tcfap2a,Wnt5a
GO Biological Process	GO:0003205	cardiac chamber development	165	1.36609e-06	0.0117252	7.10617e-05	2.40967	11.2049	27	52	0.0118838	0.519231	22	34	96	Adamts1,Cited2,Fgfr2,Frs2,Hes1,Hif1a,Lmo4,Notch1,Ovol2,Ppp1r13l,Rbm15,Sall1,Sall4,Sfrp2,Smad7,Sox11,Sox4,Tbx20,Tbx3,Tpm1,Whsc1,Wnt5a	Adamts1,Cited2,Ctnnb1,Cyr61,Fgf9,Fgfr2,Frs2,Fzd2,Gata3,Hes1,Hey2,Hif1a,Lmo4,Ly6e,Msx2,Notch1,Ovol2,Ppp1r13l,Rbm15,Sall1,Sall4,Sfrp2,Smad7,Smarcd3,Sox11,Sox4,Srf,Tbx20,Tbx3,Tpm1,Ube4b,Whsc1,Wnt5a,Zfpm1
GO Biological Process	GO:0043412	macromolecule modification	166	1.47173e-06	0.0126319	7.60955e-05	1.28667	203.627	262	945	0.115317	0.277249	241	671	1794	1700071K01Rik,4833442J19Rik,Abl1,Adnp,Adrbk1,Alkbh2,Anapc7,Arih1,Avpi1,B3galnt2,B3galt4,B3galt6,B3gnt2,B3gnt4,B3gnt7,Bcl11a,Birc3,Birc6,Bmp2,Bmp2k,Brca1,Brd4,Cbll1,Ccnd1,Ccne1,Cdc26,Cdc34,Cdc42bpg,Cdc73,Cdk13,Cdk17,Cdk19,Cdk4,Cdk5r1,Cdk6,Cdyl,Cfl1,Clock,Cnot4,Cops7b,Creb1,Csnk1a1,Ctdsp2,Cul1,Ddb1,Dhps,Dnmt3b,Dr1,Dsp,Dusp4,Dusp6,Dyrk3,Eed,Efemp1,Efna1,Eif5a,Epc1,Epgn,Epha2,Epha4,Ephb3,Erbb3,Ern1,F…	1700071K01Rik,2810422O20Rik,4833442J19Rik,Abi1,Abl1,Abl2,Actl6a,Adam9,Adnp,Adprh,Adra2b,Adrbk1,Agbl5,Akt1,Akt2,Alg6,Alg8,Alkbh2,Amfr,Anapc5,Anapc7,Anxa1,Apobec1,Apobec2,Apobec3,Arhgef10l,Arih1,Arih2,Arrb2,Ate1,Atf7ip,Atg10,Atxn3,Aurkb,Avpi1,B3galnt2,B3galt4,B3galt6,B3gnt2,B3gnt4,B3gnt7,B3gnt9-ps,B4galnt2,B4galt1,Bard1,Baz1b,Baz2a,Bcl11a,Birc2,Birc3,Birc6,Bmi1,Bmp2,Bmp2k,Bmp4,Bmpr1a,Braf,Brca1,Brd…
GO Biological Process	GO:0014031	mesenchymal cell development	167	1.64557e-06	0.0141239	8.45745e-05	2.21652	14.437	32	67	0.0140845	0.477612	25	39	83	Bmp2,Cfl1,Cited2,Efna1,Eomes,Fgf15,Foxd3,Gbx2,Hes1,Hif1a,Hmga2,Hnrnpab,Lama5,Lef1,Notch1,Nrp2,Ovol2,Rbpj,Rtn4,Sema3f,Smo,Sox11,Tcfap2a,Trim28,Wnt5a	Aldh1a2,Bmp2,Bmpr1a,Cfl1,Cited2,Edn1,Efna1,Eomes,Fgf15,Foxd3,Gbx2,Gja1,Gsk3b,Hes1,Hey2,Hif1a,Hmga2,Hnrnpab,Kitl,Lama5,Lef1,Lrp6,Msx2,Notch1,Nrp2,Nrtn,Ovol2,Rbpj,Rdh10,Rtn4,Sema3f,Shh,Smo,Snai1,Sox11,Tcfap2a,Trim28,Wnt5a,Zeb2
GO Biological Process	GO:0003231	cardiac ventricle development	168	1.87658e-06	0.0161067	9.58733e-05	2.46854	10.1275	25	47	0.0110035	0.531915	20	30	79	Cited2,Fgfr2,Frs2,Hes1,Hif1a,Lmo4,Notch1,Ppp1r13l,Rbm15,Sall1,Sall4,Sfrp2,Smad7,Sox11,Sox4,Tbx20,Tbx3,Tpm1,Whsc1,Wnt5a	Cited2,Ctnnb1,Cyr61,Fgf9,Fgfr2,Frs2,Fzd2,Gata3,Hes1,Hey2,Hif1a,Lmo4,Ly6e,Notch1,Ppp1r13l,Rbm15,Sall1,Sall4,Sfrp2,Smad7,Smarcd3,Sox11,Sox4,Tbx20,Tbx3,Tpm1,Ube4b,Whsc1,Wnt5a,Zfpm1
GO Biological Process	GO:0032879	regulation of localization	169	1.96679e-06	0.0168809	9.98873e-05	1.40049	109.247	153	507	0.0673416	0.301775	133	338	1094	Abcg8,Abr,Actn4,Adrb2,Adrbk1,Akap1,Angpt1,Arf6,Atp1a1,Bad,Bcar1,Bcl2l1,Bmp2,Brca1,Cacna2d1,Cacnb3,Cadm1,Cadps2,Cbll1,Cd47,Cd63,Cdh13,Cdkn1a,Cdkn1b,Cited2,Clcn2,Creb1,Ddx58,Dnajc1,Dpysl2,Drd3,Efna1,Epha2,Erbb3,F2r,Fbxw11,Fcgr1,Fgf15,Fgr,Flna,Flt1,Fzd7,Gabbr1,Gata2,Glp1r,Glud1,Gna13,Gnb2l1,Grb7,Hif1a,Hmga2,Igf1r,Igfbp5,Il6st,Inhbb,Irs2,Itgb3,Kcng3,Kcnh3,Keap1,Lama5,Lats1,Lef1,Lmna,Lrp1,Macf1,Mapt,M…	6720463M24Rik,Abcg8,Abhd2,Abi3,Abr,Acsl5,Actn4,Adam17,Adam9,Adora2b,Adrb2,Adrbk1,Akap1,Akt1,Akt2,Angpt1,Anpep,Anxa1,Anxa2,Apc,Apoc1,Apoe,Appl1,Arf6,Arhgap5,Arhgdia,Aspscr1,Atp1a1,B4galt1,Bad,Bambi,Bard1,Bcar1,Bcl2l1,Bcl3,Bcl6,Bdkrb1,Bicd1,Bmp2,Bmp4,Bmpr1a,Brca1,Btn1a1,Btn2a2,Cacna1a,Cacna2d1,Cacnb3,Cadm1,Cadps,Cadps2,Calr,Camk1d,Capn10,Catsper2,Cbll1,Cckar,Cd300a,Cd38,Cd47,Cd63,Cd74,Cdc42,Cdh1,Cd…
GO Biological Process	GO:0048839	inner ear development	170	2.3861e-06	0.0204799	0.00012047	2.13228	15.9454	34	74	0.0149648	0.45946	25	46	136	Abr,Atoh1,Bdnf,Cdkn1b,Chrna9,Dll1,Dvl2,Fgfr2,Foxi3,Gata2,Gbx2,Gli2,Grhl3,Hes1,Jag1,Lhfpl5,Notch1,Otx1,Otx2,Rbpj,Smo,Sox2,Spry2,Tcfap2a,Wnt5a	Abr,Atoh1,Bdnf,Bmp4,Cdkn1b,Chd7,Chrna9,Cux1,Dll1,Dvl2,Eya1,Fgf9,Fgfr1,Fgfr2,Foxi3,Fzd2,Fzd3,Gabrb3,Gata2,Gbx2,Gli2,Gpr98,Grhl3,Gtf3c2,Hes1,Hey2,Jag1,Kcnk9,Lhfpl5,Notch1,Otop1,Otx1,Otx2,Pdgfra,Ptk7,Rbpj,Shh,Six4,Smo,Sod1,Sox2,Sparc,Spry2,Tbx18,Tcfap2a,Wnt5a
GO Biological Process	GO:0045596	negative regulation of cell differentiation	171	2.58632e-06	0.0221984	0.000129815	1.56453	56.8862	89	264	0.0391725	0.337121	76	156	347	Atp8b2,Bcl11a,Bdnf,Ccnd1,Cdk6,Ctnna1,Dab1,Dll1,Dlx1,Drd3,Efemp1,Efna1,Epha4,Fzd7,Gata2,Gli2,Hes1,Hist1h4c,Hist1h4f,Hist1h4k,Hmga2,Hoxa2,Id1,Id2,Id3,Id4,Idh1,Jag1,Jup,Klf10,Ldb1,Lin28a,Men1,Mycn,Ncor2,Nfkbia,Nkx2-2,Notch1,Ntn1,Ovol2,Pax6,Phox2b,Pik3r1,Pou5f1,Rara,Rarg,Rbm15,Rbpj,Rest,Rtn4,Sema3f,Sfrp2,Sirt1,Skil,Smad3,Smo,Sox11,Sox2,Sox4,Spp1,Tbx3,Tcf7l1,Tcf7l2,Tet1,Tlx3,Tob1,Tpt1,Twsg1,Ulk1,Ulk2,…	Apc,Arhgef2,Atp8b2,Bcl11a,Bcl6,Bdnf,Bmp4,Bmpr1a,Calr,Ccnd1,Cd24a,Cd74,Cdk5rap2,Cdk6,Clec2i,Ctdsp1,Ctnna1,Ctnnb1,Dab1,Dicer1,Dixdc1,Dll1,Dlx1,Dlx2,Drd3,Dynlt1c,Dynlt1c,Efemp1,Efna1,Epha4,Esrrb,Ezh2,Fgf4,Fgfr1,Foxj1,Fzd7,Gata2,Gata3,Gli2,Gpr98,Gsk3b,Hdac4,Hes1,Hist1h4c,Hist1h4d,Hist1h4f,Hist1h4h,Hist1h4j,Hist1h4k,Hist2h4,Hmga2,Hoxa2,Id1,Id2,Id3,Id4,Idh1,Ifng,Il4,Itgav,Itgb1,Itgb1bp3,Jag1,Jup,Klf10,…
GO Biological Process	GO:0042981	regulation of apoptosis	172	3.06353e-06	0.0262942	0.000152873	1.40282	104.076	146	483	0.0642606	0.302277	129	337	895	2810002N01Rik,Actn4,Adnp,Adrb2,Akt1s1,Angpt1,Apbb2,Apip,Bad,Bag1,Bag3,Bbc3,Bcl11b,Bcl2l1,Bcl2l10,Bcl2l11,Bclaf1,Bdnf,Birc3,Birc6,Bmp2,Brca1,Cdh13,Cdk4,Cdk5r1,Cdkn1a,Cdkn1b,Cited2,Clu,Creb1,Csda,Ctnna1,Dcun1d3,Ddit3,Dlx1,Dusp6,Eef1e1,Ern1,F2r,Fcgr1,Fgfr2,Fignl1,Foxa1,Foxb1,Foxo1,Foxo3,Glp1r,Gnb2l1,Gpx1,Hif1a,Hmga2,Hspb1,Id3,Il7,Inhbb,Insl3,Irs2,Itga1,Itm2b,Jmy,Jun,Kdm2b,Klf10,Lef1,Lmna,Mad2l1,Mcl1…	1110007C09Rik,2810002N01Rik,5730403B10Rik,Acaa2,Actn4,Adam17,Adamtsl4,Adnp,Adrb2,Akt1,Akt1s1,Akt2,Aldh1a2,Angpt1,Ankrd13c,Anxa1,Apbb2,Apc,Apip,Apoe,Arhgef7,Arnt2,Asns,Atpif1,Aven,B4galt1,Bad,Bag1,Bag3,Bard1,Barhl1,Bbc3,Bcl11b,Bcl2l1,Bcl2l10,Bcl2l11,Bcl2l14,Bcl3,Bcl6,Bclaf1,Bdnf,Bik,Birc2,Birc3,Birc5,Birc6,Bmf,Bmi1,Bmp2,Bmp4,Bnip3l,Braf,Brca1,Btg2,Cacna1a,Camk1d,Camk2b,Capn10,Card10,Casp3,Casp9,Ca…
GO Biological Process	GO:0060485	mesenchyme development	173	4.03351e-06	0.0346196	0.000200113	2.004	18.9621	38	88	0.0167253	0.431818	30	53	116	Bmp2,Cfl1,Cited2,Efna1,Eomes,Erbb3,Fgf15,Fgfr2,Foxd3,Gbx2,Hes1,Hif1a,Hmga2,Hnrnpab,Lama5,Lef1,Notch1,Nrp2,Ovol2,Plaur,Rbpj,Rtn4,Sema3f,Smad4,Smo,Sox11,Tbx20,Tcfap2a,Trim28,Wnt5a	Aldh1a2,Bmp2,Bmp4,Bmpr1a,Cfl1,Cited2,Ctnnb1,Edn1,Efna1,Eomes,Erbb3,Fgf15,Fgf9,Fgfr1,Fgfr2,Foxd3,Gbx2,Gja1,Gsk3b,Hes1,Hey2,Hif1a,Hmga2,Hnrnpab,Kitl,Lama5,Lef1,Lrp6,Msx2,Notch1,Nrp2,Nrtn,Ovol2,Plaur,Ptk7,Rbpj,Rdh10,Rtn4,Sema3f,Shh,Six4,Smad4,Smo,Snai1,Sox11,Tbx20,Tcfap2a,Trim28,Wnt10a,Wnt5a,Wnt7b,Wt1,Zeb2
GO Biological Process	GO:0051130	positive regulation of cellular component organization	174	4.69853e-06	0.0403275	0.000231767	1.6114	46.5433	75	216	0.0330106	0.347222	65	147	371	2810002N01Rik,Abr,Actn4,Adnp,Angpt1,Arf6,Bcl11a,Bcl2l11,Bcl9l,Bmp2,Brca1,Caprin1,Cbll1,Cd47,Cd63,Cdc42ep4,Cdkn1b,Cfl1,Dnmt3b,Drd3,Dstn,Eif5a,Epgn,Epha2,Ephb3,Fcgr1,Gata2,Gnb2l1,Golga2,Islr2,Jarid2,Jmy,Lef1,Mapt,March5,Mark2,Men1,Mtap1b,Nck2,Ncor1,Nipbl,Nos1,Notch1,Ntn1,Pafah1b1,Paxip1,Pdgfb,Pfn1,Plxnb1,Psrc1,Pten,Ptms,Ptprf,Ptprj,Sfrp4,Skil,Smad2,Smad3,Smad4,Stmn2,Synpo,Terf2,Tnfrsf12a,Wnt5a,Wwtr1	2810002N01Rik,Abl2,Abr,Actn4,Actr3,Adam9,Adnp,Akt1,Angpt1,Anxa1,Anxa2,Apc,Arf6,Arl2,Atf1,Baiap2l1,Bambi,Bcl11a,Bcl2l11,Bcl9l,Bicd1,Bik,Bmf,Bmp2,Brca1,Calr,Camk1d,Camk2b,Cand1,Caprin1,Cbll1,Cd24a,Cd47,Cd63,Cdc42,Cdc42ep1,Cdc42ep4,Cdkn1b,Cfl1,Cnr1,Ctnnb1,Dixdc1,Dnmt1,Dnmt3b,Drd3,Dstn,Edn1,Eif5a,Ep300,Epgn,Epha1,Epha2,Ephb3,F2rl1,Faf1,Fam38a,Fcgr1,Fez1,Fgfr1,Gata2,Gnb2l1,Golga2,Hap1,Il1b,Inpp5e,Islr…
GO Biological Process	GO:0043067	regulation of programmed cell death	175	5.04924e-06	0.0433376	0.000247644	1.3913	104.938	146	487	0.0642606	0.299795	129	340	904	2810002N01Rik,Actn4,Adnp,Adrb2,Akt1s1,Angpt1,Apbb2,Apip,Bad,Bag1,Bag3,Bbc3,Bcl11b,Bcl2l1,Bcl2l10,Bcl2l11,Bclaf1,Bdnf,Birc3,Birc6,Bmp2,Brca1,Cdh13,Cdk4,Cdk5r1,Cdkn1a,Cdkn1b,Cited2,Clu,Creb1,Csda,Ctnna1,Dcun1d3,Ddit3,Dlx1,Dusp6,Eef1e1,Ern1,F2r,Fcgr1,Fgfr2,Fignl1,Foxa1,Foxb1,Foxo1,Foxo3,Glp1r,Gnb2l1,Gpx1,Hif1a,Hmga2,Hspb1,Id3,Il7,Inhbb,Insl3,Irs2,Itga1,Itm2b,Jmy,Jun,Kdm2b,Klf10,Lef1,Lmna,Mad2l1,Mcl1…	1110007C09Rik,2810002N01Rik,5730403B10Rik,Acaa2,Actn4,Adam17,Adamtsl4,Adnp,Adrb2,Akt1,Akt1s1,Akt2,Aldh1a2,Angpt1,Ankrd13c,Anxa1,Apbb2,Apc,Apip,Apoe,Arhgef7,Arnt2,Asns,Atpif1,Aven,B4galt1,Bad,Bag1,Bag3,Bard1,Barhl1,Bbc3,Bcl11b,Bcl2l1,Bcl2l10,Bcl2l11,Bcl2l14,Bcl3,Bcl6,Bclaf1,Bdnf,Bik,Birc2,Birc3,Birc5,Birc6,Bmf,Bmi1,Bmp2,Bmp4,Bnip3l,Braf,Brca1,Btg2,Cacna1a,Camk1d,Camk2b,Capn10,Card10,Casp3,Casp9,Ca…
GO Biological Process	GO:0051128	regulation of cellular component organization	176	5.3231e-06	0.0456881	0.000259592	1.37215	114.419	157	531	0.0691021	0.295669	141	357	921	1700071K01Rik,2810002N01Rik,2900073G15Rik,Abr,Actn4,Adnp,Angpt1,Apbb2,Arc,Arf6,Arpc5,Baiap2,Bcl11a,Bcl2l1,Bcl2l11,Bcl9l,Bmp2,Brca1,Caprin1,Capza2,Capzb,Cbll1,Ccdc88a,Cd47,Cd63,Cdc26,Cdc42ep3,Cdc42ep4,Cdh13,Cdk5r1,Cdkn1a,Cdkn1b,Cfl1,Clu,Crk,Dab1,Dcun1d3,Diap1,Dnmt3b,Drd3,Dstn,Efna1,Eif4ebp1,Eif5a,Epb4.9,Epgn,Epha2,Epha4,Ephb3,Fcgr1,Fgfr2,Fgr,Fzd10,Gata2,Gna13,Gnb2l1,Golga2,Golph3,Grhl3,Hjurp,Igfbp…	1700071K01Rik,2810002N01Rik,2900073G15Rik,6720463M24Rik,Abl2,Abr,Acd,Actn4,Actr3,Adam17,Adam9,Adnp,Adnp2,Akap2,Akt1,Angpt1,Anxa1,Anxa2,Anxa7,Apbb2,Apc,Apobec1,Apoc1,Appl1,Arc,Arf6,Arhgap15,Arhgef18,Arhgef2,Arl2,Arpc5,Atf1,Atf7ip,Baiap2,Baiap2l1,Bambi,Bcl11a,Bcl2l1,Bcl2l11,Bcl6,Bcl9l,Bdkrb1,Bicd1,Bik,Bmf,Bmp2,Bmp4,Brca1,Brwd1,Bub1,Cacna1a,Calr,Camk1d,Camk2b,Cand1,Capg,Caprin1,Capza2,Capzb,Cbll1,Cc…
GO Biological Process	GO:0040011	locomotion	177	5.75651e-06	0.0494082	0.000279142	1.45105	79.9423	116	371	0.0510563	0.312669	104	239	627	Angpt1,Apbb2,Arc,Arid5b,Atoh1,Atp5b,B3gnt2,Bcar1,Bdnf,Ccdc88a,Ccr4,Cd47,Cdh13,Cdk5r1,Celsr3,Cfl1,Cln6,Cxadr,Cyp1b1,Dab1,Dnaja1,Dst,Dvl2,Efna1,Efnb2,Efnb3,Enah,Epha2,Epha4,Ephb3,Ext1,Fat1,Fgf15,Flt1,Foxb1,Foxd3,Foxh1,Fscn1,Gbx2,Gli2,Gpx1,Hes1,Hif1a,Hmgb2,Hoxa2,Hspb1,Hyal2,Itga1,Itga5,Jmy,Klf7,Lama5,Lamc1,Lef1,Lrp8,Ltb4r2,Mapt,Mark2,Mmp14,Myh10,Nck2,Neurod4,Nfib,Ngfr,Nr4a2,Nrp2,Ntn1,Ovol2,Pafah1b1,…	1110034A24Rik,Abi2,Adam17,Angpt1,Ank3,Apbb2,Apc,Arc,Arid5b,Arrb2,Atoh1,Atp5b,B3gnt2,B4galt1,Bambi,Barhl1,Bcar1,Bdkrb1,Bdnf,Bmp4,Catsper2,Ccdc40,Ccdc88a,Cckar,Ccl25,Ccr4,Cd24a,Cd47,Cdh13,Cdk5r1,Celsr3,Cfl1,Chrna7,Cln6,Cmtm6,Cmtm7,Cul3,Cxadr,Cxcl17,Cyp1b1,Cyr61,Dab1,Dixdc1,Dnaja1,Dock1,Dock2,Dpp4,Dst,Dvl2,Edn2,Efna1,Efnb2,Efnb3,Enah,Epha2,Epha4,Ephb3,Ephb4,Etv1,Etv4,Ext1,F2rl1,Fat1,Fezf2,Fgf15,Fgf2…
GO Biological Process	GO:0040012	regulation of locomotion	178	6.01299e-06	0.0516095	0.000289941	1.64363	41.3718	68	192	0.0299296	0.354167	55	120	332	Abr,Angpt1,Bcar1,Bmp2,Brca1,Cbll1,Cd63,Cdh13,Chrm1,Cited2,Drd3,Efna1,Efnb2,Epha2,F2r,Fgr,Flt1,Gna13,Gnb2l1,Grb7,Hif1a,Igf1r,Igfbp5,Il6st,Irs2,Itgb3,Lama5,Lef1,Lmna,Lrp1,Macf1,Ntn1,Onecut1,Onecut2,Pax6,Pdgfa,Pdgfb,Pik3r1,Ppap2b,Pten,Ptprj,Rap2b,Rps6kb1,Rtn4,Sema3f,Sfrp2,Slc9a3r1,Smad3,Spag9,Srcin1,Tcfap2a,Thbs1,Trib1,Wnt5a,Zp3	Abhd2,Abi3,Abr,Adam17,Adam9,Akt1,Akt2,Angpt1,Apc,Apoe,Arhgap5,Bcar1,Bdkrb1,Bmp2,Bmp4,Brca1,Camk1d,Cbll1,Cd63,Cd74,Cdh13,Chrm1,Cited2,Clic4,Cnn2,Col18a1,Cyr61,Dag1,Drd3,Edn1,Edn2,Efna1,Efnb2,Epha1,Epha2,F2r,F2rl1,F3,Fgf2,Fgr,Flt1,Gab1,Gata3,Gna13,Gnb2l1,Grb7,Gtpbp4,Hbegf,Hif1a,Hs3st5,Icam1,Igf1r,Igfbp5,Il33,Il6st,Irs2,Itgav,Itgb1,Itgb3,Jak2,Jub,Lama1,Lama5,Lamb1,Lef1,Lmna,Lpar1,Lrp1,Macf1,Map2k1,M…
GO Biological Process	GO:0008361	regulation of cell size	179	6.44393e-06	0.0553082	0.000308984	2.49021	8.8346	22	41	0.0096831	0.536585	17	29	65	Adnp,Akt1s1,Bcl11a,Cdk4,Creb1,Islr2,Mapt,Mtap1b,Ntn1,Pafah1b1,Rtn4,Sema3f,Spp1,Tnfrsf12a,Ulk1,Ulk2,Wnt5a	Adnp,Akt1,Akt1s1,Arhgap5,Bcl11a,Cdk4,Cln8,Creb1,Edn1,Ep300,Islr2,Mapt,Mtap1b,Ndel1,Ntn1,Pafah1b1,Rnf6,Rtn4,Ryk,Sema3f,Spp1,Tmem123,Tnfrsf12a,Trpv2,Ttl,Twf2,Ulk1,Ulk2,Wnt5a
GO Biological Process	GO:0051270	regulation of cellular component movement	180	6.53016e-06	0.0560484	0.00031138	1.63377	42.2337	69	196	0.0303697	0.352041	55	120	325	Abr,Actn4,Angpt1,Bcar1,Bmp2,Brca1,Cbll1,Cd63,Cdh13,Cdkn1b,Cited2,Efna1,Epha2,F2r,Fgr,Flt1,Gna13,Gnb2l1,Grb7,Hif1a,Igf1r,Igfbp5,Il6st,Irs2,Itgb3,Lama5,Lef1,Lmna,Lrp1,Macf1,Ntn1,Onecut1,Onecut2,Pax6,Pdgfa,Pdgfb,Pik3r1,Ppap2b,Pten,Ptprj,Rap2b,Rps6kb1,Rtn4,Sema3f,Sfrp2,Slc9a3r1,Smad3,Spag9,Srcin1,Stmn1,Tcfap2a,Thbs1,Trib1,Wnt5a,Zp3	Abhd2,Abi3,Abr,Actn4,Adam17,Adam9,Akt1,Akt2,Angpt1,Apc,Apoe,Arhgap5,B4galt1,Bcar1,Bcl6,Bdkrb1,Bmp2,Bmp4,Brca1,Camk1d,Cbll1,Cd63,Cd74,Cdh13,Cdkn1b,Cited2,Clic4,Cnn2,Col18a1,Cyr61,Dag1,Edn1,Edn2,Efna1,Epha1,Epha2,F2r,F2rl1,F3,Fgf2,Fgr,Flt1,Gab1,Gata3,Gna13,Gnb2l1,Grb7,Gtpbp4,Hbegf,Hif1a,Icam1,Igf1r,Igfbp5,Il33,Il6st,Irs2,Itgav,Itgb1,Itgb3,Jak2,Jub,Lama1,Lama5,Lamb1,Lef1,Lmna,Lpar1,Lrp1,Macf1,Map2k1…
GO Biological Process	GO:0048609	multicellular organismal reproductive process	181	6.70189e-06	0.0575223	0.000317803	1.52461	59.6874	91	277	0.0400528	0.32852	77	187	567	Adamts1,Adnp,Adrbk1,Angpt1,B4galnt1,Bcat2,Bcl2l1,Bcl2l11,Bmp2,Cadm1,Ccnd1,Ccne1,Cdo1,Cep57,Cited2,Creb1,Crtap,Csda,Ctnna1,Cxadr,Dhh,Dnaja1,E2f1,Eif2b5,Etv5,Fancc,Fbxo5,Foxb1,Foxo3,Gli1,Hmga2,Hmgb2,Hsf2,Hspa2,Immp2l,Inhbb,Insl3,Junb,Jup,Kdm2b,Lfng,Lin28a,Lmna,Mast2,Men1,Mll2,Mmp14,Nanos3,Notch1,Pafah1b1,Paqr8,Patz1,Prdm1,Psme4,Pvrl2,Racgap1,Rara,Rps6kb1,Sirt1,Slc26a8,Slc29a1,Slco4c1,Smo,Sp1,Sp3,Sp…	Abcg2,Acsbg2,Adamts1,Adnp,Adrbk1,Agfg1,Agpat6,Akt1,Amh,Angpt1,Anxa1,Aprt,B4galnt1,B4galt1,Bard1,Bcat2,Bcl2l1,Bcl2l11,Bcl6,Bik,Bmp2,Bmp4,Cadm1,Calr,Cat,Catsper2,Ccnb1ip1,Ccnd1,Ccne1,Cdo1,Celf1,Cep57,Chrna7,Cited2,Cnr1,Comt,Creb1,Crtap,Csda,Ctnna1,Ctnnb1,Cxadr,D1Pas1,Dazap1,Dedd,Dhh,Diap2,Dmc1,Dnaja1,E2f1,Edn1,Edn2,Eif2ak3,Eif2b5,Eif2s2,Ermp1,Etv5,Fancc,Fbxo5,Fndc3a,Foxb1,Foxo3,Gamt,Ggnbp1,Ggnbp2,G…
GO Biological Process	GO:0061387	regulation of extent of cell growth	182	7.01393e-06	0.0602006	0.000330773	2.672	7.11077	19	33	0.00836268	0.575758	14	21	41	Adnp,Bcl11a,Islr2,Mapt,Mtap1b,Ntn1,Pafah1b1,Rtn4,Sema3f,Spp1,Tnfrsf12a,Ulk1,Ulk2,Wnt5a	Adnp,Bcl11a,Ep300,Islr2,Mapt,Mtap1b,Ndel1,Ntn1,Pafah1b1,Rnf6,Rtn4,Ryk,Sema3f,Spp1,Tnfrsf12a,Trpv2,Ttl,Twf2,Ulk1,Ulk2,Wnt5a
GO Biological Process	GO:0030178	negative regulation of Wnt receptor signaling pathway	183	7.13095e-06	0.0612049	0.000334453	2.4259	9.48103	23	44	0.0101232	0.522727	19	32	83	Ccnd1,Ctnnd1,Ddit3,Egr1,Gli1,Gnb2l1,Gsc,Invs,Jup,Lats1,Lef1,Lrp1,Mdfi,Notch1,Sfrp2,Sfrp4,Sox2,Wnt5a,Wwtr1	Apc,Ccnd1,Chd8,Csnk1e,Ctnnd1,Ddit3,Egr1,Fgf9,Gli1,Gnb2l1,Gsc,Hdac1,Hdac2,Invs,Jup,Lats1,Lats2,Lef1,Lrp1,Lrp4,Lrp6,Mdfi,Nlk,Notch1,Sfrp2,Sfrp4,Shh,Six3,Sox2,Tbx18,Wnt5a,Wwtr1
GO Biological Process	GO:0001649	osteoblast differentiation	183	7.13095e-06	0.0612049	0.000334453	2.4259	9.48103	23	44	0.0101232	0.522727	20	29	70	Bmp2,Epha2,Fignl1,Gabbr1,Gli1,Gli2,Hoxa2,Igfbp5,Junb,Jund,Lef1,Mef2d,Men1,Notch1,Satb2,Smad3,Smo,Sox2,Spp1,Wwtr1	Bmp2,Bmp4,Cyp24a1,Cyr61,Epha2,Fgf9,Fignl1,Gabbr1,Gli1,Gli2,Hdac4,Hoxa2,Igfbp5,Junb,Jund,Lef1,Lrp5,Mef2d,Men1,Msx2,Notch1,Satb2,Shh,Smad3,Smo,Snai1,Sox2,Spp1,Wwtr1
GO Biological Process	GO:0003006	developmental process involved in reproduction	185	7.26899e-06	0.0623898	0.000337242	1.55963	52.5766	82	244	0.0360916	0.336066	68	144	392	Adamts1,Adrbk1,Angpt1,Arid5b,Bcl2l1,Bcl2l11,Ccnd1,Ccne1,Cep57,Cited2,Csda,Ctnna1,Dhh,Dmrt1,Dmrta2,Eif2b5,Etv5,Fancc,Fbxo5,Fgfr2,Foxa1,Foxo3,Frs2,Fzd10,Fzd7,Fzd8,Gli2,Hmga2,Hmgb2,Hspa2,Igf1r,Immp2l,Inhbb,Insl3,Junb,Jup,Lfng,Lgr4,Lin28a,Mast2,Mll2,Mmp14,Nanos3,Nipbl,Notch1,Pafah1b1,Patz1,Plag1,Plaur,Prdm1,Pten,Pvrl2,Rara,Rarg,Rps6kb1,Sall1,Serpinb6a,Sfrp2,Sfrp4,Sirt1,Smo,Sox2,Src,Tbx3,Tcf7l2,Tnfrsf…	Adamts1,Adrbk1,Agfg1,Akt1,Amh,Angpt1,Arid5b,Asb1,B4galt1,Bcl2l1,Bcl2l11,Bik,Bmp4,Bmpr1a,Cat,Ccnb1ip1,Ccnd1,Ccne1,Celf1,Cep57,Cga,Chd7,Cited2,Csda,Cst3,Ctnna1,Ctnnb1,Cyp7b1,Dhh,Dmc1,Dmrt1,Dmrt3,Dmrta2,Edn2,Eif2b5,Eif2s2,Ermp1,Etv5,Fancc,Fbxo5,Fem1b,Fgf9,Fgfr2,Fkbp4,Fndc3a,Foxa1,Foxo3,Frs2,Fzd10,Fzd2,Fzd3,Fzd5,Fzd7,Fzd8,Gata3,Gli2,Gm16517,Hmga2,Hmgb2,Hook1,Hoxb13,Hspa2,Icam1,Igf1r,Immp2l,Inha,Inhbb…
GO Biological Process	GO:0060548	negative regulation of cell death	186	7.27023e-06	0.0624004	0.000335486	1.51438	61.4112	93	285	0.0409331	0.326316	79	193	492	Adnp,Akt1s1,Angpt1,Apip,Bag1,Bag3,Bcl11b,Bcl2l1,Bcl2l10,Bdnf,Birc6,Cdh13,Cdkn1a,Cdkn1b,Cited2,Clu,Csda,Ctnna1,Dlx1,F2r,Fgfr2,Fignl1,Foxa1,Foxb1,Foxo1,Glp1r,Gpx1,Hif1a,Hmga2,Hspb1,Il7,Insl3,Irs2,Jun,Kdm2b,Lef1,Mad2l1,Mcl1,Mtdh,Myc,Nanos3,Nfkb1,Notch1,Nr4a2,Pik3r1,Pim1,Pim3,Plaur,Pten,Ptprj,Raf1,Rnf7,Rock1,Rps6ka1,Rps6kb1,Rrn3,Sfrp2,Sgms1,Sin3a,Skp2,Slc25a4,Slc2a3,Smad3,Smad4,Smad6,Smo,Sox11,Sox4,S…	Acaa2,Adam17,Adnp,Adnp2,Akt1,Akt1s1,Akt2,Angpt1,Anxa1,Apc,Apip,Apoe,Arnt2,Asns,Aven,Bag1,Bag3,Bard1,Barhl1,Bcl11b,Bcl2l1,Bcl2l10,Bcl3,Bcl6,Bdnf,Birc5,Birc6,Bmi1,Bmp4,Bnip3l,Braf,Btg2,Cacna1a,Cacybp,Casp3,Cat,Cbl,Cd38,Cd74,Cdh13,Cdkn1a,Cdkn1b,Cerkl,Chd8,Cidea,Cited2,Cln8,Clu,Csda,Cst3,Ctnna1,Ctnnb1,Cxcr7,Cyr61,Dapk1,Dicer1,Dlx1,Edn1,Eya1,F2r,Fgf2,Fgf4,Fgfr1,Fgfr2,Fignl1,Fn1,Fnta,Foxa1,Foxb1,Foxo1,…
GO Biological Process	GO:0010720	positive regulation of cell development	187	7.53022e-06	0.0646319	0.000345625	1.89238	22.1942	42	103	0.0184859	0.407767	33	64	139	Adnp,Bad,Bcl11a,Bcl9l,Bmp2,Caprin1,Etv5,Golga2,Hes1,Id2,Il6st,Islr2,Lef1,Mapt,Mtap1b,Nkx2-2,Notch1,Ntn1,Pafah1b1,Pax6,Plag1,Plxnb1,Ptprf,Rtn4,Skil,Smad2,Smad3,Smad4,Smo,Sox11,Sox2,Tnfrsf12a,Wwtr1	Actr3,Adnp,Aspa,Bad,Bambi,Bcl11a,Bcl9l,Bmp2,Bmp4,Caprin1,Ctnnb1,Dct,Dicer1,Dixdc1,Ep300,Etv5,Golga2,Hdac1,Hdac2,Hes1,Id2,Il6st,Islr2,Lef1,Lif,Mapt,Meg3,Mtap1b,Ndel1,Nefl,Nkx2-2,Nkx6-1,Notch1,Nptn,Ntn1,Numbl,Pafah1b1,Pax6,Plag1,Plxnb1,Plxnb2,Ptprf,Rfx3,Robo1,Rtn4,Sema4d,Shank3,Shh,Skil,Smad2,Smad3,Smad4,Smo,Snai1,Sox11,Sox2,Tnfrsf12a,Trpv2,Twf2,Vegfc,Wwtr1,Xrcc2,Xrcc5,Zfp91
GO Biological Process	GO:0090092	regulation of transmembrane receptor protein serine/threonine kinase signaling pathway	188	1.00093e-05	0.0859102	0.000456969	2.02293	16.8073	34	78	0.0149648	0.435897	29	49	127	Bcl9l,Bmp2,Cited2,Fbxl15,Hes1,Men1,Notch1,Onecut1,Onecut2,Rbpms,Rgma,Rnf111,Sfrp2,Skil,Smad2,Smad3,Smad4,Smad6,Smad7,Sox11,Tbx20,Tcf7l2,Thbs1,Tob1,Trim33,Twsg1,Wnt5a,Wwtr1,Zfp423	Adam17,Bambi,Bcl9l,Bmp2,Bmp4,Bmpr1a,Cdkn1c,Cdkn2b,Cidea,Cited2,Cyr61,D0H4S114,Eid2,Fbxl15,Gipc1,Hes1,Hipk2,Htra1,Il17f,Men1,Msx2,Nanogpd,Notch1,Onecut1,Onecut2,Ppnr,Rbpms,Rgma,Rnf111,Sfrp2,Ski,Skil,Smad2,Smad3,Smad4,Smad6,Smad7,Sox11,Tbx20,Tcf7l2,Thbs1,Tob1,Trim33,Trp53,Twsg1,Vwc2,Wnt5a,Wwtr1,Zfp423
GO Biological Process	GO:0043066	negative regulation of apoptosis	189	1.00843e-05	0.0865535	0.000457955	1.51851	58.61	89	272	0.0391725	0.327206	76	183	464	Adnp,Akt1s1,Angpt1,Apip,Bag1,Bag3,Bcl11b,Bcl2l1,Bcl2l10,Bdnf,Birc6,Cdh13,Cdkn1a,Cdkn1b,Cited2,Clu,Csda,Ctnna1,Dlx1,F2r,Fgfr2,Fignl1,Foxa1,Foxb1,Foxo1,Glp1r,Gpx1,Hif1a,Hmga2,Hspb1,Il7,Insl3,Irs2,Jun,Kdm2b,Lef1,Mad2l1,Mcl1,Mtdh,Myc,Nanos3,Nfkb1,Notch1,Nr4a2,Pik3r1,Pim1,Pim3,Plaur,Pten,Ptprj,Raf1,Rnf7,Rock1,Rps6ka1,Rps6kb1,Rrn3,Sfrp2,Sgms1,Sin3a,Skp2,Slc2a3,Smad3,Smad6,Smo,Sox4,Spp1,Spry2,Ssbp3,Tbx3…	Acaa2,Adam17,Adnp,Akt1,Akt1s1,Akt2,Angpt1,Anxa1,Apc,Apip,Apoe,Arnt2,Asns,Aven,Bag1,Bag3,Bard1,Barhl1,Bcl11b,Bcl2l1,Bcl2l10,Bcl3,Bcl6,Bdnf,Birc5,Birc6,Bmi1,Bmp4,Bnip3l,Braf,Btg2,Cacna1a,Casp3,Cat,Cbl,Cd38,Cd74,Cdh13,Cdkn1a,Cdkn1b,Cerkl,Chd8,Cidea,Cited2,Cln8,Clu,Csda,Ctnna1,Ctnnb1,Cxcr7,Cyr61,Dapk1,Dicer1,Dlx1,Edn1,Eya1,F2r,Fgf4,Fgfr1,Fgfr2,Fignl1,Fn1,Fnta,Foxa1,Foxb1,Foxo1,G2e3,Gata3,Gclc,Gclm,Gc…
GO Biological Process	GO:0003281	ventricular septum development	190	1.04334e-05	0.0895495	0.000471313	2.69468	6.67982	18	31	0.00792253	0.580645	14	18	32	Cited2,Fgfr2,Frs2,Hes1,Lmo4,Rbm15,Sall1,Sall4,Smad7,Sox11,Sox4,Tbx3,Whsc1,Wnt5a	Cited2,Cyr61,Fgfr2,Frs2,Fzd2,Gata3,Hes1,Lmo4,Rbm15,Sall1,Sall4,Smad7,Sox11,Sox4,Tbx3,Whsc1,Wnt5a,Zfpm1
GO Biological Process	GO:0016477	cell migration	191	1.04927e-05	0.0900589	0.000471513	1.51332	59.4719	90	276	0.0396127	0.326087	79	177	418	Apbb2,Arc,Arid5b,Atoh1,Atp5b,Bcar1,Ccdc88a,Ccr4,Cd47,Cdh13,Cdk5r1,Celsr3,Cfl1,Cxadr,Cyp1b1,Dab1,Dvl2,Efna1,Efnb2,Epha2,Ephb3,Fat1,Fgf15,Flt1,Foxb1,Foxd3,Foxh1,Fscn1,Gbx2,Gpx1,Hes1,Hif1a,Hmgb2,Hspb1,Itga1,Itga5,Lama5,Lamc1,Lef1,Lrp8,Ltb4r2,Mapt,Mark2,Mmp14,Myh10,Nck2,Neurod4,Nr4a2,Nrp2,Ntn1,Ovol2,Pafah1b1,Pax6,Paxip1,Pdgfb,Phox2b,Ppp1r9b,Pten,Robo3,Rock1,Rps6kb1,Rtn4,Satb2,Selplg,Sema3f,Sltm,Smo,S…	Abi2,Adam17,Apbb2,Apc,Arc,Arid5b,Arrb2,Atoh1,Atp5b,B4galt1,Bambi,Barhl1,Bcar1,Bdkrb1,Ccdc88a,Cckar,Ccl25,Ccr4,Cd24a,Cd47,Cdh13,Cdk5r1,Celsr3,Cfl1,Cul3,Cxadr,Cyp1b1,Cyr61,Dab1,Dixdc1,Dock1,Dpp4,Dvl2,Edn2,Efna1,Efnb2,Epha2,Ephb3,Ephb4,F2rl1,Fat1,Fgf15,Fgf2,Fgfr1,Flt1,Foxb1,Foxd3,Foxh1,Foxj1,Fscn1,Fut8,Fzd3,Gad1,Gata3,Gbx2,Gipc1,Gja1,Gpx1,Gsk3b,Hbegf,Hes1,Hif1a,Hmgb2,Hspb1,Icam1,Ifng,Il1b,Itga1,Itga…
GO Biological Process	GO:0065009	regulation of molecular function	192	1.05721e-05	0.0907407	0.000472608	1.29526	162.901	211	756	0.0928697	0.2791	190	525	1523	2810002N01Rik,Abr,Acap3,Adnp,Adrb2,Agap3,Ahsa1,Aip,Akt1s1,Angpt1,Aph1a,Arhgap17,Arhgap21,Arhgap26,Arhgef1,Arhgef12,Arid5b,Atp8b2,Avpi1,Bad,Bbc3,Bmp2,Brd4,Cacna2d1,Cacnb3,Ccdc88a,Ccnb2,Ccnd1,Ccnd3,Ccne1,Ccnl1,Cdk5r1,Cdkn1a,Cdkn1b,Clu,Crebzf,Crk,Dab1,Ddit3,Dgke,Dgkh,Dgkz,Drd3,Dusp4,Dusp6,Dut,Dvl2,Efna1,Epgn,Epha2,Epha4,Ephb3,Erbb3,Ern1,F2r,Fbxo5,Fgr,Flna,Flt1,Foxa1,Foxb1,Foxd3,Foxh1,Foxi3,Foxn2,Fox…	2810002N01Rik,Abi1,Abl2,Abr,Abra,Acap3,Acd,Acsl1,Adam17,Adam9,Adcy3,Adcy5,Adnp,Adora2b,Adra2b,Adrb2,Adrb3,Agap1,Agap3,Agfg1,Agk,Ahsa1,Aip,Akt1,Akt1s1,Akt2,Als2cl,Amh,Angpt1,Anxa2,Apc,Aph1a,Aplp2,Apoc1,Apoe,Arhgap12,Arhgap15,Arhgap17,Arhgap21,Arhgap23,Arhgap25,Arhgap26,Arhgap27,Arhgap29,Arhgap32,Arhgap42,Arhgap5,Arhgap8,Arhgdia,Arhgef1,Arhgef12,Arhgef2,Arid5b,Arl2,Arrb2,Asap2,Atp8b2,Atpif1,Avpi1,B…
GO Biological Process	GO:0007411	axon guidance	193	1.05786e-05	0.0907958	0.000470444	2.04197	16.1608	33	75	0.0145247	0.44	28	45	131	Apbb2,Atoh1,B3gnt2,Bdnf,Cdk5r1,Efnb3,Enah,Epha4,Ephb3,Ext1,Foxd3,Gbx2,Gli2,Hoxa2,Klf7,Myh10,Nfib,Ngfr,Nrp2,Ntn1,Pax6,Pou4f2,Robo3,Sema3f,Sema6a,Smo,Wnt5a,Zic2	Ank3,Apbb2,Atoh1,B3gnt2,Bdnf,Cdk5r1,Efnb3,Enah,Epha4,Ephb3,Etv1,Etv4,Ext1,Fezf2,Foxd3,Fzd3,Gap43,Gbx2,Gli2,Hoxa2,Klf7,Lgi1,Meg3,Myh10,Nfib,Ngfr,Nrp2,Ntn1,Pax6,Pla2g10,Pou4f2,Pvrl1,Robo1,Robo3,Ryk,Sema3f,Sema6a,Shh,Slit2,Smo,Tubb3,Unc5b,Vasp,Wnt5a,Zic2
GO Biological Process	GO:0032535	regulation of cellular component size	194	1.13235e-05	0.09719	0.000500979	1.95126	18.9621	37	88	0.0162852	0.420455	32	64	144	Adnp,Akt1s1,Arf6,Arpc5,Bcl11a,Capza2,Capzb,Cdk4,Cfl1,Creb1,Dstn,Epb4.9,Islr2,Jmy,Lats1,Mapt,Mtap1b,Nck2,Ntn1,Pafah1b1,Pfn1,Rtn4,Sema3f,Spnb2,Spp1,Ssh2,Tmsb10,Tnfrsf12a,Twf1,Ulk1,Ulk2,Wnt5a	Actr3,Adnp,Akt1,Akt1s1,Arf6,Arhgap5,Arpc5,Baiap2l1,Bcl11a,Capg,Capza2,Capzb,Cdk4,Cfl1,Clec2i,Cln8,Creb1,Dstn,Edn1,Ep300,Epb4.9,F2rl1,Islr2,Jmy,Lats1,Lima1,Map3k1,Mapt,Mtap1b,Nck1,Nck2,Ndel1,Nefl,Ntn1,ORF19,Pafah1b1,Pdxp,Pfn1,Rdx,Rictor,Rnf6,Rtn4,Ryk,Sema3f,Slit2,Spna1,Spna2,Spnb1,Spnb2,Spp1,Ssh1,Ssh2,Tmem123,Tmsb10,Tnfrsf12a,Trpv2,Ttl,Twf1,Twf2,Ulk1,Ulk2,Vps24,Wnt5a,Wnt7a
GO Biological Process	GO:0009605	response to external stimulus	195	1.23e-05	0.105571	0.000541391	1.43982	77.7876	112	361	0.0492958	0.310249	101	242	795	9430023L20Rik,Adnp,Angpt1,Apbb2,Atg13,Atoh1,B3gnt2,Bad,Bdnf,Bhlhe40,Bmp2,Brca1,Ccnd1,Ccne1,Ccr4,Cdk5r1,Cdkn1a,Chrna9,Clock,Cxadr,Ddit3,Ddx58,Drd3,Efnb3,Enah,Epha2,Epha4,Ephb3,Ext1,Foxd3,Gadd45a,Gbx2,Gli2,Hmgb2,Hmgcr,Hoxa2,Hspb1,Id2,Igf1r,Il6st,Inhbb,Irf1,Itga1,Jun,Junb,Kif26a,Klf7,Lef1,Lrp2,Max,Meis2,Mll5,Mmp14,Mtap1b,Myc,Myh10,Nfib,Ngfr,Nr4a2,Nrf1,Nrp2,Ntn1,Pax6,Pde6d,Pdgfa,Pdgfb,Pik3r1,Pkd2,Pou…	1110034A24Rik,9430023L20Rik,Abcg2,Abl2,Acadm,Acads,Acat1,Acsl1,Acsl3,Acsl5,Adnp,Adnp2,Adora2b,Akt1,Aldh1a2,Alpl,Angpt1,Ank3,Apbb2,Arrb2,Asns,Atg13,Atg14,Atg16l1,Atg4c,Atoh1,B3gnt2,Bad,Bckdha,Bdh1,Bdnf,Becn1,Bhlhe40,Bmp2,Bmp4,Brca1,Btg2,Cacna1a,Cat,Cckar,Ccl25,Ccnd1,Ccne1,Ccr4,Cd38,Cdk5r1,Cdkn1a,Cdkn2b,Cds2,Chek1,Chrna7,Chrna9,Clock,Clps,Cmtm6,Cmtm7,Cnn2,Cnr1,Cradd,Cst3,Cxadr,Cxcl17,Cyp24a1,Cyr61,…
GO Biological Process	GO:0003279	cardiac septum development	196	1.26948e-05	0.10896	0.000555917	2.59341	7.32625	19	34	0.00836268	0.558824	15	20	43	Cited2,Fgfr2,Frs2,Hes1,Lmo4,Rbm15,Sall1,Sall4,Smad7,Sox11,Sox4,Tbx20,Tbx3,Whsc1,Wnt5a	Cited2,Cyr61,Fgfr2,Frs2,Fzd2,Gata3,Hes1,Lmo4,Msx2,Rbm15,Sall1,Sall4,Smad7,Sox11,Sox4,Tbx20,Tbx3,Whsc1,Wnt5a,Zfpm1
GO Biological Process	GO:0043069	negative regulation of programmed cell death	197	1.39173e-05	0.119452	0.000606356	1.50743	59.041	89	274	0.0391725	0.324817	76	184	469	Adnp,Akt1s1,Angpt1,Apip,Bag1,Bag3,Bcl11b,Bcl2l1,Bcl2l10,Bdnf,Birc6,Cdh13,Cdkn1a,Cdkn1b,Cited2,Clu,Csda,Ctnna1,Dlx1,F2r,Fgfr2,Fignl1,Foxa1,Foxb1,Foxo1,Glp1r,Gpx1,Hif1a,Hmga2,Hspb1,Il7,Insl3,Irs2,Jun,Kdm2b,Lef1,Mad2l1,Mcl1,Mtdh,Myc,Nanos3,Nfkb1,Notch1,Nr4a2,Pik3r1,Pim1,Pim3,Plaur,Pten,Ptprj,Raf1,Rnf7,Rock1,Rps6ka1,Rps6kb1,Rrn3,Sfrp2,Sgms1,Sin3a,Skp2,Slc2a3,Smad3,Smad6,Smo,Sox4,Spp1,Spry2,Ssbp3,Tbx3…	Acaa2,Adam17,Adnp,Akt1,Akt1s1,Akt2,Angpt1,Anxa1,Apc,Apip,Apoe,Arnt2,Asns,Aven,Bag1,Bag3,Bard1,Barhl1,Bcl11b,Bcl2l1,Bcl2l10,Bcl3,Bcl6,Bdnf,Birc5,Birc6,Bmi1,Bmp4,Bnip3l,Braf,Btg2,Cacna1a,Casp3,Cat,Cbl,Cd38,Cd74,Cdh13,Cdkn1a,Cdkn1b,Cerkl,Chd8,Cidea,Cited2,Cln8,Clu,Csda,Ctnna1,Ctnnb1,Cxcr7,Cyr61,Dapk1,Dicer1,Dlx1,Edn1,Eya1,F2r,Fgf4,Fgfr1,Fgfr2,Fignl1,Fn1,Fnta,Foxa1,Foxb1,Foxo1,G2e3,Gata3,Gclc,Gclm,Gc…
GO Biological Process	GO:0035270	endocrine system development	198	1.39705e-05	0.119909	0.000605601	1.99733	17.0228	34	79	0.0149648	0.43038	27	49	129	Arid5b,Bmp2,Cited2,Clu,Creb1,Foxo1,Gata2,Gli1,Gli2,Gsx1,Hes1,Hmga2,Hoxd3,Mdk,Nkx2-2,Nr5a2,Onecut1,Onecut2,Pax6,Rbpj,Sall1,Smad3,Smo,Sox2,Sox4,Tcf7l2,Wnt5a	Akt1,Aldh1a2,Anxa1,Arid5b,Bmp2,Bmp4,Bmpr1a,Cdh1,Cga,Cited2,Clu,Creb1,Crh,Crkl,Eif2ak3,Fgf2,Foxo1,Gata2,Gcm2,Gli1,Gli2,Gsx1,Hes1,Hmga2,Hoxd3,Kdm1a,Ly6e,Mdk,Nkx2-2,Nkx6-1,Nr5a2,Onecut1,Onecut2,Pax6,Pbx3,Pdgfra,Ppnr,Rbpj,Rfx3,Sall1,Shh,Slc2a2,Smad3,Smo,Sox2,Sox4,Tcf7l2,Wnt5a,Wt1
GO Biological Process	GO:0003151	outflow tract morphogenesis	199	1.54912e-05	0.132961	0.000668146	2.7205	6.24886	17	29	0.00748239	0.586207	14	18	38	Atf2,Cited2,Dvl2,Fgfr2,Hes1,Hif1a,Jun,Nipbl,Sfrp2,Sox11,Tbx20,Tbx3,Tcfap2a,Wnt5a	Atf2,Cited2,Dvl2,Eya1,Fgfr2,Fzd2,Hes1,Hif1a,Jun,Msx2,Nipbl,Sfrp2,Sox11,Tbx20,Tbx3,Tcfap2a,Wnt5a,Zfpm1
GO Biological Process	GO:0010608	posttranscriptional regulation of gene expression	200	1.6914e-05	0.145173	0.000725865	1.61208	40.9408	66	190	0.0290493	0.347368	60	127	268	Aco1,Apbb2,Aplp1,Atp8b2,Bmp2,Caprin1,Cdk4,Clu,Dhx9,Dnajc1,E2f1,Eif2b5,Eif2c1,Eif4e,Eif4e2,Eif4ebp1,Eif5a,Fbxw11,Flna,Gnb2l1,Grb7,Hnrnpd,Hnrnpu,Id1,Idh1,Ifi30,Igf2bp1,Igf2bp2,Igfbp5,Lin28a,Lin28b,Nanos3,Pcbp1,Pim1,Poldip3,Ppap2b,Ppp1r15b,Pten,Ptms,Pum1,Pum2,Qk,Rara,Rbm14,Rbm4b,Rps6kb1,Smad3,Smad7,Smo,Sox4,Srp9,Stx12,Syncrip,Tardbp,Thbs1,Tnrc6b,Upf1,Ybx1,Zcchc11,Zfp36l1	Aco1,Akt1,Akt2,Apbb2,Aplp1,Apobec1,Atp8b2,B020018G12Rik,Bcl3,Bmp2,Calr,Caprin1,Carhsp1,Ccdc88c,Cdc42,Cdk4,Cdkn2aip,Clu,Cpeb1,Dgcr8,Dhx9,Dicer1,Dnajc1,E2f1,Eefsec,Eif2ak3,Eif2ak4,Eif2b5,Eif2c1,Eif2c2,Eif2c3,Eif4e,Eif4e2,Eif4ebp1,Eif4g1,Eif4g2,Eif5a,Ep300,Fam129a,Fbxo7,Fbxw11,Fbxw7,Flna,Fxr1,Gapdh,Gipc1,Gnb2l1,Grb7,Gtpbp4,Hnrnpd,Hnrnpu,Hspd1,Id1,Idh1,Ifi30,Igf2bp1,Igf2bp2,Igf2bp3,Igfbp5,Ireb2,Jub,L…
GO Biological Process	GO:2000145	regulation of cell motility	201	1.7711e-05	0.152014	0.000756288	1.62303	39.4325	64	183	0.028169	0.349727	51	113	306	Abr,Angpt1,Bcar1,Bmp2,Brca1,Cbll1,Cd63,Cdh13,Cited2,Efna1,Epha2,F2r,Fgr,Flt1,Gna13,Gnb2l1,Grb7,Hif1a,Igf1r,Igfbp5,Il6st,Irs2,Itgb3,Lama5,Lef1,Lmna,Lrp1,Macf1,Ntn1,Onecut1,Onecut2,Pax6,Pdgfa,Pdgfb,Pik3r1,Ppap2b,Pten,Ptprj,Rap2b,Rps6kb1,Rtn4,Sfrp2,Slc9a3r1,Smad3,Spag9,Srcin1,Tcfap2a,Thbs1,Trib1,Wnt5a,Zp3	Abhd2,Abi3,Abr,Adam17,Adam9,Akt1,Akt2,Angpt1,Apc,Apoe,Arhgap5,Bcar1,Bdkrb1,Bmp2,Bmp4,Brca1,Camk1d,Cbll1,Cd63,Cd74,Cdh13,Cited2,Clic4,Cnn2,Col18a1,Cyr61,Dag1,Edn1,Edn2,Efna1,Epha1,Epha2,F2r,F2rl1,F3,Fgf2,Fgr,Flt1,Gab1,Gata3,Gna13,Gnb2l1,Grb7,Gtpbp4,Hbegf,Hif1a,Icam1,Igf1r,Igfbp5,Il33,Il6st,Irs2,Itgav,Itgb1,Itgb3,Jak2,Jub,Lama1,Lama5,Lamb1,Lef1,Lmna,Lpar1,Lrp1,Macf1,Map2k1,Map3k1,Mmp9,Ntn1,Onecut1,…
GO Biological Process	GO:0048638	regulation of developmental growth	202	1.91096e-05	0.164017	0.000811967	2.16039	12.4977	27	58	0.0118838	0.465517	22	38	89	Adnp,Adrb2,Bcl11a,Cxadr,Dusp6,Fgfr2,Hopx,Islr2,Mapt,Mtap1b,Nipbl,Ntn1,Pafah1b1,Rps6kb1,Rtn4,Sema3f,Spp1,Tnfrsf12a,Ulk1,Ulk2,Wnt5a,Zp3	Adnp,Adrb2,Bcl11a,Bmp4,Carm1,Cxadr,Dusp6,Ep300,Fgf2,Fgf9,Fgfr1,Fgfr2,Hey2,Hopx,Islr2,Lep,Mapt,Mtap1b,Ndel1,Nipbl,Ntn1,Pafah1b1,Rnf6,Rps6kb1,Rtn4,Ryk,Sema3f,Six4,Spp1,Tnfrsf12a,Trpv2,Ttl,Twf2,Ulk1,Ulk2,Wnt5a,Wt1,Zp3
GO Biological Process	GO:0090066	regulation of anatomical structure size	203	1.92342e-05	0.165087	0.000813237	1.84733	22.1942	41	103	0.0180458	0.398058	36	76	203	Adnp,Adrb2,Akt1s1,Arf6,Arpc5,Bcl11a,Capza2,Capzb,Cdk4,Cfl1,Creb1,Dstn,Epb4.9,Gpx1,Islr2,Itga1,Jmy,Lats1,Mapt,Mtap1b,Nck2,Npr1,Ntn1,Pafah1b1,Pfn1,Rtn4,Sema3f,Spnb2,Spp1,Ssh2,Tmsb10,Tnfrsf12a,Twf1,Ulk1,Ulk2,Wnt5a	Actr3,Adnp,Adora2b,Adrb2,Adrb3,Akt1,Akt1s1,Apoe,Arf6,Arhgap5,Arpc5,Baiap2l1,Bcl11a,Capg,Capza2,Capzb,Cdk4,Cfl1,Clec2i,Cln8,Creb1,Dstn,Edn1,Edn2,Ep300,Epb4.9,F2rl1,Gclc,Gclm,Gpx1,Islr2,Itga1,Jmy,Lats1,Lima1,Map3k1,Mapt,Mtap1b,Nck1,Nck2,Ndel1,Nefl,Npr1,Ntn1,ORF19,Pafah1b1,Pdxp,Pfn1,Rdx,Rictor,Rnf6,Rtn4,Ryk,Sema3f,Slit2,Sod1,Sod2,Spna1,Spna2,Spnb1,Spnb2,Spp1,Ssh1,Ssh2,Tmem123,Tmsb10,Tnfrsf12a,Trpv2,…
GO Biological Process	GO:0044092	negative regulation of molecular function	204	2.15456e-05	0.184926	0.000906502	1.49595	58.8255	88	273	0.0387324	0.322344	78	185	540	Adnp,Adrb2,Aip,Akt1s1,Atp8b2,Cdkn1a,Cdkn1b,Ddit3,Dgkz,Drd3,Dusp4,Dusp6,Dut,Fbxo5,Flna,Fzd10,Gabbr1,Gadd45a,Gadd45b,Glis2,Gnai1,Gnb2l1,Gpx1,Hexim1,Hmga2,Hmgcr,Hspb1,Id1,Id2,Id3,Idh1,Il7,Inppl1,Insl3,Irs2,Jun,Lats1,Lef1,Mad2l1,Mdfi,Men1,Myc,Ndfip2,Nfkbia,Nos1,Pif1,Pim1,Pkd2,Pten,Ptprj,R3hdml,Rps3,Serpinb6a,Sfn,Sfrp2,Sfrp4,Sigirr,Sik1,Sirt1,Slc9a3r1,Smad6,Smad7,Smo,Socs4,Sox11,Spag9,Spred2,Spry2,Spr…	Adcy5,Adnp,Adrb2,Aip,Akt1,Akt1s1,Akt2,Apc,Apoc1,Apoe,Arl2,Arrb2,Atp8b2,Atpif1,Birc5,Bmp4,Cand1,Carm1,Casp3,Cat,Cd109,Cdkn1a,Cdkn1b,Cdkn1c,Chordc1,Chrm4,Cln8,Cnr1,Commd1,Commd7,Cst3,Dab2ip,Ddit3,Dgkz,Dnajb6,Drd3,Dusp1,Dusp16,Dusp3,Dusp4,Dusp5,Dusp6,Dut,Epha1,Errfi1,Fbxo5,Flna,Foxj1,Fzd10,Gabbr1,Gadd45a,Gadd45b,Gadd45g,Glis2,Gnai1,Gnai2,Gnb2l1,Gpx1,Grik3,Gsk3b,Gtpbp4,Hdac2,Hdac4,Hexim1,Hey2,Hmga2,H…
GO Biological Process	GO:0001503	ossification	205	2.54509e-05	0.218445	0.00106558	1.87609	20.2549	38	94	0.0167253	0.404255	35	61	166	Bmp2,Epha2,Ext1,Ext2,Fbxl15,Fgf18,Fgfr2,Fignl1,Gabbr1,Gli1,Gli2,Hoxa2,Igfbp5,Junb,Jund,Kazald1,Klf10,Lef1,Mef2d,Men1,Mmp14,Nab2,Notch1,Pdlim7,Ppargc1b,Satb2,Smad3,Smo,Sox2,Sp1,Sp3,Spp1,Tcf7l2,Twsg1,Wwtr1	AI848100,Alox15,Bmp2,Bmp4,Cyp24a1,Cyr61,Eif2ak3,Epha2,Ext1,Ext2,Fbxl15,Fgf18,Fgf9,Fgfr2,Fignl1,Gabbr1,Gli1,Gli2,Gnas,Hdac4,Hoxa2,Hspg2,Igfbp5,Junb,Jund,Kazald1,Klf10,Lef1,Lep,Lrp5,Mapk8,Mef2d,Men1,Mmp14,Mmp2,Mmp9,Msx2,Nab1,Nab2,Notch1,Pdlim7,Ppargc1b,Ppnr,Ptgs2,Ptn,Satb2,Sbds,Shh,Slc26a2,Smad3,Smo,Snai1,Sox2,Sp1,Sp3,Sparc,Spp1,Tcf7l2,Tnfsf11,Twsg1,Wwtr1
GO Biological Process	GO:0007169	transmembrane receptor protein tyrosine kinase signaling pathway	206	2.55913e-05	0.21965	0.00106626	1.74032	27.5812	48	128	0.0211268	0.375	43	82	219	Angpt1,Arid5b,Bcar1,Cdk5r1,Cep57,Crk,Csrnp1,Efemp1,Efna1,Efna3,Efnb2,Efnb3,Eif4ebp1,Epha2,Epha4,Ephb3,Erbb3,Fgf15,Fgf18,Fgf5,Fgfr2,Flt1,Foxo1,Foxo3,Frs2,Igf1r,Irs2,Myo1e,Ndst1,Pdgfa,Pdgfb,Pdgfc,Pik3r1,Ptpn2,Ptprj,Raf1,Sik2,Slc2a8,Sltm,Srsf3,Stxbp4,Txnip,Zfand5	Adam17,Akt1,Akt2,Angpt1,Arf4,Arid5b,Bcar1,Cdk5r1,Cep57,Crk,Csrnp1,Ddr1,Dok2,Dok5,Efemp1,Efna1,Efna3,Efnb2,Efnb3,Eif2ak3,Eif4ebp1,Epha1,Epha2,Epha4,Ephb3,Ephb4,Ephb6,Erbb3,Fgf15,Fgf18,Fgf2,Fgf4,Fgf5,Fgf9,Fgfr1,Fgfr2,Flt1,Foxo1,Foxo3,Frs2,Frs3,Gab1,Gigyf2,Hbegf,Igf1r,Irs2,Jak2,Kit,Lat,Mup20,Mup4,Myo1e,Ndst1,Ntrk2,Pdgfa,Pdgfb,Pdgfc,Pdgfra,Phip,Pik3r1,Plekha1,Prlr,Ptk2,Ptpn2,Ptprj,Raf1,Rapgef1,Ror1,S…
GO Biological Process	GO:0014020	primary neural tube formation	207	2.71113e-05	0.232696	0.00112414	2.09587	13.3596	28	62	0.0123239	0.451613	21	34	64	Cfl1,Cited2,Cobl,Dvl2,Enah,Gatad2a,Hif1a,Kdm2b,Lmo4,Ovol2,Pfn1,Ptch1,Rgma,Sall1,Sall4,Sfrp2,Tcfap2a,Tgif1,Wnt5a,Zic2,Zic5	Bmp4,Cfl1,Cited2,Cobl,Dvl2,Enah,Fzd3,Gatad2a,Grlf1,Hif1a,Kdm2b,Lmo4,Lrp6,Nodal,Ovol2,Pfn1,Ptch1,Ptk7,Rgma,Sall1,Sall4,Setd2,Sfrp2,Shroom3,Ski,T,Tcfap2a,Tgif1,Tulp3,Vasp,Wnt5a,Zeb2,Zic2,Zic5
GO Biological Process	GO:0072006	nephron development	208	2.8112e-05	0.241285	0.00116003	2.32042	9.48103	22	44	0.0096831	0.5	15	25	63	Angpt1,Basp1,Dll1,Egr1,Hes1,Jag1,Lgr4,Mtss1,Notch1,Pdgfb,Sall1,Smad4,Smo,Tcfap2a,Wwtr1	Acat1,Angpt1,Basp1,Bmp4,Ctnnb1,Dll1,Egr1,Gtf3c2,Hes1,Jag1,Lgr4,Mtss1,Nid1,Notch1,Notch2,Notch3,Pdgfb,Pdgfra,Sall1,Smad4,Smo,Tcfap2a,Wnt7b,Wt1,Wwtr1
GO Biological Process	GO:0021510	spinal cord development	209	2.89491e-05	0.24847	0.00118885	2.27105	10.1275	23	47	0.0101232	0.489362	20	35	81	Bag3,Dab1,Dpysl2,Foxb1,Gata2,Gli2,Gsx1,Gsx2,Lmo4,Lrp8,Nkx2-2,Notch1,Pax6,Phox2a,Ptprs,Rfx4,Smo,Sox11,Sox4,Tbx20	Abt1,Bag3,Cacna1a,Cln8,Dab1,Dpysl2,Evx1,Foxb1,Gata2,Gigyf2,Gli2,Gsx1,Gsx2,Lmo4,Lrp8,Mdga1,Nkx2-2,Nkx6-1,Notch1,Pax6,Pbx3,Pgd,Phox2a,Plxdc1,Ptprs,Rfx4,Robo1,Shh,Smo,Sox11,Sox12,Sox4,Tbx20,Tctn1,Tulp3
GO Biological Process	GO:0040008	regulation of growth	210	2.94354e-05	0.252644	0.00120306	1.55414	46.3278	72	215	0.0316901	0.334884	64	153	439	1700071K01Rik,Adnp,Adrb2,Apbb2,Atrn,Bbc3,Bcl11a,Bcl2l11,Cdh13,Cdkn1a,Cdkn1b,Creb1,Csda,Cspg5,Cxadr,Dcun1d3,Drd3,Dusp6,Epc1,Fgfr2,Gdf3,Gnb2l1,Hdac3,Hif1a,Hmga2,Hopx,Igfbp5,Il7,Ino80,Islr2,Kazald1,Kif26a,Lef1,Mapt,Men1,Mtap1b,Ncor1,Nipbl,Ntn1,Pafah1b1,Psrc1,Ptch1,Ptprj,Rai1,Rerg,Rps6kb1,Rtn4,Sema3f,Sfn,Sfrp2,Sirt1,Smad3,Smad4,Smarca2,Socs3,Socs4,Spp1,Tcf7l2,Tnfrsf12a,Ulk1,Ulk2,Wnt5a,Yap1,Zp3	1700071K01Rik,Actl6a,Adam17,Adnp,Adnp2,Adrb2,Agpat6,Akt1,Apbb2,Apoe,Atrn,Bbc3,Bcl11a,Bcl2l11,Bcl6,Bdkrb1,Bmp4,Carm1,Cckar,Cd38,Cd81,Cdh13,Cdkn1a,Cdkn1b,Cdkn2aip,Celf1,Cga,Chd7,Creb1,Crlf3,Csda,Cspg5,Ctgf,Cth,Cxadr,Cyr61,Dab2ip,Dcun1d3,Ddr1,Drd3,Dusp6,Ei24,Ep300,Epc1,Fgf2,Fgf9,Fgfr1,Fgfr2,Foxk1,Gamt,Gap43,Gdf3,Gnb2l1,Hbegf,Hdac3,Hey2,Hif1a,Hmga2,Hopx,Hoxb13,Hspa1b,Htra1,Ifng,Igfbp2,Igfbp5,Igfbp7,I…
GO Biological Process	GO:0030334	regulation of cell migration	211	2.94793e-05	0.253021	0.00119915	1.60645	39.217	63	182	0.0277289	0.346154	50	112	295	Abr,Angpt1,Bcar1,Bmp2,Cbll1,Cd63,Cdh13,Cited2,Efna1,Epha2,F2r,Fgr,Flt1,Gna13,Gnb2l1,Grb7,Hif1a,Igf1r,Igfbp5,Il6st,Irs2,Itgb3,Lama5,Lef1,Lmna,Lrp1,Macf1,Ntn1,Onecut1,Onecut2,Pax6,Pdgfa,Pdgfb,Pik3r1,Ppap2b,Pten,Ptprj,Rap2b,Rps6kb1,Rtn4,Sfrp2,Slc9a3r1,Smad3,Spag9,Srcin1,Tcfap2a,Thbs1,Trib1,Wnt5a,Zp3	Abhd2,Abi3,Abr,Adam17,Adam9,Akt1,Akt2,Angpt1,Apc,Apoe,Arhgap5,Bcar1,Bdkrb1,Bmp2,Bmp4,Camk1d,Cbll1,Cd63,Cd74,Cdh13,Cited2,Clic4,Cnn2,Col18a1,Cyr61,Dag1,Edn1,Edn2,Efna1,Epha1,Epha2,F2r,F2rl1,F3,Fgf2,Fgr,Flt1,Gab1,Gata3,Gna13,Gnb2l1,Grb7,Gtpbp4,Hbegf,Hif1a,Icam1,Igf1r,Igfbp5,Il33,Il6st,Irs2,Itgav,Itgb1,Itgb3,Jak2,Jub,Lama1,Lama5,Lamb1,Lef1,Lmna,Lpar1,Lrp1,Macf1,Map2k1,Map3k1,Mmp9,Ntn1,Onecut1,Onecut…
GO Biological Process	GO:0016331	morphogenesis of embryonic epithelium	212	3.06497e-05	0.263066	0.00124088	1.84687	21.1168	39	98	0.0171655	0.397959	29	56	123	Cfl1,Cited2,Cobl,Dvl2,Enah,Fgfr2,Gatad2a,Gli2,Grsf1,Hif1a,Jup,Kdm2b,Lama5,Lmo4,Ovol2,Pcdh8,Pfn1,Ptch1,Rgma,Sall1,Sall4,Sfrp2,Sox11,Sox4,Tcfap2a,Tgif1,Wnt5a,Zic2,Zic5	Aldh1a2,Bmp4,Cfl1,Cited2,Cobl,Ctnnb1,Dvl2,Enah,Fgfr2,Fzd3,Gata3,Gatad2a,Gli2,Grlf1,Grsf1,Hif1a,Ift52,Ipmk,Jup,Kdm2b,Lama5,Lmo4,Lrp6,Map3k7,Nodal,Ovol2,Pcdh8,Pfn1,Ptch1,Ptk7,Rdh10,Rgma,Sall1,Sall4,Setd2,Sfrp2,Shank3,Shh,Shroom3,Ski,Sox11,Sox4,T,Tbx18,Tcfap2a,Tctn1,Tgif1,Tulp3,Vasp,Vegfc,Wnt5a,Wnt7b,Zeb2,Zfp568,Zic2,Zic5
GO Biological Process	GO:0006996	organelle organization	213	3.11804e-05	0.267621	0.00125644	1.25164	194.146	243	901	0.106954	0.2697	226	625	1522	0610010K14Rik,1110002N22Rik,1700071K01Rik,2810021B07Rik,9430023L20Rik,Abl1,Ablim2,Abr,Actn1,Actn4,Aebp2,Aip,Akap8,Anapc7,Arc,Arf6,Arhgap17,Arhgef17,Asf1b,Asxl1,Atg13,Atl1,Bad,Baz1a,Bbc3,Bcar1,Bcl2l1,Brca1,Brd4,Capza2,Capzb,Ccdc88a,Ccnb2,Cdan1,Cdc26,Cdc42bpg,Cdc73,Cdca2,Cdyl,Cfl1,Chd4,Chd9,Cln6,Clock,Cltc,Coro1c,Coro6,Cox18,Csnk1a1,Cxadr,Diap1,Dnmt3b,Dr1,Dst,Eed,Enah,Epb4.1l1,Epb4.9,Epc1,Epc2,Fam1…	0610010K14Rik,1110002N22Rik,1500010J02Rik,1700024P04Rik,1700071K01Rik,2210018M11Rik,2810021B07Rik,4831426I19Rik,4933424B01Rik,6720463M24Rik,9430023L20Rik,Abl1,Abl2,Ablim2,Abr,Acd,Actc1,Actg1,Actl6a,Actn1,Actn4,Aebp2,Agfg1,Aip,Akap2,Akap8,Akt1,Als2cl,Anapc5,Anapc7,Anln,Ap3b1,Apc,Arc,Arf6,Arhgap17,Arhgef10l,Arhgef17,Arhgef18,Arhgef2,Arid1a,Arl2,Arl8b,Asf1a,Asf1b,Asxl1,Atg13,Atg14,Atg16l1,Atg4c,Atl1…
GO Biological Process	GO:0007267	cell-cell signaling	214	3.32754e-05	0.285603	0.00133459	1.60744	38.5706	62	179	0.0272887	0.346369	52	122	410	Adnp,Adrb2,Bdnf,Bmp2,Cadps2,Chrm1,Chrnb1,Dhh,Dlgap3,Dll1,Dpysl2,Drd3,Ephb3,Exoc3l,Fgfbp1,Fgfr2,Foxa1,Frs2,Gli1,Gli2,Gls,Hes1,Hipk1,Hmga2,Lgr4,Lrp2,Ltbp4,Nfe2,Pafah1b1,Pcdh8,Pdgfa,Pdgfb,Pou2f1,Ppfia3,Ppp3ca,Ptprf,Rab3a,Sall1,Slc25a4,Slc29a1,Sltm,Smad2,Smo,Sox2,Tbx3,Tcfap2a,Unc13a,Vamp2,Vdac1,Wnt5a,Xbp1,Ywhaz	Adnp,Adrb2,Aldh5a1,Anxa1,Apba1,Atxn1,Bdnf,Bmp2,Bmp4,Cacna1a,Cadps,Cadps2,Camk2b,Cckar,Cd24a,Cd300a,Cdc42,Cga,Chrm1,Chrna7,Chrnb1,Cln8,Clstn1,Comt,Ctnnb1,Ddc,Dgat1,Dhh,Dlgap3,Dll1,Dpysl2,Drd3,Edn1,Eif2ak3,Ephb3,Exoc3l,Fgf2,Fgf9,Fgfbp1,Fgfr1,Fgfr2,Fnta,Foxa1,Frs2,Fzd2,Gad1,Gad2,Gata3,Gipc1,Gja1,Gjc1,Gli1,Gli2,Gls,Grm2,Hes1,Hipk1,Hipk2,Hmga2,Htr1b,Lep,Lgr4,Lrp2,Lrp5,Lrp6,Ltbp4,Mafa,Meg3,Mtmr2,Myo5a,…
GO Biological Process	GO:0006325	chromatin organization	215	3.76438e-05	0.323097	0.00150278	1.42176	74.5554	106	346	0.0466549	0.306358	96	226	469	0610010K14Rik,1700071K01Rik,Aebp2,Asf1b,Asxl1,Baz1a,Brd4,Cdc73,Cdyl,Chd4,Chd9,Clock,Dnmt3b,Dr1,Eed,Epc1,Epc2,Fam175a,Foxa1,Gm9998,Gsg2,H1fx,H2afz,H3f3a,Hdac3,Hist1h1e,Hist1h2ab,Hist1h2af,Hist1h2ah,Hist1h2ai,Hist1h2bp,Hist1h3i,Hist1h4c,Hist1h4f,Hist1h4k,Hist2h3c1,Hist3h2a,Hjurp,Hmg20a,Hmga1,Hmga2,Hopx,Hp1bp3,Ino80,Jarid2,Jhdm1d,Jmjd1c,Kdm2a,Kdm2b,Kdm3b,Kdm5a,Kdm6b,L3mbtl3,Ldb1,Lef1,Map3k12,Men1,Ml…	0610010K14Rik,1700024P04Rik,1700071K01Rik,2210018M11Rik,Actl6a,Aebp2,Arhgef10l,Arid1a,Asf1a,Asf1b,Asxl1,Atxn7l3,Banp,Baz1a,Baz1b,Baz2a,Bmi1,Bptf,Brd1,Brd4,Brpf3,Carm1,Cbx7,Cdc73,Cdyl,Cenpv,Chd1,Chd4,Chd7,Chd8,Chd9,Chek1,Clock,Ctcf,Ctr9,Dapk3,Dnmt1,Dnmt3b,Dot1l,Dpy30,Dr1,Eed,Ehmt1,Ep300,Epc1,Epc2,Eya1,Eya3,Ezh2,Fam175a,Foxa1,Gm9998,Gpx4,Gsg2,H1fx,H2afb1,H2afj,H2afv,H2afx,H2afy,H2afy2,H2afy2,H2afz,…
GO Biological Process	GO:0006935	chemotaxis	216	4.04856e-05	0.347488	0.00160874	1.7356	26.5038	46	123	0.0202465	0.373984	40	79	276	Angpt1,Apbb2,Atoh1,B3gnt2,Bdnf,Ccr4,Cdk5r1,Cxadr,Efnb3,Enah,Epha2,Epha4,Ephb3,Ext1,Foxd3,Gbx2,Gli2,Hmgb2,Hoxa2,Hspb1,Itga1,Klf7,Lef1,Myh10,Nfib,Ngfr,Nrp2,Ntn1,Pax6,Pdgfa,Pdgfb,Pou4f2,Ptprj,Robo3,Sema3f,Sema6a,Smo,Tymp,Wnt5a,Zic2	Angpt1,Ank3,Apbb2,Arrb2,Atoh1,B3gnt2,Bdnf,Bmp4,Ccl25,Ccr4,Cdk5r1,Cmtm6,Cmtm7,Cxadr,Cxcl17,Cyr61,Dock2,Edn2,Efnb3,Enah,Epha2,Epha4,Ephb3,Etv1,Etv4,Ext1,Fezf2,Foxd3,Fzd3,Gap43,Gbx2,Gli2,Hmgb2,Hoxa2,Hspb1,Ifng,Il1b,Itga1,Kit,Klf7,Lef1,Lgi1,Meg3,Myh10,Nfib,Ngfr,Nrp2,Ntn1,Pax6,Pdgfa,Pdgfb,Pdgfra,Pf4,Pik3cd,Pla2g10,Pou4f2,Prok2,Ptprj,Pvrl1,Robo1,Robo3,Ryk,Sbds,Sema3f,Sema6a,Shh,Slit2,Smo,Sykb,Tnfsf11,T…
GO Biological Process	GO:0042330	taxis	216	4.04856e-05	0.347488	0.00160874	1.7356	26.5038	46	123	0.0202465	0.373984	40	79	277	Angpt1,Apbb2,Atoh1,B3gnt2,Bdnf,Ccr4,Cdk5r1,Cxadr,Efnb3,Enah,Epha2,Epha4,Ephb3,Ext1,Foxd3,Gbx2,Gli2,Hmgb2,Hoxa2,Hspb1,Itga1,Klf7,Lef1,Myh10,Nfib,Ngfr,Nrp2,Ntn1,Pax6,Pdgfa,Pdgfb,Pou4f2,Ptprj,Robo3,Sema3f,Sema6a,Smo,Tymp,Wnt5a,Zic2	Angpt1,Ank3,Apbb2,Arrb2,Atoh1,B3gnt2,Bdnf,Bmp4,Ccl25,Ccr4,Cdk5r1,Cmtm6,Cmtm7,Cxadr,Cxcl17,Cyr61,Dock2,Edn2,Efnb3,Enah,Epha2,Epha4,Ephb3,Etv1,Etv4,Ext1,Fezf2,Foxd3,Fzd3,Gap43,Gbx2,Gli2,Hmgb2,Hoxa2,Hspb1,Ifng,Il1b,Itga1,Kit,Klf7,Lef1,Lgi1,Meg3,Myh10,Nfib,Ngfr,Nrp2,Ntn1,Pax6,Pdgfa,Pdgfb,Pdgfra,Pf4,Pik3cd,Pla2g10,Pou4f2,Prok2,Ptprj,Pvrl1,Robo1,Robo3,Ryk,Sbds,Sema3f,Sema6a,Shh,Slit2,Smo,Sykb,Tnfsf11,T…
GO Biological Process	GO:0060562	epithelial tube morphogenesis	218	4.1078e-05	0.352572	0.0016173	1.63289	34.9074	57	162	0.025088	0.351852	45	89	209	Bmp2,Cfl1,Cited2,Cobl,Dvl2,Enah,Epha2,Fgfr2,Foxa1,Foxd3,Foxh1,Gatad2a,Gli2,Gzf1,Hes1,Hif1a,Kdm2b,Lama5,Lgr4,Lmo4,Mtss1,Myc,Ntn1,Ovol2,Pfn1,Pkd2,Ptch1,Rgma,Sall1,Sall4,Sfrp2,Smad3,Smo,Sox11,Sox2,Sox4,Src,Tbx20,Tbx3,Tcfap2a,Tgif1,Wnt5a,Zic2,Zic3,Zic5	Aldh1a2,Bmp2,Bmp4,Cfl1,Cited2,Cobl,Ctnnb1,Dag1,Ddr1,Dvl2,Enah,Epha2,Etv4,Eya1,Fgf2,Fgfr2,Foxa1,Foxd3,Foxh1,Foxj1,Fzd3,Gata3,Gatad2a,Gja1,Gli2,Grlf1,Gzf1,Hes1,Hif1a,Ift52,Ipmk,Kdm2b,Lama1,Lama5,Lgr4,Lmo4,Lrp5,Lrp6,Map3k7,Meg3,Msx2,Mtss1,Myc,Ncoa3,Nodal,Ntn1,Ovol2,Pbx3,Pfn1,Pkd2,Pml,Podxl,Psen1,Ptch1,Ptk7,Rdh10,Rgma,Robo1,Sall1,Sall4,Setd2,Sfrp2,Shank3,Shh,Shroom3,Ski,Slit2,Smad3,Smo,Sox11,Sox2,Sox…
GO Biological Process	GO:0030902	hindbrain development	219	4.21622e-05	0.361878	0.00165241	2.11688	12.2822	26	57	0.0114437	0.45614	25	42	103	Dab1,Dvl2,En1,Gata2,Gbx2,Gli1,Gli2,Gsx2,Hes1,Hoxa2,Kdm2b,Kndc1,Ldb1,Lef1,Mdk,Myh10,Ncoa2,Ncor1,Nfib,Phox2a,Phox2b,Ptprs,Rfx4,Smo,Ulk1	Aldh1a2,Cacna1a,Ctnnb1,Dab1,Dixdc1,Dvl2,En1,En2,Ezh2,Fzd3,Gad1,Gata2,Gbx2,Gli1,Gli2,Gsx2,Hes1,Hes3,Hoxa2,Kdm2b,Kndc1,Ldb1,Lef1,Lmx1b,Lrp6,Mdk,Myh10,Ncoa1,Ncoa2,Ncor1,Nfib,Ogdh,Pcnt,Phox2a,Phox2b,Ptprs,Rfx4,Rora,Shh,Smo,Ulk1,Wnt7a
GO Biological Process	GO:0051276	chromosome organization	220	4.83011e-05	0.414568	0.0018844	1.38638	85.1138	118	395	0.0519366	0.298734	108	266	588	0610010K14Rik,1700071K01Rik,Aebp2,Akap8,Asf1b,Asxl1,Baz1a,Brd4,Cdc73,Cdyl,Chd4,Chd9,Clock,Dnmt3b,Dr1,Eed,Epc1,Epc2,Fam175a,Foxa1,Gm9998,Gsg2,H1fx,H2afz,H3f3a,Hdac3,Hist1h1e,Hist1h2ab,Hist1h2af,Hist1h2ah,Hist1h2ai,Hist1h2bp,Hist1h3i,Hist1h4c,Hist1h4f,Hist1h4k,Hist2h3c1,Hist3h2a,Hjurp,Hmg20a,Hmga1,Hmga2,Hopx,Hp1bp3,Hspa2,Ino80,Jarid2,Jhdm1d,Jmjd1c,Kdm2a,Kdm2b,Kdm3b,Kdm5a,Kdm6b,L3mbtl3,Lats1,Ldb1,Le…	0610010K14Rik,1500010J02Rik,1700024P04Rik,1700071K01Rik,2210018M11Rik,Acd,Actl6a,Aebp2,Akap8,Apc,Arhgef10l,Arid1a,Asf1a,Asf1b,Asxl1,Atxn7l3,Banp,Baz1a,Baz1b,Baz2a,Blm,Bmi1,Bptf,Brd1,Brd4,Brpf3,Carm1,Cbx7,Ccnb1ip1,Cdc73,Cdyl,Cenpv,Chd1,Chd4,Chd7,Chd8,Chd9,Chek1,Clock,Cpeb1,Ctcf,Ctr9,Dapk3,Dnmt1,Dnmt3b,Dot1l,Dpy30,Dr1,Eed,Ehmt1,Ep300,Epc1,Epc2,Ercc4,Eya1,Eya3,Ezh2,Fam175a,Fbxw7,Foxa1,Gm9998,Gpx4,Gs…
GO Biological Process	GO:0050769	positive regulation of neurogenesis	221	4.84557e-05	0.415895	0.00188188	1.90107	17.8847	34	83	0.0149648	0.409639	26	51	109	Adnp,Bcl11a,Bmp2,Caprin1,Etv5,Golga2,Hes1,Id2,Il6st,Islr2,Mapt,Mtap1b,Nkx2-2,Notch1,Ntn1,Pafah1b1,Pax6,Plag1,Plxnb1,Ptprf,Rtn4,Skil,Smo,Sox11,Sox2,Tnfrsf12a	Actr3,Adnp,Aspa,Bcl11a,Bmp2,Caprin1,Dct,Dicer1,Dixdc1,Ep300,Etv5,Golga2,Hdac1,Hdac2,Hes1,Id2,Il6st,Islr2,Lif,Mapt,Mtap1b,Ndel1,Nefl,Nkx2-2,Nkx6-1,Notch1,Nptn,Ntn1,Numbl,Pafah1b1,Pax6,Plag1,Plxnb1,Plxnb2,Ptprf,Robo1,Rtn4,Sema4d,Shank3,Shh,Skil,Smo,Sox11,Sox2,Tnfrsf12a,Trpv2,Twf2,Vegfc,Xrcc2,Xrcc5,Zfp91
GO Biological Process	GO:0048483	autonomic nervous system development	222	4.86077e-05	0.4172	0.00187928	3.0939	3.8786	12	18	0.00528169	0.666667	9	11	37	Foxd3,Gbx2,Hes1,Kif26a,Phox2a,Smo,Sox11,Sox4,Tcfap2a	Foxd3,Gata3,Gbx2,Hes1,Hes3,Kif26a,Phox2a,Smo,Sox11,Sox4,Tcfap2a
GO Biological Process	GO:0050771	negative regulation of axonogenesis	223	4.98576e-05	0.427928	0.00191896	2.82486	4.95599	14	23	0.00616197	0.608696	10	15	26	Bcl11a,Dab1,Epha4,Ntn1,Rtn4,Sema3f,Spp1,Ulk1,Ulk2,Wnt5a	Bcl11a,Dab1,Epha4,Mbp,Ntn1,Psen1,Ptk2,Rnf6,Rtn4,Ryk,Sema3f,Spp1,Ulk1,Ulk2,Wnt5a
GO Biological Process	GO:0042325	regulation of phosphorylation	224	5.01157e-05	0.430143	0.00192028	1.4079	76.7102	108	356	0.0475352	0.303371	91	244	636	Adnp,Akt1s1,Angpt1,Avpi1,Bad,Bmp2,Ccdc88a,Ccnb2,Ccnd1,Ccnd3,Ccne1,Ccnl1,Cdk5r1,Cdkn1a,Cdkn1b,Dab1,Dgke,Dgkh,Dgkz,Dusp4,Dusp6,Dvl2,Efna1,Epgn,Epha4,Erbb3,Ern1,F2r,Fgr,Flt1,Frs2,Fzd10,Fzd7,Fzd8,Gadd45a,Gadd45b,Gnb2l1,Hes1,Hexim1,Hmgcr,Hspa2,Hspb1,Il6st,Inppl1,Irf1,Irs2,Itga1,Itga5,Jun,Lats1,Lrp1,Mdfi,Men1,Pdgfa,Pdgfb,Pdgfc,Pik3r1,Pim1,Ppap2b,Ppargc1b,Ppp1r9b,Pten,Ptprj,Raf1,Rap2b,Rapgef3,Rbl1,Rbpms…	Abi1,Acsl1,Adam17,Adam9,Adnp,Adra2b,Agk,Akt1,Akt1s1,Akt2,Angpt1,Apc,Aplp2,Apoe,Arrb2,Atxn1,Avpi1,Bad,Bard1,Bdkrb1,Blm,Bmp2,Bmp4,Bmpr1a,Braf,Card10,Casp3,Ccdc88a,Ccdc88c,Ccna2,Ccnb2,Ccnc,Ccnd1,Ccnd3,Ccne1,Ccne2,Ccnl1,Ccno,Ccnt1,Ccnt2,Ccnyl1,Cd24a,Cd74,Cd80,Cd81,Cdc42,Cdk12,Cdk5r1,Cdkn1a,Cdkn1b,Cdkn1c,Cdkn2b,Cerkl,Chordc1,Ctgf,Cyr61,Dab1,Dab2ip,Dgka,Dgke,Dgkh,Dgki,Dgkz,Dicer1,Dusp1,Dusp12,Dusp16,Du…
GO Biological Process	GO:0048870	cell motility	225	5.17323e-05	0.444019	0.00197342	1.44832	64.2124	93	298	0.0409331	0.31208	82	193	463	Apbb2,Arc,Arid5b,Atoh1,Atp5b,Bcar1,Ccdc88a,Ccr4,Cd47,Cdh13,Cdk5r1,Celsr3,Cfl1,Cxadr,Cyp1b1,Dab1,Dnaja1,Dst,Dvl2,Efna1,Efnb2,Epha2,Ephb3,Fat1,Fgf15,Flt1,Foxb1,Foxd3,Foxh1,Fscn1,Gbx2,Gpx1,Hes1,Hif1a,Hmgb2,Hspb1,Itga1,Itga5,Jmy,Lama5,Lamc1,Lef1,Lrp8,Ltb4r2,Mapt,Mark2,Mmp14,Myh10,Nck2,Neurod4,Nr4a2,Nrp2,Ntn1,Ovol2,Pafah1b1,Pax6,Paxip1,Pdgfb,Phox2b,Ppp1r9b,Pten,Robo3,Rock1,Rps6kb1,Rtn4,Satb2,Selplg,Se…	1110034A24Rik,Abi2,Adam17,Apbb2,Apc,Arc,Arid5b,Arrb2,Atoh1,Atp5b,B4galt1,Bambi,Barhl1,Bcar1,Bdkrb1,Catsper2,Ccdc40,Ccdc88a,Cckar,Ccl25,Ccr4,Cd24a,Cd47,Cdh13,Cdk5r1,Celsr3,Cfl1,Chrna7,Cul3,Cxadr,Cyp1b1,Cyr61,Dab1,Dixdc1,Dnaja1,Dock1,Dpp4,Dst,Dvl2,Edn2,Efna1,Efnb2,Epha2,Ephb3,Ephb4,F2rl1,Fat1,Fgf15,Fgf2,Fgfr1,Flt1,Foxb1,Foxd3,Foxh1,Foxj1,Fscn1,Fut8,Fzd3,Gad1,Gata3,Gbx2,Gipc1,Gja1,Gpx1,Gsk3b,Hbegf,H…
GO Biological Process	GO:0001932	regulation of protein phosphorylation	226	5.36169e-05	0.460194	0.00203626	1.41842	72.6161	103	337	0.0453345	0.305638	86	228	587	Adnp,Akt1s1,Angpt1,Avpi1,Bmp2,Ccdc88a,Ccnb2,Ccnd1,Ccnd3,Ccne1,Ccnl1,Cdk5r1,Cdkn1a,Cdkn1b,Dab1,Dgke,Dgkh,Dgkz,Dusp4,Dusp6,Dvl2,Efna1,Epgn,Epha4,Erbb3,Ern1,F2r,Fgr,Flt1,Frs2,Fzd10,Fzd8,Gadd45a,Gadd45b,Gnb2l1,Hes1,Hexim1,Hmgcr,Hspa2,Hspb1,Il6st,Inppl1,Irf1,Itga1,Itga5,Jun,Lats1,Lrp1,Mdfi,Men1,Pdgfa,Pdgfb,Pdgfc,Pik3r1,Pim1,Ppap2b,Ppp1r9b,Pten,Ptprj,Raf1,Rap2b,Rapgef3,Rbpms,Sfn,Sfrp2,Slc9a3r1,Sltm,Sma…	Abi1,Acsl1,Adam17,Adam9,Adnp,Adra2b,Agk,Akt1,Akt1s1,Akt2,Angpt1,Apc,Aplp2,Apoe,Arrb2,Avpi1,Bdkrb1,Blm,Bmp2,Bmp4,Bmpr1a,Braf,Card10,Casp3,Ccdc88a,Ccdc88c,Ccna2,Ccnb2,Ccnc,Ccnd1,Ccnd3,Ccne1,Ccne2,Ccnl1,Ccno,Ccnt1,Ccnt2,Ccnyl1,Cd24a,Cd74,Cd80,Cd81,Cdc42,Cdk12,Cdk5r1,Cdkn1a,Cdkn1b,Cdkn2b,Cerkl,Chordc1,Ctgf,Cyr61,Dab1,Dab2ip,Dgka,Dgke,Dgkh,Dgki,Dgkz,Dicer1,Dusp1,Dusp16,Dusp3,Dusp4,Dusp5,Dusp6,Dvl2,Ect…
GO Biological Process	GO:0050770	regulation of axonogenesis	227	5.50133e-05	0.472179	0.00208008	2.03037	13.7906	28	64	0.0123239	0.4375	23	43	85	Adnp,Bcl11a,Dab1,Efna1,Epha4,Ephb3,Golga2,Islr2,Mapt,Mark2,Mtap1b,Ntn1,Pafah1b1,Plxnb1,Rtn4,Sema3f,Skil,Spp1,Ssh2,Tnfrsf12a,Ulk1,Ulk2,Wnt5a	Adnp,Bcl11a,Cacna1a,Dab1,Dixdc1,Efna1,Ep300,Epha4,Ephb3,Golga2,Islr2,Mapt,Mark2,Mbp,Mtap1b,Ndel1,Nefl,Ntn1,Pafah1b1,Plxnb1,Plxnb2,Psen1,Ptk2,Rnf6,Robo1,Rtn4,Ryk,Sema3f,Sema4d,Skil,Slit2,Spp1,Ssh1,Ssh2,Tnfrsf12a,Trpv2,Ttl,Twf2,Ulk1,Ulk2,Wnt5a,Wnt7a,Zfp91
GO Biological Process	GO:0031399	regulation of protein modification process	228	5.56017e-05	0.477229	0.00209311	1.37423	88.7769	122	412	0.0536972	0.296117	104	277	695	Adnp,Akap1,Akt1s1,Angpt1,Avpi1,Bmp2,Brca1,Ccdc88a,Ccnb2,Ccnd1,Ccnd3,Ccne1,Ccnl1,Cdk5r1,Cdkn1a,Cdkn1b,Clu,Dab1,Dgke,Dgkh,Dgkz,Dnmt3b,Dusp4,Dusp6,Dvl2,Efna1,Egr1,Epgn,Epha4,Erbb3,Ern1,F2r,Fbxo5,Fgr,Flt1,Frs2,Fzd10,Fzd8,Gadd45a,Gadd45b,Gata2,Gnb2l1,Hes1,Hexim1,Hmgcr,Hspa2,Hspb1,Il6st,Inppl1,Irf1,Itga1,Itga5,Jarid2,Jun,Lats1,Lrp1,Mad2l1,Mdfi,Men1,Mll1,N4bp1,Ncor1,Ndfip2,Nipbl,Nos1,Paxip1,Pdgfa,Pdgfb,…	Abi1,Acsl1,Adam17,Adam9,Adnp,Adra2b,Agk,Akap1,Akt1,Akt1s1,Akt2,Angpt1,Apc,Aplp2,Apoe,Arnt,Arrb2,Atg10,Avpi1,Bdkrb1,Blm,Bmi1,Bmp2,Bmp4,Bmpr1a,Braf,Brca1,Card10,Casp3,Ccdc88a,Ccdc88c,Ccna2,Ccnb2,Ccnc,Ccnd1,Ccnd3,Ccne1,Ccne2,Ccnl1,Ccno,Ccnt1,Ccnt2,Ccnyl1,Cd24a,Cd74,Cd80,Cd81,Cdc42,Cdk12,Cdk5r1,Cdkn1a,Cdkn1b,Cdkn2b,Cerkl,Chek1,Chordc1,Clu,Commd1,Ctcf,Ctgf,Cyr61,Dab1,Dab2ip,Daxx,Dgka,Dgke,Dgkh,Dgki,Dg…
GO Biological Process	GO:0030278	regulation of ossification	229	5.72972e-05	0.491782	0.00214752	1.92866	16.5918	32	77	0.0140845	0.415584	27	48	133	Adrb2,Atp8b2,Bmp2,Bmp2k,Cdk6,Hif1a,Id1,Id2,Id3,Id4,Idh1,Il6st,Jund,Men1,Nfe2,Nipbl,Notch1,Osr2,Pdlim7,Sfrp2,Smad3,Sox11,Sox2,Tcfap2a,Tob1,Twsg1,Wnt5a	Abi3,Adrb2,Apc,Atp8b2,Bmp2,Bmp2k,Bmp4,Bmpr1a,Cd276,Cdk6,Ctnnb1,Cyr61,Esrra,Fgf2,Fgfr1,Gnas,Hdac4,Hif1a,Id1,Id2,Id3,Id4,Idh1,Il6st,Jund,Lrp5,Lrp6,Men1,Msx2,Nell1,Nfe2,Nipbl,Notch1,Osr2,Pbx3,Pdlim7,Phospho1,Sfrp2,Ski,Smad3,Sox11,Sox2,Tcfap2a,Tob1,Tob2,Twsg1,Wnt5a,Wnt7b
GO Biological Process	GO:0008284	positive regulation of cell proliferation	230	5.7733e-05	0.495522	0.00215444	1.42684	69.3839	99	322	0.0435739	0.307453	85	212	513	Adrb2,Bad,Bcl2l1,Birc6,Bmp2,Ccnd1,Cd47,Cdh13,Cdk4,Cdk6,Cdkn1a,Cdkn1b,Clec11a,Clu,Drd3,E2f1,E2f3,Egr1,Epgn,Etv5,F2r,Fgf15,Fgf18,Fgf5,Fgfbp1,Fgfr2,Flt1,Fzd7,Gli1,Gli2,Glp1r,Hes1,Hif1a,Hipk1,Hmga2,Hmgb2,Id2,Id4,Il6st,Il7,Insl3,Irs2,Itgb3,Jun,Klf5,Lef1,Marcksl1,Mll2,Myc,Mycn,Nck2,Ngfr,Nolc1,Notch1,Nras,Ntn1,Osr2,Pax6,Pdgfa,Pdgfb,Pdgfc,Plag1,Pten,Pura,Rara,Rnf187,Rps6kb1,Sfrp2,Smo,Sox11,Sox2,Sox4,Ssbp…	Adam17,Adk,Adora2b,Adrb2,Akirin2,Aldh1a2,Arhgap5,Arnt2,B4galt1,BC096441,Bad,Bambi,Bcl2l1,Bcl6,Birc6,Blm,Bmi1,Bmp2,Bmp4,Bmpr1a,Calr,Carm1,Ccnd1,Cd24a,Cd276,Cd38,Cd47,Cd74,Cd80,Cd81,Cdc42,Cdh13,Cdk4,Cdk6,Cdkn1a,Cdkn1b,Clec11a,Clu,Cnbp,Col18a1,Cst3,Ctgf,Ctnnb1,Cyp7b1,Cyr61,Dct,Dpp4,Drd3,E2f1,E2f3,Eapp,Edn1,Edn2,Egr1,Epcam,Epgn,Epha1,Etv5,Eya1,F2r,F3,Fbxw4,Fgf15,Fgf18,Fgf2,Fgf4,Fgf5,Fgf9,Fgfbp1,Fgfr1…
GO Biological Process	GO:0009953	dorsal/ventral pattern formation	231	5.80724e-05	0.498436	0.00215773	2.05415	13.1442	27	61	0.0118838	0.442623	21	40	80	Dusp6,En1,Fbxl15,Gli1,Gli2,Gsc,Gsx2,Hoxa2,Mdfi,Nkx2-2,Otx2,Ovol2,Pax6,Ptch1,Smad2,Smad6,Smo,Sp8,Tbx20,Tgif1,Wnt5a	Apc,Bmp4,Bmpr1a,Ctnnb1,Dusp6,Edn1,En1,Evx1,Fbxl15,Gli1,Gli2,Gsc,Gsx2,Hoxa2,Ift52,Lmx1b,Lrp4,Lrp5,Lrp6,Mdfi,Nkx2-2,Nkx6-1,Otx2,Ovol2,Pax6,Psen1,Ptch1,Senp2,Shh,Smad2,Smad6,Smo,Sp8,Tbx20,Tctn1,Tgif1,Tulp3,Vax2,Wnt5a,Wnt7a
GO Biological Process	GO:0045666	positive regulation of neuron differentiation	232	6.33555e-05	0.54378	0.00234388	2.10948	11.8513	25	55	0.0110035	0.454545	20	36	62	Atoh1,Bdnf,Bmp2,Dab1,Dnmt3b,Etv5,Foxa1,Gli2,Hoxd3,Lin28a,Mtap1b,Nkx2-2,Phox2b,Sall1,Sox11,Sox2,Spag9,Tcf12,Tgif1,Tgif2	Actr3,Adra2b,Atoh1,Bdnf,Bmp2,Bmp4,Bnip2,Dab1,Dnmt3b,Ect2,Etv5,Fez1,Fgfr1,Foxa1,Gli2,Hoxd3,Ifng,Itgb1,Lin28a,Mtap1b,Nkx2-2,Nkx6-1,Phox2b,Rhoa,Sall1,Shh,Socs2,Sox11,Sox2,Spag9,Tcf12,Tcf3,Tcf4,Tgif1,Tgif2,Vwc2
GO Biological Process	GO:0021536	diencephalon development	232	6.33555e-05	0.54378	0.00234388	2.10948	11.8513	25	55	0.0110035	0.454545	20	30	68	Bmp2,Creb1,Foxb1,Gata2,Gli1,Gli2,Gsx1,Hes1,Hmga2,Lef1,Ncor1,Nr4a2,Pax6,Rax,Rbpj,Sall1,Smo,Sox2,Tcf7l2,Wnt5a	Aldh1a2,Bmp2,Bmp4,Bmpr1a,Cdh1,Creb1,Fgf2,Foxb1,Gata2,Gli1,Gli2,Gsx1,Hes1,Hmga2,Kdm1a,Lef1,Lrp6,Ncor1,Nr4a2,Ogdh,Pax6,Ppnr,Rax,Rbpj,Sall1,Six3,Smo,Sox2,Tcf7l2,Wnt5a
GO Biological Process	GO:0048639	positive regulation of developmental growth	234	6.41721e-05	0.55079	0.0023538	2.67741	5.60243	15	26	0.00660211	0.576923	12	18	36	Adnp,Adrb2,Bcl11a,Hopx,Islr2,Mapt,Mtap1b,Ntn1,Pafah1b1,Rps6kb1,Tnfrsf12a,Zp3	Adnp,Adrb2,Bcl11a,Ep300,Hopx,Islr2,Lep,Mapt,Mtap1b,Ndel1,Ntn1,Pafah1b1,Rps6kb1,Tnfrsf12a,Trpv2,Twf2,Wt1,Zp3
GO Biological Process	GO:0006928	cellular component movement	235	6.52051e-05	0.559655	0.00238151	1.39738	78.003	109	362	0.0479753	0.301105	98	235	592	Actr10,Apbb2,Arc,Arid5b,Atoh1,Atp5b,Bcar1,Ccdc88a,Ccr4,Cd47,Cd9,Cdh13,Cdk5r1,Celsr3,Cfl1,Cxadr,Cyp1b1,Dab1,Dnaja1,Dst,Dstn,Dvl2,Dynll1,Efna1,Efnb2,Enah,Epha2,Ephb3,Fat1,Fgf15,Flt1,Foxb1,Foxd3,Foxh1,Fscn1,Gbx2,Gpx1,Hes1,Hif1a,Hmgb2,Hspb1,Itga1,Itga5,Jmy,Kif13a,Kif21a,Kif23,Kif26a,Kif5a,Lama5,Lamc1,Lef1,Lrp8,Ltb4r2,Macf1,Mapt,Mark2,Mmp14,Mtap1b,Myh10,Nck2,Neurod4,Nr4a2,Nrp2,Ntn1,Ovol2,Pafah1b1,Pax6…	1110034A24Rik,Abi1,Abi2,Actc1,Actr10,Adam17,Apbb2,Apc,Arc,Arid5b,Arrb2,Atoh1,Atp5b,B4galt1,Bambi,Barhl1,Bcar1,Bdkrb1,Bicd1,Catsper2,Ccdc40,Ccdc88a,Cckar,Ccl25,Ccr4,Cd24a,Cd47,Cd9,Cdh13,Cdk5r1,Celsr3,Cfl1,Chrna7,Cul3,Cxadr,Cyp1b1,Cyr61,Dab1,Dixdc1,Dnahc2,Dnahc8,Dnaja1,Dock1,Dpp4,Dst,Dstn,Dvl2,Dync1i1,Dynll1,Edn2,Efna1,Efnb2,Elmo1,Enah,Epha2,Ephb3,Ephb4,F2rl1,Fat1,Fgf15,Fgf2,Fgfr1,Flt1,Foxb1,Foxd3,…
GO Biological Process	GO:0048588	developmental cell growth	236	6.69019e-05	0.574219	0.00243313	3.19058	3.44765	11	16	0.00484155	0.6875	10	12	31	Foxd3,Foxn4,Mapt,Mll2,Mtap1b,Pou4f2,Rarg,Smo,Ulk1,Ulk2	Arih2,Foxd3,Foxn4,Mapt,Mll2,Mtap1b,Pou4f2,Rarg,Slit2,Smo,Ulk1,Ulk2
GO Biological Process	GO:0001841	neural tube formation	237	6.69287e-05	0.574449	0.00242383	1.96092	15.2989	30	71	0.0132042	0.422535	23	41	79	Cfl1,Cited2,Cobl,Dvl2,Enah,Gatad2a,Hif1a,Kdm2b,Lmo4,Ovol2,Pfn1,Ptch1,Rgma,Sall1,Sall4,Sfrp2,Sox11,Sox4,Tcfap2a,Tgif1,Wnt5a,Zic2,Zic5	Bmp4,Cfl1,Cited2,Cobl,Dvl2,Enah,Fzd3,Gatad2a,Grlf1,Hif1a,Ift52,Ipmk,Kdm2b,Lmo4,Lrp6,Map3k7,Nodal,Ovol2,Pfn1,Ptch1,Ptk7,Rgma,Sall1,Sall4,Setd2,Sfrp2,Shh,Shroom3,Ski,Sox11,Sox4,T,Tcfap2a,Tctn1,Tgif1,Tulp3,Vasp,Wnt5a,Zeb2,Zic2,Zic5
GO Biological Process	GO:0035556	intracellular signal transduction	238	6.84992e-05	0.587928	0.00247029	1.32856	109.894	146	510	0.0642606	0.286274	134	365	1011	Abr,Acot11,Adrb2,Agap3,Arf2,Arf6,Arhgef12,Arl15,Asb6,Avpi1,Baiap2,Bbc3,Bcar3,Brca1,Ccdc88a,Cdc42bpg,Cdc42ep4,Cdh13,Cdkn1a,Dab1,Depdc7,Dgke,Dgkh,Dgkz,Dmrt1,Drd3,Dvl2,Efna1,Eif4ebp1,Epgn,Epha2,Erbb3,F2r,Flna,Flt1,Foxo3,Frs2,Fzd7,Gadd45a,Gadd45b,Glp1r,Gna13,Gnai1,Gsg2,Gucy1a2,Hes1,Htr5a,Igf1r,Igfbp5,Il6st,Insl3,Irak1bp1,Irf1,Itga1,Itpr1,Itpr3,Kndc1,Lats1,Mark2,Mcf2l,Mdfi,Men1,Mll3,Mras,Ndst1,Neurl2,…	4930544G11Rik,5730403B10Rik,Abr,Acot11,Adam9,Adcy3,Adcy5,Adora2b,Adra2b,Adrb2,Adrb3,Agap1,Agap3,Akt1,Akt2,Apoe,Arf2,Arf4,Arf6,Arhgap29,Arhgap5,Arhgdia,Arhgef12,Arhgef18,Arhgef2,Arhgef3,Arhgef7,Arl15,Arl2,Arl4a,Arl4c,Arl4d,Arl5b,Arl8b,Asb1,Asb18,Asb2,Asb4,Asb6,Avpi1,Baiap2,Bbc3,Bcar3,Bcl3,Bcl6,Blnk,Bmp4,Braf,Brca1,Card10,Ccdc109a,Ccdc88a,Ccna2,Cd74,Cd81,Cdc42,Cdc42bpb,Cdc42bpg,Cdc42ep1,Cdc42ep4,Cd…
GO Biological Process	GO:0090090	negative regulation of canonical Wnt receptor signaling pathway	239	7.65295e-05	0.656853	0.00274834	2.56047	6.24886	16	29	0.00704225	0.551724	13	20	59	Ctnnd1,Ddit3,Egr1,Gli1,Invs,Lats1,Lef1,Notch1,Sfrp2,Sfrp4,Sox2,Wnt5a,Wwtr1	Apc,Ctnnd1,Ddit3,Egr1,Gli1,Hdac1,Hdac2,Invs,Lats1,Lats2,Lef1,Lrp4,Notch1,Sfrp2,Sfrp4,Shh,Sox2,Tbx18,Wnt5a,Wwtr1
GO Biological Process	GO:0007346	regulation of mitotic cell cycle	240	7.83374e-05	0.67237	0.00280154	1.76794	22.6252	40	105	0.0176056	0.380952	38	76	190	5730590G19Rik,Apbb2,Brd4,Ccnb2,Ccnd1,Cdc26,Cdkn1a,Dcun1d3,Dgkz,Drd3,E2f1,Eif4ebp1,Epgn,Fbxo5,Fgfr2,Foxa1,Hdac3,Hmga2,Ino80,Mad2l1,Myc,Nras,Pafah1b1,Pdgfb,Pim3,Psrc1,Ptch1,Pten,Ptpn3,Pura,Rps6kb1,Sik1,Smad3,Smad6,Sox4,Thap1,Zfp655,Zwilch	4933424B01Rik,5730590G19Rik,6720463M24Rik,Apbb2,Apc,Asns,Birc5,Bmp4,Brd4,C77370,Ccnb2,Ccnd1,Cdc26,Cdc42,Cdkn1a,Cdkn2b,Cdt1,Chek1,Crlf3,Dcun1d3,Dgkz,Drd3,Dusp3,Dync1li1,E2f1,Edn1,Eif4ebp1,Epgn,Fbxo5,Fgfr2,Foxa1,Hdac3,Hmga2,Hras1,Il1b,Ino80,Kras,Mad2l1,Mdm2,Myc,Nanogpd,Nek6,Npm2,Nras,Pafah1b1,Pcid2,Pdgfb,Pdxp,Phip,Pim3,Pml,Psrc1,Ptch1,Pten,Ptpn3,Pura,Rb1,Rps6kb1,Sbds,Sik1,Smad3,Smad6,Sox4,Tcfap4,Te…
GO Biological Process	GO:0022604	regulation of cell morphogenesis	241	7.90713e-05	0.678669	0.00281606	1.59272	36.4158	58	169	0.0255282	0.343195	49	112	235	2900073G15Rik,Adnp,Arc,Bcl11a,Bcl9l,Bmp2,Caprin1,Capzb,Cdc42ep3,Cdc42ep4,Cdk5r1,Cfl1,Dab1,Diap1,Efna1,Epha4,Ephb3,Fgr,Gna13,Golga2,Islr2,Kndc1,Lef1,Mapt,Mark2,Mtap1b,Myh10,Notch1,Ntn1,Pafah1b1,Plxnb1,Ptprf,Rtn4,Sema3f,Sept7,Sfrp2,Skil,Smad2,Smad3,Smad4,Spp1,Srcin1,Ssh2,Tbx20,Tnfrsf12a,Ulk1,Ulk2,Wnt5a,Wwtr1	2900073G15Rik,Actr3,Adnp,Akap2,Anxa7,Arc,Arhgap15,Arhgef18,Bambi,Bcl11a,Bcl9l,Bmp2,Brwd1,Cacna1a,Camk2b,Caprin1,Capzb,Cdc42ep1,Cdc42ep3,Cdc42ep4,Cdc42se1,Cdc42se2,Cdk5r1,Cfl1,Ctnnb1,Dab1,Diap1,Dixdc1,Efna1,Ep300,Epha4,Ephb3,Ezr,Fam40a,Fblim1,Fermt2,Fgd4,Fgr,Fitm2,Fmnl2,Fn1,Gna13,Golga2,Grlf1,Gsk3b,Icam1,Ifng,Islr2,Kndc1,Lef1,Lif,Limd1,Mapt,Mark2,Mbp,Mtap1b,Myh10,Myh9,Ndel1,Nedd4,Nefl,Notch1,Ntn1,…
GO Biological Process	GO:0022414	reproductive process	242	7.92726e-05	0.680397	0.00281156	1.34801	97.1806	131	451	0.0576584	0.290466	111	285	861	Adamts1,Adnp,Adrbk1,Angpt1,Arid5b,B4galnt1,Bad,Bcat2,Bcl2l1,Bcl2l11,Bmp2,Cad,Cadm1,Ccnd1,Ccne1,Cd9,Cdo1,Cep57,Cited2,Creb1,Crtap,Csda,Ctnna1,Cxadr,Dhh,Dmrt1,Dmrta2,Dnaja1,E2f1,ENSMUSG00000073777,Eif2b5,Etv5,Fancc,Fbxo5,Fgfr2,Foxa1,Foxb1,Foxo3,Frs2,Fzd10,Fzd7,Fzd8,Gli1,Gli2,Hmga2,Hmgb2,Hsf2,Hspa2,Hyal2,Igf1r,Immp2l,Inhbb,Insl3,Irf1,Junb,Jup,Kdm2b,Klf9,Lfng,Lgr4,Lin28a,Lmna,Mast2,Men1,Mll2,Mmp14,Na…	Abcg2,Acsbg2,Adamts1,Adnp,Adrbk1,Agfg1,Agpat6,Akr1c18,Akt1,Amh,Angpt1,Anxa1,Aplp2,Aprt,Arid5b,Arsa,Asb1,B4galnt1,B4galt1,Bad,Banf1,Bard1,Bat1a,Bcat2,Bcl2l1,Bcl2l11,Bcl6,Bik,Bmp2,Bmp4,Bmpr1a,Cad,Cadm1,Calr,Camk2b,Cat,Catsper2,Ccnb1ip1,Ccnd1,Ccne1,Cd38,Cd9,Cdo1,Celf1,Cep57,Cga,Chd7,Chrna7,Cited2,Cldn4,Cnr1,Comt,Creb1,Crtap,Csda,Cst3,Ctnna1,Ctnnb1,Cxadr,Cyp7b1,D1Pas1,Dazap1,Ddr1,Dedd,Dhh,Diap2,Dmc1,…
GO Biological Process	GO:0019220	regulation of phosphate metabolic process	243	8.41176e-05	0.721982	0.00297112	1.38721	79.2959	110	368	0.0484155	0.298913	93	252	662	Adnp,Akap1,Akt1s1,Angpt1,Avpi1,Bad,Bmp2,Ccdc88a,Ccnb2,Ccnd1,Ccnd3,Ccne1,Ccnl1,Cdk5r1,Cdkn1a,Cdkn1b,Dab1,Dgke,Dgkh,Dgkz,Dusp4,Dusp6,Dvl2,Efna1,Epgn,Epha4,Erbb3,Ern1,F2r,Fgr,Flt1,Frs2,Fzd10,Fzd7,Fzd8,Gadd45a,Gadd45b,Gnb2l1,Hes1,Hexim1,Hmgcr,Hspa2,Hspb1,Il6st,Inppl1,Irf1,Irs2,Itga1,Itga5,Jun,Lats1,Lrp1,Mdfi,Men1,Pdgfa,Pdgfb,Pdgfc,Pik3r1,Pim1,Ppap2b,Ppargc1b,Ppp1r12a,Ppp1r9b,Pten,Ptprj,Raf1,Rap2b,Rap…	Abi1,Acsl1,Adam17,Adam9,Adnp,Adra2b,Agk,Akap1,Akt1,Akt1s1,Akt2,Angpt1,Apc,Aplp2,Apoe,Arrb2,Atxn1,Avpi1,Bad,Bard1,Bdkrb1,Blm,Bmp2,Bmp4,Bmpr1a,Braf,Card10,Casp3,Ccdc88a,Ccdc88c,Ccna2,Ccnb2,Ccnc,Ccnd1,Ccnd3,Ccne1,Ccne2,Ccnl1,Ccno,Ccnt1,Ccnt2,Ccnyl1,Cd24a,Cd74,Cd80,Cd81,Cdc42,Cdk12,Cdk5r1,Cdkn1a,Cdkn1b,Cdkn1c,Cdkn2b,Cerkl,Chordc1,Ctgf,Cyr61,Dab1,Dab2ip,Dgka,Dgke,Dgkh,Dgki,Dgkz,Dicer1,Dusp1,Dusp12,Dus…
GO Biological Process	GO:0060606	tube closure	244	9.1238e-05	0.783096	0.00320941	2.07181	12.0668	25	56	0.0110035	0.446429	18	30	61	Cited2,Cobl,Dvl2,Enah,Gatad2a,Kdm2b,Lmo4,Pfn1,Ptch1,Rgma,Sall1,Sall4,Sfrp2,Tcfap2a,Tgif1,Wnt5a,Zic2,Zic5	Bmp4,Cited2,Cobl,Dvl2,Enah,Fzd3,Gatad2a,Grlf1,Kdm2b,Lmo4,Lrp6,Pfn1,Ptch1,Ptk7,Rgma,Sall1,Sall4,Setd2,Sfrp2,Shroom3,Ski,T,Tcfap2a,Tgif1,Tulp3,Vasp,Wnt5a,Zeb2,Zic2,Zic5
GO Biological Process	GO:0001843	neural tube closure	244	9.1238e-05	0.783096	0.00320941	2.07181	12.0668	25	56	0.0110035	0.446429	18	30	60	Cited2,Cobl,Dvl2,Enah,Gatad2a,Kdm2b,Lmo4,Pfn1,Ptch1,Rgma,Sall1,Sall4,Sfrp2,Tcfap2a,Tgif1,Wnt5a,Zic2,Zic5	Bmp4,Cited2,Cobl,Dvl2,Enah,Fzd3,Gatad2a,Grlf1,Kdm2b,Lmo4,Lrp6,Pfn1,Ptch1,Ptk7,Rgma,Sall1,Sall4,Setd2,Sfrp2,Shroom3,Ski,T,Tcfap2a,Tgif1,Tulp3,Vasp,Wnt5a,Zeb2,Zic2,Zic5
GO Biological Process	GO:0050790	regulation of catalytic activity	246	9.57901e-05	0.822167	0.00334214	1.30576	120.237	157	558	0.0691021	0.281362	142	399	1204	2810002N01Rik,Abr,Acap3,Adnp,Adrb2,Agap3,Ahsa1,Aip,Akt1s1,Angpt1,Aph1a,Arhgap17,Arhgap21,Arhgap26,Arhgef1,Arhgef12,Avpi1,Bad,Bbc3,Bmp2,Ccdc88a,Ccnb2,Ccnd1,Ccnd3,Ccne1,Ccnl1,Cdk5r1,Cdkn1a,Cdkn1b,Crk,Dab1,Dgke,Dgkh,Dgkz,Drd3,Dusp4,Dusp6,Dvl2,Efna1,Epgn,Epha2,Epha4,Ephb3,Erbb3,Ern1,F2r,Fbxo5,Fgr,Flna,Flt1,Frs2,Fzd10,Gabbr1,Gadd45a,Gadd45b,Garnl3,Glp1r,Gna13,Gnai1,Gnb2l1,Gpx1,Grhl3,Grtp1,Hexim1,Hif1a…	2810002N01Rik,Abi1,Abl2,Abr,Acap3,Acd,Acsl1,Adam17,Adam9,Adcy3,Adcy5,Adnp,Adora2b,Adra2b,Adrb2,Adrb3,Agap1,Agap3,Agfg1,Agk,Ahsa1,Aip,Akt1,Akt1s1,Akt2,Als2cl,Angpt1,Apc,Aph1a,Aplp2,Apoc1,Apoe,Arhgap12,Arhgap15,Arhgap17,Arhgap21,Arhgap23,Arhgap25,Arhgap26,Arhgap27,Arhgap29,Arhgap32,Arhgap42,Arhgap5,Arhgap8,Arhgdia,Arhgef1,Arhgef12,Arl2,Asap2,Atpif1,Avpi1,Bad,Bbc3,Bcl6,Bdkrb1,Birc5,Blm,Bmi1,Bmp2,Bmp…
GO Biological Process	GO:0000003	reproduction	247	9.85704e-05	0.84603	0.00342522	1.34205	97.6115	131	453	0.0576584	0.289183	111	287	866	Adamts1,Adnp,Adrbk1,Angpt1,Arid5b,B4galnt1,Bad,Bcat2,Bcl2l1,Bcl2l11,Bmp2,Cad,Cadm1,Ccnd1,Ccne1,Cd9,Cdo1,Cep57,Cited2,Creb1,Crtap,Csda,Ctnna1,Cxadr,Dhh,Dmrt1,Dmrta2,Dnaja1,E2f1,ENSMUSG00000073777,Eif2b5,Etv5,Fancc,Fbxo5,Fgfr2,Foxa1,Foxb1,Foxo3,Frs2,Fzd10,Fzd7,Fzd8,Gli1,Gli2,Hmga2,Hmgb2,Hsf2,Hspa2,Hyal2,Igf1r,Immp2l,Inhbb,Insl3,Irf1,Junb,Jup,Kdm2b,Klf9,Lfng,Lgr4,Lin28a,Lmna,Mast2,Men1,Mll2,Mmp14,Na…	Abcg2,Acsbg2,Adamts1,Adnp,Adrbk1,Agfg1,Agpat6,Akr1c18,Akt1,Amh,Angpt1,Anxa1,Aplp2,Aprt,Arid5b,Arsa,Asb1,B4galnt1,B4galt1,Bad,Banf1,Bard1,Bat1a,Bcat2,Bcl2l1,Bcl2l11,Bcl6,Bik,Bmp2,Bmp4,Bmpr1a,Cad,Cadm1,Calr,Camk2b,Cat,Catsper2,Ccnb1ip1,Ccnd1,Ccne1,Cd38,Cd9,Cdo1,Celf1,Cep57,Cga,Chd7,Chrna7,Cited2,Cldn4,Cnr1,Comt,Creb1,Crtap,Csda,Cst3,Ctnna1,Ctnnb1,Cxadr,Cyp7b1,D1Pas1,Dazap1,Ddr1,Dedd,Dhh,Diap2,Dmc1,…
GO Biological Process	GO:0021983	pituitary gland development	248	0.000101042	0.867244	0.00349695	2.26383	8.8346	20	41	0.00880282	0.487805	15	22	46	Bmp2,Creb1,Gata2,Gli1,Gli2,Gsx1,Hes1,Hmga2,Pax6,Rbpj,Sall1,Smo,Sox2,Tcf7l2,Wnt5a	Aldh1a2,Bmp2,Bmp4,Bmpr1a,Cdh1,Creb1,Fgf2,Gata2,Gli1,Gli2,Gsx1,Hes1,Hmga2,Kdm1a,Pax6,Ppnr,Rbpj,Sall1,Smo,Sox2,Tcf7l2,Wnt5a
GO Biological Process	GO:0042221	response to chemical stimulus	249	0.000104489	0.896826	0.00360171	1.21932	215.694	263	1001	0.115757	0.262737	239	676	3157	1700071K01Rik,Abr,Aco1,Actb,Actn4,Adnp,Adrbk1,Aip,Akap1,Angpt1,Apbb2,Aplp1,Asah1,Atoh1,Atp1a1,Atp1b1,Atp8b2,Atrn,B3gnt2,Bad,Bcar1,Bcl2l1,Bdnf,Bmp2,Brca1,Cad,Calm1,Car2,Ccnd1,Ccne1,Ccr4,Cd9,Cdh13,Cdk4,Cdk5r1,Cdkn1a,Cdkn1b,Cdo1,Cep57,Cfl1,Chrnb1,Cited2,Clu,Creb1,Ctnna1,Cuta,Cxadr,Cyp1b1,D2hgdh,Ddit3,Dhh,Dnmt3b,Dpysl2,Drd3,Dusp4,Dusp6,E2f1,Efnb3,Egr1,Eif2b5,Eif4ebp1,Enah,Epha2,Epha4,Ephb3,Erbb3,Ern1…	1110034A24Rik,1700071K01Rik,5730403B10Rik,Abcc4,Abcd3,Abcg2,Abl2,Abr,Acadm,Acads,Acat1,Aco1,Acsl1,Acsl3,Acsl5,Actb,Actc1,Actg1,Actn4,Actr3,Adam17,Adam9,Adipor1,Adipor2,Adnp,Adnp2,Adrbk1,Agps,Agtrap,Aip,Akap1,Akirin2,Akr1c12,Akt1,Akt2,Aldh1a2,Aldh2,Aldoa,Alpl,Amfr,Amh,Angpt1,Ank3,Anxa1,Anxa11,Anxa2,Apbb2,Apc,Aplp1,Apobec1,Apoe,Arnt,Arnt2,Arrb2,Asah1,Asah2,Asns,Atf1,Atoh1,Atp1a1,Atp1b1,Atp2a2,Atp8b…
GO Biological Process	GO:0048640	negative regulation of developmental growth	250	0.000106037	0.910116	0.00364046	2.93106	4.09408	12	19	0.00528169	0.631579	8	11	22	Bcl11a,Ntn1,Rtn4,Sema3f,Spp1,Ulk1,Ulk2,Wnt5a	Bcl11a,Bmp4,Ntn1,Rnf6,Rtn4,Ryk,Sema3f,Spp1,Ulk1,Ulk2,Wnt5a
GO Biological Process	GO:0043549	regulation of kinase activity	251	0.000123594	1	0.00422631	1.45701	55.5933	81	258	0.0356514	0.313953	69	178	420	Adnp,Akt1s1,Angpt1,Avpi1,Bad,Ccdc88a,Ccnb2,Ccnd1,Ccnd3,Ccne1,Ccnl1,Cdk5r1,Cdkn1a,Cdkn1b,Dab1,Dgke,Dgkh,Dgkz,Dusp4,Dusp6,Dvl2,Efna1,Epgn,Epha4,Erbb3,Ern1,F2r,Fgr,Flt1,Frs2,Fzd10,Gadd45a,Gadd45b,Gnb2l1,Hexim1,Hmgcr,Hspa2,Hspb1,Inppl1,Irs2,Itga1,Lats1,Lrp1,Mdfi,Men1,Pdgfa,Pdgfb,Pdgfc,Pik3r1,Pim1,Pten,Ptprj,Rap2b,Rbl1,Sfn,Slc9a3r1,Sltm,Socs4,Spag9,Spred2,Spry2,Spry4,Srcin1,Thbs1,Trib1,Uchl1,Wnt5a,Wwt…	Abi1,Acsl1,Adam17,Adam9,Adnp,Adra2b,Agk,Akt1,Akt1s1,Angpt1,Apc,Aplp2,Apoe,Avpi1,Bad,Bdkrb1,Blm,Bmp4,Card10,Casp3,Ccdc88a,Ccna2,Ccnb2,Ccnc,Ccnd1,Ccnd3,Ccne1,Ccne2,Ccnl1,Ccno,Ccnt1,Ccnt2,Ccnyl1,Cd24a,Cd74,Cd81,Cdc42,Cdk12,Cdk5r1,Cdkn1a,Cdkn1b,Cdkn1c,Cdkn2b,Cerkl,Chordc1,Cyr61,Dab1,Dab2ip,Dgka,Dgke,Dgkh,Dgki,Dgkz,Dusp1,Dusp12,Dusp16,Dusp3,Dusp4,Dusp5,Dusp6,Dvl2,Ect2,Edn1,Edn2,Efna1,Epgn,Epha1,Epha4,…
GO Biological Process	GO:0006024	glycosaminoglycan biosynthetic process	252	0.000135649	1	0.00462013	3.71268	2.15478	8	10	0.00352113	0.8	7	7	20	Angpt1,B3galt6,Dse,Ext1,Ext2,Has3,Ndst2	Angpt1,B3galt6,Dse,Ext1,Ext2,Has3,Ndst2
GO Biological Process	GO:0006023	aminoglycan biosynthetic process	252	0.000135649	1	0.00462013	3.71268	2.15478	8	10	0.00352113	0.8	7	7	23	Angpt1,B3galt6,Dse,Ext1,Ext2,Has3,Ndst2	Angpt1,B3galt6,Dse,Ext1,Ext2,Has3,Ndst2
GO Biological Process	GO:0010039	response to iron ion	254	0.000139081	1	0.00469972	4.06074	1.72382	7	8	0.00308099	0.875	4	5	22	Aco1,Ccnd1,Pik3r1,Tcfap2a	Aco1,Ccnd1,Pik3r1,Tcfap2a,Tfrc
GO Biological Process	GO:0010717	regulation of epithelial to mesenchymal transition	255	0.000143213	1	0.00482039	2.74232	4.74052	13	22	0.00572183	0.590909	11	15	28	Bcl9l,Bmp2,Efna1,Lef1,Notch1,Sfrp2,Smad2,Smad3,Smad4,Tbx20,Wwtr1	Bambi,Bcl9l,Bmp2,Ctnnb1,Efna1,Lef1,Notch1,Ppp2ca,Sfrp2,Smad2,Smad3,Smad4,Snai1,Tbx20,Wwtr1
GO Biological Process	GO:0009880	embryonic pattern specification	256	0.000148385	1	0.00497495	2.12705	10.3429	22	48	0.0096831	0.458333	15	27	52	Dll1,Fgfr2,Frs2,Gdf3,Otx2,Ptch1,Satb2,Smad2,Smad3,Smad4,Smad6,Tbx3,Tcf7l1,Tcfap2a,Wnt5a	Ctnnb1,Dll1,Fgfr2,Frs2,Gdf3,Lrp6,Meox1,Meox2,Nanogpd,Nodal,Ooep,Otx2,Pcsk6,Peg12,Ptch1,Satb2,Smad2,Smad3,Smad4,Smad6,Tbx3,Tcf7l1,Tcfap2a,Tdrd5,Wnt5a,Wnt7a,Wt1
GO Biological Process	GO:0003206	cardiac chamber morphogenesis	257	0.000154117	1	0.00514703	2.20993	9.05008	20	42	0.00880282	0.476191	17	29	88	Adamts1,Cited2,Fgfr2,Hif1a,Notch1,Ovol2,Ppp1r13l,Rbm15,Sfrp2,Smad7,Sox11,Sox4,Tbx20,Tbx3,Tpm1,Whsc1,Wnt5a	Adamts1,Cited2,Ctnnb1,Cyr61,Fgf9,Fgfr2,Fzd2,Gata3,Hey2,Hif1a,Ly6e,Msx2,Notch1,Ovol2,Ppp1r13l,Rbm15,Sfrp2,Smad7,Smarcd3,Sox11,Sox4,Srf,Tbx20,Tbx3,Tpm1,Ube4b,Whsc1,Wnt5a,Zfpm1
GO Biological Process	GO:0008285	negative regulation of cell proliferation	258	0.000160747	1	0.00534765	1.45026	55.1624	80	256	0.0352113	0.3125	66	156	383	1700071K01Rik,Atp5a1,Bcl11b,Bdnf,Bmp2,Cd9,Cdh13,Cdk6,Cdkn1a,Cdkn1b,Ctnna1,Cxadr,Eef1e1,F2r,Fgfr2,Gabbr1,Gata2,Hes1,Hmga1,Id2,Ifi30,Igfbp5,Inppl1,Insl3,Jarid2,Jun,Kdm2b,Men1,Mll1,Mtss1,Nfib,Notch1,Npr1,Nras,Ovol2,Pawr,Pax6,Phox2b,Pik3r1,Prdm1,Ptch1,Pten,Ptprf,Ptprj,Raf1,Rarg,Rbpj,Rerg,Rest,Sfn,Sfrp2,Sfrp4,Slc9a3r1,Smad2,Smad3,Smad4,Smarca2,Sox11,Sox2,Sox4,Spry2,Tcfap2a,Tgif1,Thbs1,Trib1,Wnt5a	1700071K01Rik,Adora2b,Aldh1a2,Apc,Apoe,Atp5a1,Atpif1,B4galt1,Bcl11b,Bcl6,Bdnf,Becn1,Bmp2,Bmp4,Btg2,Btn1a1,Btn2a2,Casp3,Cd24a,Cd276,Cd9,Cdh13,Cdk6,Cdkn1a,Cdkn1b,Cdkn1c,Cdkn2b,Comt,Cth,Ctnna1,Ctnnb1,Cxadr,Dab2ip,Ddr1,Dicer1,E2f7,Eef1e1,Eif2ak2,Etv4,F2r,Fbxw7,Fezf2,Fgf2,Fgfr2,Fntb,Foxj1,Fth1,Fzd5,Gabbr1,Gata2,Gata3,Gja1,Gtpbp4,Hdac4,Hes1,Hmga1,Hmox1,Hras1,Hspa1b,Id2,Ifi30,Ifitm3,Ifng,Igfbp5,Il1b,Ing…
GO Biological Process	GO:0021953	central nervous system neuron differentiation	259	0.000163308	1	0.00541185	1.82319	18.1001	33	84	0.0145247	0.392857	27	54	118	Bcl11b,Dlx1,Eomes,Epha4,Ephb3,Fgfr2,Gata2,Gli2,Gsx1,Gsx2,Id4,Kndc1,Ldb1,Lef1,Lmo4,Nfib,Nkx2-2,Nr4a2,Pafah1b1,Pax6,Phox2a,Smo,Sox2,Sox4,Tbx20,Tcfap2a,Ulk1	Abt1,Bcl11b,Btg2,Cacna1a,Cln8,Dlx1,Dlx2,Eomes,Epha4,Ephb3,Evx1,Fgfr1,Fgfr2,Gata2,Gigyf2,Gli2,Gsx1,Gsx2,Id4,Kndc1,Ldb1,Lef1,Lep,Lmo4,Lmx1b,Mdga1,Ndel1,Nfib,Nkx2-2,Nkx6-1,Nr4a2,Ogdh,Pafah1b1,Pax6,Pex5,Phox2a,Psen1,Ptk2,Rora,Shank3,Shh,Slit2,Smo,Sox1,Sox2,Sox4,Sox5,Tbx20,Tcfap2a,Tcfap2c,Tctn1,Tulp3,Ulk1,Wnt7a
GO Biological Process	GO:0009952	anterior/posterior pattern specification	260	0.000172552	1	0.0056962	1.65745	27.1502	45	126	0.0198063	0.357143	37	82	192	Arc,Bmp2,Dll1,En1,Foxb1,Foxh1,Frs2,Gbx2,Gdf3,Grsf1,Hes1,Hipk1,Hoxa2,Hoxa9,Hoxd3,Kdm2b,Ldb1,Lef1,Lfng,Mll1,Notch1,Otx1,Otx2,Pax6,Pcdh8,Rarg,Ring1,Sfrp2,Smad2,Smad3,Smad4,Ssbp3,Tbx3,Tcf7l1,Wnt5a,Yy1,Zic3	Abi1,Aldh1a2,Apc,Arc,Bmi1,Bmp2,Bmp4,Bmpr1a,Bptf,Btg2,Crkl,Ctnnb1,Dll1,En1,Ep300,Fezf2,Foxb1,Foxh1,Frs2,Gbx2,Gdf3,Grsf1,Hes1,Hes3,Hes7,Hey2,Hipk1,Hipk2,Hoxa2,Hoxa9,Hoxd3,Ifitm1,Kdm2b,Ldb1,Lef1,Lefty1,Lfng,Lrp5,Lrp6,Meox1,Meox2,Mll1,Msgn1,Msx2,Nodal,Notch1,Otx1,Otx2,Pax6,Pbx3,Pcdh8,Pcgf2,Pcsk6,Psen1,Rarg,Ring1,Rnf2,Sfrp2,Shh,Six3,Ski,Smad2,Smad3,Smad4,Srf,Ssbp3,T,Tbx18,Tbx3,Tcf15,Tcf7l1,Tdrd5,Trp53…
GO Biological Process	GO:0001558	regulation of cell growth	261	0.000176764	1	0.00581289	1.67694	25.6419	43	119	0.0189261	0.361345	36	79	223	1700071K01Rik,Adnp,Apbb2,Bcl11a,Cdh13,Cdkn1a,Cdkn1b,Dcun1d3,Gnb2l1,Igfbp5,Il7,Ino80,Islr2,Kazald1,Kif26a,Lef1,Mapt,Mtap1b,Ntn1,Pafah1b1,Psrc1,Ptprj,Rerg,Rtn4,Sema3f,Sfn,Sfrp2,Sirt1,Smad3,Smad4,Smarca2,Spp1,Tnfrsf12a,Ulk1,Ulk2,Wnt5a	1700071K01Rik,Adam17,Adnp,Adnp2,Akt1,Apbb2,Bcl11a,Bcl6,Bdkrb1,Cd38,Cd81,Cdh13,Cdkn1a,Cdkn1b,Cdkn2aip,Crlf3,Ctgf,Cth,Cyr61,Dab2ip,Dcun1d3,Ddr1,Ei24,Ep300,Fgf2,Foxk1,Gnb2l1,Hbegf,Hspa1b,Htra1,Igfbp2,Igfbp5,Igfbp7,Il7,Ino80,Islr2,Kazald1,Kif26a,Lef1,Lgi1,Mapt,Mtap1b,Ndel1,Ndufa13,Ntn1,Pafah1b1,Phb,Pml,Psrc1,Ptprj,Rbbp7,Rerg,Rnf6,Rtn4,Ryk,Sema3f,Sertad1,Sertad2,Sertad3,Sfn,Sfrp2,Sirt1,Slit2,Smad3,Sma…
GO Biological Process	GO:0030155	regulation of cell adhesion	262	0.000188313	1	0.00616906	1.64214	28.0121	46	130	0.0202465	0.353846	38	80	197	Angpt1,Atp5b,Cbll1,Cd47,Cd63,Cdh13,Cdk6,Cited2,Cyth2,Dab1,Efna1,Epha2,Ephb3,Erbb3,Fzd7,Hsd17b12,Lama5,Ldb1,Lef1,Macf1,Mmp14,Notch1,Onecut1,Onecut2,Pik3cb,Pik3r1,Ppap2b,Ppp1cb,Ppp1r12a,Pten,Ptprj,Smad3,Smad7,Spp1,Srcin1,Thbs1,Utrn,Wnt5a	Adam9,Angpt1,Apc,Arl2,Atp5b,B4galnt2,Bcl6,Cbll1,Cd24a,Cd47,Cd63,Cdh1,Cdh13,Cdk6,Cited2,Cyr61,Cyth1,Cyth2,Dab1,Ddr1,Dpp4,Efna1,Egfl6,Epha1,Epha2,Ephb3,Erbb3,Faf1,Fam38a,Fzd7,Gtpbp4,Hsd17b12,Icam1,Ifng,Itga6,Itgav,Itgb1,Jak2,Kifap3,Lama1,Lama5,Lamb1,Ldb1,Lef1,Macf1,Map2k1,Mmp14,Myo10,Nf2,Nid1,Notch1,Nrarp,Nuak1,Onecut1,Onecut2,Pik3cb,Pik3r1,Plekha2,Podxl,Ppap2b,Ppp1cb,Ppp1r12a,Prlr,Pten,Ptk2,Ptprj,…
GO Biological Process	GO:0007276	gamete generation	263	0.000196715	1	0.00641978	1.50145	43.9575	66	204	0.0290493	0.323529	55	137	423	Adamts1,B4galnt1,Bcl2l1,Bcl2l11,Cadm1,Cep57,Crtap,Csda,Cxadr,Dhh,Dnaja1,E2f1,Etv5,Fancc,Fbxo5,Foxo3,Gli1,Hmga2,Hmgb2,Hsf2,Hspa2,Immp2l,Inhbb,Insl3,Jup,Kdm2b,Lin28a,Lmna,Mast2,Mll2,Nanos3,Notch1,Pafah1b1,Paqr8,Patz1,Prdm1,Psme4,Pvrl2,Racgap1,Rara,Rps6kb1,Sirt1,Slc26a8,Slco4c1,Smo,Spin1,Src,Tcp11,Tle3,Tubd1,Txndc2,Yy1,Zfp296,Zfp541,Zp3	Acsbg2,Adamts1,Agfg1,Akt1,Amh,B4galnt1,Bard1,Bcl2l1,Bcl2l11,Bcl6,Bik,Bmp4,Cadm1,Calr,Catsper2,Ccnb1ip1,Celf1,Cep57,Cnr1,Crtap,Csda,Ctnnb1,Cxadr,D1Pas1,Dazap1,Dedd,Dhh,Diap2,Dmc1,Dnaja1,E2f1,Edn2,Eif2s2,Etv5,Fancc,Fbxo5,Fndc3a,Foxo3,Gamt,Ggnbp1,Ggnbp2,Gli1,Gm16517,Gpx4,Gsr,H2afx,Herc4,Hexb,Hmga2,Hmgb2,Hook1,Hpgd,Hsf2,Hspa2,Il1b,Immp2l,Inhbb,Insl3,Itgb1,Jup,Kdm2b,Kdm3a,Kit,Kitl,Lep,Limk2,Lin28a,Lmn…
GO Biological Process	GO:0030308	negative regulation of cell growth	264	0.000197427	1	0.00641864	1.91094	14.6525	28	68	0.0123239	0.411765	23	46	116	1700071K01Rik,Apbb2,Bcl11a,Cdkn1a,Cdkn1b,Dcun1d3,Gnb2l1,Il7,Ntn1,Psrc1,Ptprj,Rerg,Rtn4,Sema3f,Sfrp2,Sirt1,Smad3,Smad4,Smarca2,Spp1,Ulk1,Ulk2,Wnt5a	1700071K01Rik,Apbb2,Bcl11a,Bcl6,Bdkrb1,Cdkn1a,Cdkn1b,Cdkn2aip,Crlf3,Cth,Dab2ip,Dcun1d3,Ei24,Fgf2,Foxk1,Gnb2l1,Hspa1b,Il7,Ndufa13,Ntn1,Phb,Pml,Psrc1,Ptprj,Rbbp7,Rerg,Rnf6,Rtn4,Ryk,Sema3f,Sertad1,Sertad2,Sertad3,Sfrp2,Sirt1,Slit2,Smad3,Smad4,Smarca2,Spp1,Trp53,Ulk1,Ulk2,Wnt5a,Wt1,Zmat3
GO Biological Process	GO:0065008	regulation of biological quality	265	0.000198961	1	0.00644409	1.24362	164.841	205	765	0.0902289	0.267974	189	530	1635	2900073G15Rik,Abcg8,Aco1,Adnp,Adrb2,Adrbk1,Akt1s1,Angpt1,Apbb2,Arc,Arf6,Arpc5,Atp1a1,Atp5b,Atp8b2,Bad,Bbs10,Bcat2,Bcl11a,Bcl2l1,Bcl2l11,Bdnf,Bhlhe40,Bmp2,Cadps2,Capza2,Capzb,Ccnb2,Ccnd1,Cd9,Cdc42ep3,Cdc42ep4,Cdk4,Cdo1,Cfl1,Chrna9,Cited2,Ckb,Cln6,Clu,Creb1,Cxadr,Cyp1b1,Ddit3,Dhh,Diap1,Dnajc16,Dnase2a,Drd3,Dstn,Dyrk3,Egr1,Eif2b5,Epb4.9,Ephb3,Exoc3l,F11,F2r,Fancc,Fbxw11,Fgr,Flna,Foxa1,Foxb1,Foxo3,Ft…	1500010J02Rik,2900073G15Rik,4831426I19Rik,Abcg8,Acd,Aco1,Actr3,Add1,Adh7,Adnp,Adora2b,Adra2b,Adrb2,Adrb3,Adrbk1,Agpat6,Agtrap,Akap2,Akr1c18,Akt1,Akt1s1,Aldh1a2,Aldh5a1,Angpt1,Ankrd11,Ankrd13c,Anxa1,Anxa2,Anxa7,Ap3b1,Apbb2,Apc,Aplp2,Apoe,Aprt,Arc,Arf6,Arhgap15,Arhgap5,Arhgef18,Arl2,Arpc5,Aspa,Aspscr1,Atp1a1,Atp2a2,Atp5b,Atp6v0c,Atp8b2,Atxn1,Bad,Baiap2l1,Bambi,Bbs10,Bcat2,Bcl11a,Bcl2l1,Bcl2l11,Bcl6…
GO Biological Process	GO:0060828	regulation of canonical Wnt receptor signaling pathway	266	0.000214997	1	0.00693729	2.08365	10.5584	22	49	0.0096831	0.44898	19	36	97	Ctnnd1,Ddit3,Dvl2,Egr1,Fgfr2,Gli1,Invs,Lats1,Lef1,Notch1,Sfrp2,Sfrp4,Smad3,Sox2,Sox4,Ubr5,Wnt5a,Wwtr1,Yap1	Apc,Bambi,Csnk1e,Ctnnd1,Ddit3,Dixdc1,Dvl2,Egr1,Fgf9,Fgfr2,Gli1,Hdac1,Hdac2,Invs,Lats1,Lats2,Lef1,Lrp4,Lrp6,Notch1,Nrarp,Sfrp2,Sfrp4,Shh,Smad3,Sox2,Sox4,Tbx18,Tnks,Tnks2,Trpm4,Ubr5,Wnt5a,Wnt7a,Wwtr1,Yap1
GO Biological Process	GO:0048255	mRNA stabilization	267	0.000216442	1	0.00695778	3.0939	3.23217	10	15	0.00440141	0.666667	8	10	19	Dhx9,E2f1,Hnrnpd,Hnrnpu,Igf2bp1,Syncrip,Tardbp,Ybx1	Apobec1,Dhx9,E2f1,Hnrnpd,Hnrnpu,Igf2bp1,Syncrip,Tardbp,Vegfa,Ybx1
GO Biological Process	GO:0045665	negative regulation of neuron differentiation	268	0.000233494	1	0.00747791	2.25771	7.97269	18	37	0.00792253	0.486486	14	22	57	Dll1,Hes1,Hoxa2,Id2,Id4,Jag1,Nkx2-2,Notch1,Pax6,Phox2b,Rest,Rtn4,Sox2,Tlx3	Calr,Cd24a,Cdk5rap2,Ctdsp1,Dixdc1,Dll1,Hes1,Hoxa2,Id2,Id4,Itgb1,Jag1,Nkx2-2,Notch1,Notch3,Pax6,Phox2b,Rest,Rtn4,Sox2,Tlx3,Zfp91
GO Biological Process	GO:0007492	endoderm development	269	0.000233806	1	0.00746005	2.2044	8.61912	19	40	0.00836268	0.475	15	25	54	Angpt1,Arc,Dusp4,Eomes,Ext1,Gdf3,Hmga2,Notch1,Onecut1,Otx2,Pou5f1,Smad2,Smad3,Smad4,Sox2	Angpt1,Ankrd17,Arc,Bmpr1a,Bptf,Ctnnb1,Dusp1,Dusp4,Dusp5,Eomes,Ext1,Gdf3,Hdac1,Hdac2,Hmga2,Mixl1,Nodal,Notch1,Onecut1,Otx2,Pou5f1,Smad2,Smad3,Smad4,Sox2
GO Biological Process	GO:0007369	gastrulation	270	0.000261123	1	0.00830082	1.82109	17.0228	31	79	0.0136444	0.392405	25	48	109	Dusp4,Eomes,Epha2,Ext1,Ext2,Foxh1,Frs2,Gdf3,Gnb2l1,Hmga2,Jup,Ldb1,Lef1,Macf1,Nsd1,Odz4,Otx2,Pou5f1,Ppap2b,Smad2,Smad3,Smad4,Sox2,Twsg1,Wnt5a	Bmp4,Bmpr1a,Ctnnb1,Cul3,Dusp1,Dusp4,Dusp5,Eomes,Epha2,Ext1,Ext2,Eya1,Fam48a,Foxh1,Frs2,Gdf3,Gnb2l1,Hmga2,Jup,Ldb1,Lef1,Lefty1,Lrp5,Lrp6,Macf1,Mixl1,Nanogpd,Nat8,Nf2,Nodal,Nsd1,Odz4,Otx2,Pou5f1,Ppap2b,Rnf2,Smad2,Smad3,Smad4,Snai1,Sox2,Srf,Tgfbr2,Trp53,Twsg1,Txnrd1,Wls,Wnt5a
GO Biological Process	GO:0045926	negative regulation of growth	271	0.000281919	1	0.00892881	1.74656	20.0394	35	93	0.0154049	0.376344	29	63	163	1700071K01Rik,Apbb2,Bbc3,Bcl11a,Cdkn1a,Cdkn1b,Dcun1d3,Gnb2l1,Hif1a,Il7,Men1,Ntn1,Psrc1,Ptch1,Ptprj,Rai1,Rerg,Rtn4,Sema3f,Sfrp2,Sirt1,Smad3,Smad4,Smarca2,Spp1,Tcf7l2,Ulk1,Ulk2,Wnt5a	1700071K01Rik,Apbb2,Bbc3,Bcl11a,Bcl6,Bdkrb1,Bmp4,Cdkn1a,Cdkn1b,Cdkn2aip,Cga,Crlf3,Cth,Dab2ip,Dcun1d3,Ei24,Fgf2,Foxk1,Gnb2l1,Hif1a,Hspa1b,Ifng,Il7,Ing5,Men1,Mt1,Mt2,Ndufa13,Ntn1,Phb,Pml,Ppnr,Psrc1,Ptch1,Ptk2,Ptprj,Rai1,Rbbp7,Rerg,Rnf6,Rtn4,Ryk,Scd1,Sema3f,Sertad1,Sertad2,Sertad3,Sfrp2,Sirt1,Slit2,Smad3,Smad4,Smarca2,Socs2,Spp1,Tcf7l2,Tlr2,Trp53,Ulk1,Ulk2,Wnt5a,Wt1,Zmat3
GO Biological Process	GO:0021537	telencephalon development	272	0.000284403	1	0.00897439	1.71711	21.5478	37	100	0.0162852	0.37	31	66	156	Atoh1,Bcl11b,Bmp2,Cdk5r1,Dab1,Dlx1,Dpysl2,Ephb3,Ext1,Foxb1,Gsx2,Hes1,Htr5a,Id2,Id4,Kdm2b,Lef1,Lrp8,Mdk,Myh10,Ncor2,Nfib,Pafah1b1,Pax6,Ptprs,Rtn4,Sall1,Sall3,Sox2,Tacc2,Wnt5a	Atoh1,Bcl11b,Bmp2,Bmp4,Btg2,Cdk5r1,Cep120,Dab1,Dicer1,Dixdc1,Dlx1,Dlx2,Dpysl2,Ephb3,Ext1,Fezf2,Fgfr1,Foxb1,Gad1,Gsx2,Hdac1,Hdac2,Hes1,Htr5a,Id2,Id4,Kdm2b,Lef1,Lrp6,Lrp8,Mdk,Myh10,Ncor2,Nde1,Ndel1,Nfib,Numbl,Ogdh,Pafah1b1,Pax6,Pcnt,Pex13,Pex5,Psen1,Ptprs,Robo1,Rtn4,Ryk,Sall1,Sall3,Shank3,Shh,Six3,Ski,Slit2,Sox2,Srf,Tacc1,Tacc2,Tcfap2c,Tctn1,Uchl5,Wdr62,Wnt5a,Ywhae,Zeb2
GO Biological Process	GO:0048675	axon extension	273	0.000300476	1	0.00944683	3.21289	2.80121	9	13	0.00396127	0.692308	8	9	22	Foxd3,Foxn4,Mapt,Mtap1b,Pou4f2,Smo,Ulk1,Ulk2	Foxd3,Foxn4,Mapt,Mtap1b,Pou4f2,Slit2,Smo,Ulk1,Ulk2
GO Biological Process	GO:0006941	striated muscle contraction	273	0.000300476	1	0.00944683	3.21289	2.80121	9	13	0.00396127	0.692308	9	12	37	Adrb2,Adrbk1,Mb,Myl4,Nos1,Ppp1r13l,Rps6kb1,Tnnc2,Tpm1	Actc1,Adrb2,Adrbk1,Map2k3,Mb,Myl1,Myl4,Nos1,Ppp1r13l,Rps6kb1,Tnnc2,Tpm1
GO Biological Process	GO:0042593	glucose homeostasis	275	0.000304209	1	0.00949463	2.49892	5.60243	14	26	0.00616197	0.538462	12	23	85	Bad,Foxa1,Foxo3,Hif1a,Igfbp5,Ncor2,Ppp3ca,Ptch1,Rps6,Slc29a1,Sltm,Sox4	Akt1,Aspscr1,Bad,Foxa1,Foxo3,G6pc2,Hif1a,Icam1,Igfbp5,Inpp5k,Mup20,Mup4,Ncor2,Oxct1,Ppp3ca,Prkaa1,Ptch1,Rps6,Slc29a1,Sltm,Sox4,Stat3,Vgf
GO Biological Process	GO:0010033	response to organic substance	276	0.000309593	1	0.00962767	1.26637	131.873	167	612	0.0735035	0.272876	152	424	1340	1700071K01Rik,Abr,Adnp,Adrbk1,Akap1,Angpt1,Aplp1,Asah1,Bad,Bcar1,Bcl2l1,Bmp2,Brca1,Cad,Car2,Ccnd1,Ccne1,Cdh13,Cdk4,Cdkn1a,Cdkn1b,Cdo1,Cep57,Cfl1,Chrnb1,Cited2,Clu,Creb1,Ctnna1,Cyp1b1,Ddit3,Dhh,Dnmt3b,Dpysl2,Drd3,Dusp4,Dusp6,E2f1,Egr1,Eif2b5,Eif4ebp1,Epha2,Erbb3,Ern1,F2r,Faf2,Fgf15,Fgf18,Fgf5,Fgfr2,Flt1,Foxa1,Foxo1,Foxo3,Frs2,Gabbr1,Gli2,Glp1r,Got1,Grik4,Hif1a,Hmgb2,Hspa4l,Hspb1,Htr5a,Il6st,Inhbb,…	1700071K01Rik,5730403B10Rik,Abcg2,Abr,Acadm,Acads,Acat1,Acsl1,Acsl3,Acsl5,Actc1,Actr3,Adam17,Adam9,Adipor1,Adipor2,Adnp,Adrbk1,Akap1,Akirin2,Akt1,Akt2,Aldh1a2,Aldh2,Aldoa,Alpl,Amfr,Amh,Angpt1,Anxa1,Aplp1,Apobec1,Apoe,Arnt2,Asah1,Asah2,Asns,Atf1,Atp2a2,Bad,Bcar1,Bckdha,Bcl2l1,Bdh1,Bdkrb1,Bmp2,Bmp4,Braf,Brca1,Btg2,Cacybp,Cad,Calcoco2,Calr,Capn10,Car2,Car4,Carm1,Casp9,Cat,Cckar,Ccnd1,Ccne1,Cd24a,Cd3…
GO Biological Process	GO:0045927	positive regulation of growth	277	0.000316105	1	0.00979468	1.91527	13.5751	26	63	0.0114437	0.412698	22	42	126	Adnp,Adrb2,Bcl11a,Creb1,Csda,Hmga2,Hopx,Il7,Ino80,Islr2,Lef1,Mapt,Mtap1b,Nipbl,Ntn1,Pafah1b1,Rps6kb1,Sfn,Sfrp2,Tnfrsf12a,Yap1,Zp3	Adam17,Adnp,Adnp2,Adrb2,Akt1,Bcl11a,Cd38,Cd81,Celf1,Chd7,Creb1,Csda,Ep300,Hbegf,Hmga2,Hopx,Il7,Ino80,Islr2,Lef1,Lep,Lgi1,Mapt,Mtap1b,Ndel1,Nipbl,Ntn1,Pafah1b1,Pex5,Rps6kb1,Serp1,Sfn,Sfrp2,Tcfcp2l1,Tnfrsf12a,Trpv2,Twf2,Wt1,Yap1,Zfp639,Zfp91,Zp3
GO Biological Process	GO:0051179	localization	278	0.000324976	1	0.0100333	1.16344	309.426	360	1436	0.158451	0.250696	335	1001	3226	2900073G15Rik,Abcg8,Abl1,Actn4,Adrb2,Aftph,Aip,Akap12,Angpt1,Ap1m1,Ap3b2,Ap4s1,Apbb2,Aplp1,Apol8,Arc,Arf2,Arf6,Arhgap17,Arid5b,Atoh1,Atp10a,Atp1a1,Atp1b1,Atp5a1,Atp5b,Atp5j,Atp8a1,Atp8b2,B4galnt1,Bad,Bcar1,Bcat2,Bcl2l1,Bdnf,Bet1l,Cachd1,Cacna2d1,Cacnb3,Cadps2,Car2,Ccdc88a,Ccnd1,Ccr4,Cd47,Cdh13,Cdk5r1,Cdkn1b,Cdo1,Celsr3,Cep57,Cfl1,Chic2,Chmp4b,Chrna9,Chrnb1,Clcn2,Clint1,Cltc,Cnnm2,Coro1c,Cox18,Cre…	0610009B22Rik,1110021L09Rik,1110034A24Rik,1190002N15Rik,1500003O03Rik,2310046K01Rik,2900073G15Rik,4831426I19Rik,Abca4,Abcb8,Abcc4,Abcd3,Abcg2,Abcg8,Abi2,Abl1,Abra,Acbd5,Acd,Acsl5,Actn4,Adam17,Adrb2,Aftph,Agap1,Agfg1,Agpat6,Aip,Akap12,Akap2,Akt1,Akt2,Als2cl,Angpt1,Ank3,Ankfy1,Ankrd13c,Ano6,Ano8,Ano9,Anxa1,Anxa11,Anxa2,Ap1m1,Ap2a2,Ap3b1,Ap3b2,Ap3m1,Ap4s1,Apba1,Apbb2,Apc,Aplp1,Apobec1,Apoc1,Apod,Apo…
GO Biological Process	GO:0051338	regulation of transferase activity	279	0.000328797	1	0.0101149	1.41468	57.9636	82	269	0.0360916	0.304833	70	185	437	Adnp,Akt1s1,Angpt1,Avpi1,Bad,Ccdc88a,Ccnb2,Ccnd1,Ccnd3,Ccne1,Ccnl1,Cdk5r1,Cdkn1a,Cdkn1b,Dab1,Dgke,Dgkh,Dgkz,Dusp4,Dusp6,Dvl2,Efna1,Epgn,Epha4,Erbb3,Ern1,F2r,Fgr,Flt1,Frs2,Fzd10,Gadd45a,Gadd45b,Gnb2l1,Hexim1,Hmgcr,Hspa2,Hspb1,Inppl1,Irs2,Itga1,Lats1,Lrp1,Mdfi,Men1,Pdgfa,Pdgfb,Pdgfc,Pif1,Pik3r1,Pim1,Pten,Ptprj,Rap2b,Rbl1,Sfn,Slc9a3r1,Sltm,Socs4,Spag9,Spred2,Spry2,Spry4,Srcin1,Thbs1,Trib1,Uchl1,Wnt5…	Abi1,Acd,Acsl1,Adam17,Adam9,Adnp,Adra2b,Agk,Akt1,Akt1s1,Angpt1,Apc,Aplp2,Apoe,Avpi1,Bad,Bdkrb1,Blm,Bmp4,Card10,Casp3,Ccdc88a,Ccna2,Ccnb2,Ccnc,Ccnd1,Ccnd3,Ccne1,Ccne2,Ccnl1,Ccno,Ccnt1,Ccnt2,Ccnyl1,Cd24a,Cd74,Cd81,Cdc42,Cdk12,Cdk5r1,Cdkn1a,Cdkn1b,Cdkn1c,Cdkn2b,Cerkl,Chordc1,Cln8,Cyr61,Dab1,Dab2ip,Dgka,Dgke,Dgkh,Dgki,Dgkz,Dusp1,Dusp12,Dusp16,Dusp3,Dusp4,Dusp5,Dusp6,Dvl2,Ect2,Edn1,Edn2,Efna1,Epgn,Eph…
GO Biological Process	GO:0071844	cellular component assembly at cellular level	280	0.000335467	1	0.0102833	1.35358	77.5721	105	360	0.0462148	0.291667	96	255	646	5730590G19Rik,9430023L20Rik,Actn1,Actn4,Angpt1,Arhgap26,Asf1b,Atg13,Bad,Baiap2,Bbs10,Cadm1,Cadps2,Capzb,Ccdc88a,Cd9,Cdh13,Coro1c,Cox18,Ctnna1,Diap1,Dst,Fbxo5,Fscn1,Gm9998,Grb7,H1fx,H2afz,H3f3a,Hdac3,Hist1h1e,Hist1h2ab,Hist1h2af,Hist1h2ah,Hist1h2ai,Hist1h2bp,Hist1h3i,Hist1h4c,Hist1h4f,Hist1h4k,Hist2h3c1,Hist3h2a,Hjurp,Hmga1,Hmga2,Hp1bp3,Ino80,Itga5,Itgb3,Jup,Kif13a,Klf5,Lama5,Lamc1,Mtap1b,Mtdh,Mts…	1110034A24Rik,1700024P04Rik,5730590G19Rik,9430023L20Rik,Abl2,Acd,Actc1,Actg1,Actn1,Actn4,Agfg1,Angpt1,Arhgap26,Arhgap42,Arl2,Asf1a,Asf1b,Atf1,Atg13,Atg14,Atg16l1,Atg4c,Atpaf2,Aurkb,Bad,Baiap2,Baiap2l1,Bat1a,Baz2a,Bbs10,Becn1,Bicd1,Cacna1a,Cadm1,Cadps,Cadps2,Cald1,Calr,Capg,Capzb,Ccdc40,Ccdc88a,Ccnb1ip1,Cd9,Cdc42,Cdh1,Cdh13,Celf1,Cenpv,Clec2i,Coro1c,Cox10,Cox15,Cox18,Cpeb1,Ctcf,Ctnna1,Ctnnb1,Cul3,…
GO Biological Process	GO:0014033	neural crest cell differentiation	281	0.00033741	1	0.010306	2.10948	9.48103	20	44	0.00880282	0.454545	16	26	55	Cfl1,Cited2,Fgf15,Foxd3,Gbx2,Hes1,Hif1a,Lama5,Lef1,Nrp2,Ovol2,Sema3f,Smad4,Smo,Sox11,Tcfap2a	Aldh1a2,Bmpr1a,Cfl1,Cited2,Edn1,Fgf15,Foxd3,Gbx2,Hes1,Hif1a,Kitl,Lama5,Lef1,Lrp6,Nrp2,Nrtn,Ovol2,Rdh10,Sema3f,Shh,Smad4,Smo,Sox11,Tcfap2a,Wnt10a,Zeb2
GO Biological Process	GO:0001837	epithelial to mesenchymal transition	282	0.000348365	1	0.0106029	2.32042	6.8953	16	32	0.00704225	0.5	12	18	39	Bmp2,Efna1,Eomes,Hif1a,Hmga2,Hnrnpab,Lef1,Notch1,Rbpj,Rtn4,Trim28,Wnt5a	Bmp2,Efna1,Eomes,Gja1,Gsk3b,Hey2,Hif1a,Hmga2,Hnrnpab,Lef1,Lrp6,Msx2,Notch1,Rbpj,Rtn4,Snai1,Trim28,Wnt5a
GO Biological Process	GO:0031016	pancreas development	283	0.000354997	1	0.0107665	2.19829	8.18816	18	38	0.00792253	0.473684	16	29	75	Clu,Foxo1,Hes1,Igf1r,Invs,Meis2,Nkx2-2,Nr5a2,Onecut1,Onecut2,Pax6,Smad2,Smo,Sox4,Wnt5a,Xbp1	Akt1,Aldh1a2,Anxa1,Apc,Cckar,Cela1,Clu,Ctnnb1,Eif2ak3,Foxo1,Hes1,Igf1r,Invs,Meis2,Msln,Nkx2-2,Nkx6-1,Nr5a2,Onecut1,Onecut2,Pax6,Rfx3,Shh,Slc2a2,Smad2,Smo,Sox4,Wnt5a,Xbp1
GO Biological Process	GO:0032270	positive regulation of cellular protein metabolic process	284	0.000373769	1	0.011296	1.46668	45.6813	67	212	0.0294894	0.316038	57	140	352	Adnp,Angpt1,Bmp2,Brca1,Ccnd1,Ccnd3,Cdk4,Cln6,Clu,Dnmt3b,Dvl2,Efna1,Eif2b5,Eif5a,Fbxw11,Fzd8,Gnb2l1,Hes1,Hspa2,Il6st,Itga5,Jarid2,Lats1,Lin28a,Men1,Ncor1,Ndfip2,Nfkbia,Nipbl,Nos1,Nub1,Paxip1,Pcbp1,Pdgfa,Pdgfb,Pik3r1,Poldip3,Ppap2b,Pten,Ptms,Raf1,Rap2b,Rbpms,Rnf111,Rps6kb1,Sfrp2,Smad4,Smad7,Socs4,Sox4,Spry2,Sumo2,Taok1,Thbs1,Trib1,Usp5,Wnt5a	Adam17,Adam9,Adnp,Akt1,Akt2,Angpt1,Apoe,Arnt,Atg10,Bcl3,Bmi1,Bmp2,Bmp4,Bmpr1a,Braf,Brca1,Ccnd1,Ccnd3,Cd24a,Cd74,Cd80,Cd81,Cdc42,Cdk4,Cln6,Clu,Commd1,Csnk1e,Ctgf,Cyr61,Dnmt1,Dnmt3b,Dvl2,Efna1,Eif2b5,Eif5a,Ep300,Fam129a,Fbxo22,Fbxw11,Fbxw7,Fgf2,Fzd8,Fzr1,Gclc,Gnb2l1,Gsk3b,Hdac2,Hdac4,Hes1,Hspa2,Ifng,Ift52,Il1b,Il4,Il6ra,Il6st,Itga5,Itgb1,Itln1,Jak2,Jarid2,Kitl,Lats1,Lck,Lep,Lif,Lin28a,Mapk15,Mdm2,M…
GO Biological Process	GO:0001838	embryonic epithelial tube formation	285	0.000377013	1	0.0113541	1.80812	16.5918	30	77	0.0132042	0.38961	23	44	99	Cfl1,Cited2,Cobl,Dvl2,Enah,Gatad2a,Hif1a,Kdm2b,Lmo4,Ovol2,Pfn1,Ptch1,Rgma,Sall1,Sall4,Sfrp2,Sox11,Sox4,Tcfap2a,Tgif1,Wnt5a,Zic2,Zic5	Bmp4,Cfl1,Cited2,Cobl,Ctnnb1,Dvl2,Enah,Fzd3,Gata3,Gatad2a,Grlf1,Hif1a,Ift52,Ipmk,Kdm2b,Lmo4,Lrp6,Map3k7,Nodal,Ovol2,Pfn1,Ptch1,Ptk7,Rgma,Sall1,Sall4,Setd2,Sfrp2,Shank3,Shh,Shroom3,Ski,Sox11,Sox4,T,Tcfap2a,Tctn1,Tgif1,Tulp3,Vasp,Wnt5a,Zeb2,Zic2,Zic5
GO Biological Process	GO:0045859	regulation of protein kinase activity	286	0.000392388	1	0.0117757	1.42795	53.2231	76	247	0.0334507	0.307692	65	168	394	Adnp,Akt1s1,Angpt1,Avpi1,Ccdc88a,Ccnb2,Ccnd1,Ccnd3,Ccne1,Ccnl1,Cdk5r1,Cdkn1a,Cdkn1b,Dab1,Dgke,Dgkh,Dgkz,Dusp4,Dusp6,Dvl2,Efna1,Epgn,Epha4,Erbb3,Ern1,F2r,Fgr,Flt1,Frs2,Fzd10,Gadd45a,Gadd45b,Gnb2l1,Hexim1,Hmgcr,Hspa2,Hspb1,Inppl1,Itga1,Lats1,Lrp1,Mdfi,Men1,Pdgfa,Pdgfb,Pdgfc,Pim1,Pten,Ptprj,Rap2b,Sfn,Slc9a3r1,Sltm,Socs4,Spag9,Spred2,Spry2,Spry4,Srcin1,Thbs1,Trib1,Uchl1,Wnt5a,Wwtr1,Zp3	Abi1,Acsl1,Adam17,Adam9,Adnp,Adra2b,Agk,Akt1,Akt1s1,Angpt1,Apc,Aplp2,Apoe,Avpi1,Bdkrb1,Blm,Bmp4,Card10,Casp3,Ccdc88a,Ccna2,Ccnb2,Ccnc,Ccnd1,Ccnd3,Ccne1,Ccne2,Ccnl1,Ccno,Ccnt1,Ccnt2,Ccnyl1,Cd24a,Cd74,Cd81,Cdc42,Cdk12,Cdk5r1,Cdkn1a,Cdkn1b,Cdkn2b,Cerkl,Chordc1,Cyr61,Dab1,Dab2ip,Dgka,Dgke,Dgkh,Dgki,Dgkz,Dusp1,Dusp16,Dusp3,Dusp4,Dusp5,Dusp6,Dvl2,Ect2,Edn1,Edn2,Efna1,Epgn,Epha1,Epha4,Erbb3,Ern1,Errfi1,…
GO Biological Process	GO:0031018	endocrine pancreas development	287	0.000400046	1	0.0119638	2.65191	4.52504	12	21	0.00528169	0.571429	10	16	41	Clu,Foxo1,Hes1,Nkx2-2,Nr5a2,Onecut1,Onecut2,Pax6,Sox4,Wnt5a	Akt1,Anxa1,Clu,Eif2ak3,Foxo1,Hes1,Nkx2-2,Nkx6-1,Nr5a2,Onecut1,Onecut2,Pax6,Rfx3,Slc2a2,Sox4,Wnt5a
GO Biological Process	GO:0006417	regulation of translation	288	0.000401098	1	0.0119536	1.7048	21.1168	36	98	0.0158451	0.367347	35	68	153	Aco1,Aplp1,Caprin1,Cdk4,Dnajc1,Eif2b5,Eif2c1,Eif4e,Eif4e2,Eif4ebp1,Eif5a,Gnb2l1,Grb7,Igf2bp1,Igf2bp2,Igfbp5,Lin28a,Nanos3,Pcbp1,Poldip3,Ppp1r15b,Ptms,Pum1,Pum2,Qk,Rara,Rbm14,Rbm4b,Rps6kb1,Sox4,Srp9,Thbs1,Tnrc6b,Upf1,Zfp36l1	Aco1,Akt1,Akt2,Aplp1,B020018G12Rik,Bcl3,Calr,Caprin1,Cdk4,Cpeb1,Dnajc1,Eefsec,Eif2ak3,Eif2ak4,Eif2b5,Eif2c1,Eif2c2,Eif2c3,Eif4e,Eif4e2,Eif4ebp1,Eif4g1,Eif4g2,Eif5a,Ep300,Fam129a,Fxr1,Gnb2l1,Grb7,Igf2bp1,Igf2bp2,Igf2bp3,Igfbp5,Ireb2,Lin28a,Lsm14a,Mif4gd,Mknk2,Nanos1,Nanos3,Ndufa13,Paip2,Paip2b,Pcbp1,Pml,Poldip3,Ppp1r15b,Ptms,Pum1,Pum2,Qk,Rara,Rbm14,Rbm4b,Rps6kb1,Rps9,Sarnp,Serp1,Sox4,Srp9,Taco1,Th…
GO Biological Process	GO:0030903	notochord development	289	0.000402931	1	0.0119666	3.37516	2.37026	8	11	0.00352113	0.727273	6	7	15	Efna1,Epha2,Gdf3,Gli1,Gli2,Id3	Efna1,Epha2,Gdf3,Gli1,Gli2,Id3,T
GO Biological Process	GO:0001501	skeletal system development	290	0.000409615	1	0.0121232	1.49705	40.0789	60	186	0.0264084	0.322581	49	113	308	Arid5b,Bmp2,Cited2,Csrnp1,Dlx1,Epha2,Fgf18,Fgfr2,Foxd3,Gdf3,Gli2,Gsc,Hif1a,Hmga2,Hoxa2,Hoxa9,Hoxd3,Lgals3,Mdfi,Mef2d,Men1,Myc,Mycn,Nab2,Ndst1,Nfib,Nipbl,Osr2,Ppargc1b,Rai1,Rara,Rarg,Satb2,Sfrp2,Smad2,Smad3,Smo,Sox11,Sox4,Sp1,Sp3,Sulf1,Tbx3,Tcfap2a,Thbs1,Whsc1,Wnt5a,Zbtb7a,Zfand5	Acd,Ankrd11,Arid5b,Bmi1,Bmp2,Bmp4,Bmpr1a,Carm1,Chd7,Cited2,Col1a2,Col3a1,Creb3l2,Csrnp1,Ctnnb1,Cyr61,Dlx1,Dlx2,Edn1,Eif2ak3,Ep300,Epha2,Esrra,Eya1,Fbxw4,Fgf18,Fgf2,Fgf4,Fgf9,Fgfr1,Fgfr2,Foxd3,Gdf3,Gli2,Gnas,Gsc,Hdac4,Hes7,Hexb,Hif1a,Hmga2,Hoxa2,Hoxa9,Hoxd3,Hsd17b2,Hspg2,Il17f,Lep,Lgals3,Lrp5,Lrp6,Mdfi,Mef2d,Men1,Mmp2,Mmp9,Msx2,Myc,Mycn,Nab1,Nab2,Ndst1,Nfib,Nipbl,Nodal,Npr3,Osr2,Pbx3,Pcgf2,Pdgfra,…
GO Biological Process	GO:0009100	glycoprotein metabolic process	291	0.000418077	1	0.0123311	1.81871	15.9454	29	74	0.0127641	0.391892	26	55	165	Adnp,Aph1a,B3galnt2,B3galt4,B3galt6,B3gnt2,B3gnt4,B3gnt7,Dse,Ext1,Ext2,Fut11,Fut9,Hif1a,Krtcap2,Large,Manba,Mme,Ndst2,Phlda1,St3gal4,St6galnac1,St6galnac2,St8sia1,Tnip1,Unc13a	Adnp,Alg6,Alg8,Aph1a,B3galnt2,B3galt4,B3galt6,B3gnt2,B3gnt4,B3gnt7,B3gnt9-ps,B4galnt2,B4galt1,Bace1,Chst8,Dse,Edem3,Ext1,Ext2,Fut11,Fut8,Fut9,Galnt1,Hif1a,Hs3st5,Hs6st1,Il17f,Krtcap2,Large,Mamdc2,Man1a2,Manba,Mgat1,Mgat3,Mme,Ndst2,Pcsk6,Phlda1,Pomt1,Porcn,Prkcsh,Psen1,Serp1,St3gal4,St6galnac1,St6galnac2,St6galnac3,St6galnac6,St8sia1,St8sia6,Stt3b,Tnip1,Trak1,Trak2,Unc13a
GO Biological Process	GO:0048671	negative regulation of collateral sprouting	292	0.000462928	1	0.0136072	4.64084	1.07739	5	5	0.0022007	1	4	4	4	Bcl11a,Spp1,Ulk1,Ulk2	Bcl11a,Spp1,Ulk1,Ulk2
GO Biological Process	GO:0048670	regulation of collateral sprouting	292	0.000462928	1	0.0136072	4.64084	1.07739	5	5	0.0022007	1	4	4	7	Bcl11a,Spp1,Ulk1,Ulk2	Bcl11a,Spp1,Ulk1,Ulk2
GO Biological Process	GO:0060900	embryonic camera-type eye formation	292	0.000462928	1	0.0136072	4.64084	1.07739	5	5	0.0022007	1	3	3	9	Frs2,Sox11,Tcfap2a	Frs2,Sox11,Tcfap2a
GO Biological Process	GO:0032525	somite rostral/caudal axis specification	292	0.000462928	1	0.0136072	4.64084	1.07739	5	5	0.0022007	1	3	3	8	Gdf3,Otx2,Smad4	Gdf3,Otx2,Smad4
GO Biological Process	GO:0007386	compartment pattern specification	292	0.000462928	1	0.0136072	4.64084	1.07739	5	5	0.0022007	1	3	3	4	Dll1,Lfng,Notch1	Dll1,Lfng,Notch1
GO Biological Process	GO:0014013	regulation of gliogenesis	297	0.000464689	1	0.013429	1.90199	13.1442	25	61	0.0110035	0.409836	19	33	60	Bmp2,Dab1,Dlx1,Drd3,Epha4,Etv5,Hes1,Hmga2,Id2,Id4,Il6st,Lin28a,Mycn,Nkx2-2,Notch1,Plag1,Rtn4,Sox11,Tcf7l2	Aspa,Bmp2,Bmp4,Ctnnb1,Dab1,Dicer1,Dlx1,Dlx2,Drd3,Epha4,Etv5,Ezh2,Hdac1,Hdac2,Hes1,Hmga2,Id2,Id4,Il6st,Lif,Lin28a,Mycn,Nkx2-2,Nkx6-1,Notch1,Plag1,Ppnr,Rnf10,Rtn4,Shh,Ski,Sox11,Tcf7l2
GO Biological Process	GO:0048608	reproductive structure development	298	0.000466999	1	0.0134505	1.51932	36.2003	55	168	0.0242078	0.327381	45	94	221	Adamts1,Adrbk1,Angpt1,Arid5b,Bcl2l1,Bcl2l11,Ccnd1,Ccne1,Cited2,Csda,Ctnna1,Dhh,Eif2b5,Fgfr2,Foxa1,Foxo3,Frs2,Fzd10,Fzd7,Fzd8,Gli2,Hmga2,Hmgb2,Igf1r,Immp2l,Insl3,Lfng,Mmp14,Nipbl,Notch1,Patz1,Plag1,Plaur,Pten,Rara,Rarg,Sall1,Serpinb6a,Sfrp2,Sfrp4,Sirt1,Smo,Src,Tnfrsf10b,Wnt5a	Adamts1,Adrbk1,Amh,Angpt1,Arid5b,Bcl2l1,Bcl2l11,Bik,Bmp4,Ccnd1,Ccne1,Cga,Cited2,Csda,Cst3,Ctnna1,Ctnnb1,Cyp7b1,Dhh,Dmc1,Edn2,Eif2b5,Eif2s2,Ermp1,Fem1b,Fgf9,Fgfr2,Fkbp4,Fndc3a,Foxa1,Foxo3,Frs2,Fzd10,Fzd2,Fzd3,Fzd5,Fzd7,Fzd8,Gata3,Gli2,Hmga2,Hmgb2,Hoxb13,Icam1,Igf1r,Immp2l,Inha,Insl3,Itgav,Kit,Kitl,Lep,Lfng,Mmp14,Msh2,Msh4,Mtap7,Nanogpd,Ncoa3,Nipbl,Nobox,Notch1,Patz1,Pdgfra,Plag1,Plaur,Plekha1,Prlr…
GO Biological Process	GO:0045860	positive regulation of protein kinase activity	299	0.000467651	1	0.0134242	1.56874	30.5979	48	142	0.0211268	0.338028	37	101	251	Adnp,Angpt1,Avpi1,Ccdc88a,Ccnd1,Ccnd3,Cdk5r1,Dab1,Dgke,Dgkh,Dgkz,Dvl2,Efna1,Epgn,Epha4,Erbb3,Ern1,F2r,Flt1,Frs2,Fzd10,Gadd45b,Hspa2,Itga1,Lrp1,Mdfi,Pdgfa,Pdgfb,Pdgfc,Pim1,Sltm,Spag9,Spry2,Srcin1,Thbs1,Wnt5a,Zp3	Abi1,Acsl1,Adam17,Adam9,Adnp,Adra2b,Agk,Akt1,Angpt1,Avpi1,Bdkrb1,Bmp4,Card10,Ccdc88a,Ccnd1,Ccnd3,Cd24a,Cd74,Cd81,Cdk5r1,Cerkl,Cyr61,Dab1,Dab2ip,Dgka,Dgke,Dgkh,Dgki,Dgkz,Dvl2,Ect2,Edn1,Edn2,Efna1,Epgn,Epha4,Erbb3,Ern1,F2r,Fbxw7,Fgd4,Fgf2,Fgfr1,Flt1,Frs2,Fzd10,Gab1,Gadd45b,Gadd45g,Gnai2,Hspa2,Htr1b,Il1b,Itga1,Jak2,Jub,Lmnb1,Lpar1,Lpar2,Lrp1,Malt1,Map2k1,Map2k3,Map3k1,Map3k7,Mapkbp1,Mdfi,Mdfic,Mif,N…
GO Biological Process	GO:0009628	response to abiotic stimulus	300	0.000473135	1	0.0135364	1.40632	56.8862	80	264	0.0352113	0.30303	73	181	525	5730590G19Rik,Acot11,Bad,Bcl2l1,Bhlhe40,Bmp2,Brca1,Car2,Ccnd1,Cd9,Cdkn1a,Chrna9,Clock,Dcun1d3,Dhx9,Dnaja1,Dnaja2,Dnmt3b,Drd3,Egr1,Eif2b5,Fam175a,Foxb1,Fsbp,Gadd45a,Gpx1,Hmgcr,Ino80,Ints3,Ints7,Irf1,Jun,Junb,Lrp2,Mat2a,Meis2,Men1,Mmp14,Mtap1b,Myc,Nfatc4,Ngfr,Nipbl,Nolc1,Nos1,Nras,Nrf1,Paxip1,Pde6d,Pik3r1,Pkd2,Rab3a,Rbm14,Rbm4b,Rest,Rgs9bp,Rps6kb1,Sfrp2,Slc12a6,Slc1a3,Slc2a1,Socs3,Sox2,St8sia1,Tnfr…	1110054O05Rik,2310046K01Rik,5730590G19Rik,Acadm,Acot11,Adrb3,Akt1,Akt2,Aldoa,Anxa1,Anxa7,Apobec1,Asns,Atxn1,Bad,Bcl2l1,Bcl3,Bhlhe40,Blm,Bmp2,Bmp4,Brca1,Btg2,Car2,Casp3,Casp9,Cat,Cckar,Ccnd1,Cd9,Cdkn1a,Cds2,Chek1,Chrna9,Clock,Cnn2,Col18a1,Col3a1,Cradd,Cul5,Dcun1d3,Dhx9,Dnaja1,Dnaja2,Dnmt3b,Drd3,Dusp1,Ect2,Egr1,Eif2b5,Ercc4,Etv1,Eya1,Eya3,F3,Fam175a,Fos,Foxb1,Fsbp,Gadd45a,Gata3,Gclc,Gja1,Gmpr,Gnat1…
GO Biological Process	GO:0072175	epithelial tube formation	301	0.000488122	1	0.0139188	1.78494	16.8073	30	78	0.0132042	0.384615	23	45	100	Cfl1,Cited2,Cobl,Dvl2,Enah,Gatad2a,Hif1a,Kdm2b,Lmo4,Ovol2,Pfn1,Ptch1,Rgma,Sall1,Sall4,Sfrp2,Sox11,Sox4,Tcfap2a,Tgif1,Wnt5a,Zic2,Zic5	Bmp4,Cfl1,Cited2,Cobl,Ctnnb1,Dvl2,Enah,Fzd3,Gata3,Gatad2a,Grlf1,Hif1a,Ift52,Ipmk,Kdm2b,Lmo4,Lrp6,Map3k7,Nodal,Ovol2,Pfn1,Podxl,Ptch1,Ptk7,Rgma,Sall1,Sall4,Setd2,Sfrp2,Shank3,Shh,Shroom3,Ski,Sox11,Sox4,T,Tcfap2a,Tctn1,Tgif1,Tulp3,Vasp,Wnt5a,Zeb2,Zic2,Zic5
GO Biological Process	GO:0008283	cell proliferation	302	0.000499785	1	0.0142041	1.45297	46.1123	67	214	0.0294894	0.313084	59	142	342	Bad,Bcl2l1,Brd4,Ccnd1,Ccnd3,Cdh13,Cited2,Cul1,Egr1,Epha2,Fgf5,Fgfr2,Fignl1,Frs2,Gbx2,Gli2,Golph3,Gpx1,Hmga2,Id2,Id4,Impdh1,Irs2,Junb,Lef1,Lgr4,Lrp1,Lrp2,Mmp14,Mtss1,Myh10,Ncor2,Neurod4,Osr2,Pafah1b1,Pdgfb,Pim1,Ptch1,Pura,Racgap1,Rrn3,Sall4,Satb1,Sfn,Sfrp2,Shb,Sltm,Smad4,Smo,Sox11,Sox4,Tacc2,Tbx20,Thap1,Uchl1,Uhrf2,Wnt5a,Yap1,Zbtb32	Anxa7,Appl1,Arih2,Asah2,Aurkb,Bad,Bcl2l1,Bmp4,Brd4,Bub1,Ccnd1,Ccnd3,Cd74,Cdh13,Cep120,Cited2,Col4a3bp,Ctnnb1,Cul1,Dct,Dicer1,Dixdc1,Dock2,E2f8,Egr1,Eif2s2,Epha2,Esrrb,F2rl1,Fgf2,Fgf4,Fgf5,Fgfr1,Fgfr2,Fignl1,Frs2,Fzd3,Gad1,Gbx2,Gli2,Glul,Gm606,Gnai2,Gnat1,Gng2,Gnl3,Golph3,Gpx1,Gsk3b,Hells,Hlcs,Hmga2,Hras1,Hspd1,Id2,Id4,Ifnar2,Impdh1,Irs2,Junb,Kdm1a,Lef1,Lgr4,Lmx1b,Lrp1,Lrp2,Lrp6,Malt1,Map2k1,Mdm4,…
GO Biological Process	GO:0021545	cranial nerve development	303	0.000507215	1	0.0143677	2.40636	5.81791	14	27	0.00616197	0.518518	8	11	35	Cited2,Foxd3,Hes1,Rtn4,Sall1,Slc1a3,Smo,Tcfap2a	Chd7,Cited2,Foxd3,Hes1,Hes3,Rtn4,Sall1,Slc1a3,Smo,Tcfap2a,Tmem126a
GO Biological Process	GO:0070934	CRD-mediated mRNA stabilization	304	0.00050857	1	0.0143587	3.60955	1.9393	7	9	0.00308099	0.777778	5	5	5	Dhx9,Hnrnpu,Igf2bp1,Syncrip,Ybx1	Dhx9,Hnrnpu,Igf2bp1,Syncrip,Ybx1
GO Biological Process	GO:0001708	cell fate specification	305	0.000509014	1	0.0143242	2.09943	9.05008	19	42	0.00836268	0.452381	14	24	60	Atoh1,Eomes,Foxa1,Foxi3,Gli2,Gsx2,Nkx2-2,Notch1,Otx2,Pax6,Rbpj,Smo,Sox2,Tlx3	Atoh1,Ctnnb1,Eomes,Evx1,Eya1,Foxa1,Foxi3,Gli2,Gsx2,Itgb1,Nkx2-2,Nkx6-1,Nodal,Notch1,Otx2,Pax6,Prdm14,Psen1,Rbpj,Shh,Smo,Sox2,Tead4,Tlx3
GO Biological Process	GO:0051129	negative regulation of cellular component organization	306	0.000520859	1	0.0146096	1.54695	32.3217	50	150	0.022007	0.333333	44	96	218	Bcl11a,Bcl2l1,Brca1,Capza2,Capzb,Clu,Dab1,Dnmt3b,Efna1,Eif4ebp1,Epb4.9,Epha4,Fgfr2,Gnb2l1,Inppl1,Jarid2,Lmo4,Mad2l1,Mapt,Mmp14,Mtap1b,Ntn1,Pafah1b1,Pfn1,Pten,Ptprf,Raf1,Rtn4,Sema3f,Sfrp2,Smad6,Spnb2,Spp1,Stmn1,Stmn2,Tbx20,Terf2,Tet1,Tmsb10,Twf1,Ulk1,Ulk2,Vim,Wnt5a	Acd,Akt1,Apc,Apobec1,Apoc1,Arhgef2,Bcl11a,Bcl2l1,Bmp4,Brca1,Capg,Capza2,Capzb,Cdc42,Cdk5rap2,Chek1,Clu,Cnn2,Dab1,Dnmt1,Dnmt3b,Dpp4,Efna1,Eif4ebp1,Epb4.9,Epha4,Ercc4,Fgfr2,Fkbp4,Gnb2l1,Gsk3b,Hdac2,Hey2,Ifng,Inppl1,Irak3,Itgb1,Jarid2,Lima1,Lmo4,Lpar1,Lrsam1,Mad2l1,Map3k1,Mapt,Mbp,Mmp14,Mtap1b,Mtmr2,Ntn1,Pafah1b1,Pfn1,Picalm,Pml,Ppp2ca,Psen1,Pten,Ptk2,Ptprf,Raf1,Rdx,Rnf6,Rtn4,Ryk,Sacs,Sbds,Scamp5,Se…
GO Biological Process	GO:0014032	neural crest cell development	307	0.000527688	1	0.0147529	2.14193	8.40364	18	39	0.00792253	0.461539	15	23	48	Cfl1,Cited2,Fgf15,Foxd3,Gbx2,Hes1,Hif1a,Lama5,Lef1,Nrp2,Ovol2,Sema3f,Smo,Sox11,Tcfap2a	Aldh1a2,Bmpr1a,Cfl1,Cited2,Edn1,Fgf15,Foxd3,Gbx2,Hes1,Hif1a,Kitl,Lama5,Lef1,Nrp2,Nrtn,Ovol2,Rdh10,Sema3f,Shh,Smo,Sox11,Tcfap2a,Zeb2
GO Biological Process	GO:2000177	regulation of neural precursor cell proliferation	308	0.000539511	1	0.0150345	2.19151	7.75721	17	36	0.00748239	0.472222	12	20	41	Bdnf,Ctnna1,Gata2,Gli1,Gli2,Id2,Kdm2b,Notch1,Pax6,Sall1,Smo,Sox2	Bdnf,Btg2,Cd24a,Ctnna1,Dct,Fgf2,Gata2,Gli1,Gli2,Id2,Kdm2b,Nes,Notch1,Pax6,Sall1,Shh,Smo,Sox2,Trp53,Vegfc
GO Biological Process	GO:0021675	nerve development	309	0.000541995	1	0.0150548	2.25011	7.11077	16	33	0.00704225	0.484849	10	17	52	Bdnf,Cited2,Foxd3,Hes1,Ngfr,Rtn4,Sall1,Slc1a3,Smo,Tcfap2a	Bdnf,Chd7,Cited2,Dag1,Dicer1,Foxd3,Gabrb3,Hes1,Hes3,Ngfr,Nrtn,Rtn4,Sall1,Slc1a3,Smo,Tcfap2a,Tmem126a
GO Biological Process	GO:0035148	tube formation	310	0.000561151	1	0.0155366	1.75447	17.6692	31	82	0.0136444	0.378049	24	48	107	Bcl2l11,Cfl1,Cited2,Cobl,Dvl2,Enah,Gatad2a,Hif1a,Kdm2b,Lmo4,Ovol2,Pfn1,Ptch1,Rgma,Sall1,Sall4,Sfrp2,Sox11,Sox4,Tcfap2a,Tgif1,Wnt5a,Zic2,Zic5	Bcl2l11,Bmp4,Cdh1,Cfl1,Cited2,Cobl,Ctnnb1,Dvl2,Enah,Fzd3,Gata3,Gatad2a,Grlf1,Hif1a,Ift52,Ipmk,Kdm2b,Lmo4,Lrp6,Map3k7,Nodal,Ovol2,Pfn1,Podxl,Ptch1,Ptk7,Rgma,Sall1,Sall4,Setd2,Sfrp2,Shank3,Shh,Shroom3,Ski,Sox11,Sox4,T,Tcfap2a,Tctn1,Tgif1,Tgm2,Tulp3,Vasp,Wnt5a,Zeb2,Zic2,Zic5
GO Biological Process	GO:0048486	parasympathetic nervous system development	311	0.000568575	1	0.0156916	3.97787	1.50835	6	7	0.00264085	0.857143	4	5	13	Hes1,Phox2a,Smo,Tcfap2a	Hes1,Hes3,Phox2a,Smo,Tcfap2a
GO Biological Process	GO:0048754	branching morphogenesis of a tube	312	0.000583277	1	0.0160457	1.62837	24.5645	40	114	0.0176056	0.350877	29	56	141	Angpt1,Bmp2,Epha2,Fgfr2,Flt1,Foxa1,Foxd3,Gbx2,Gli2,Gna13,Gzf1,Lama5,Lef1,Mmp14,Myc,Mycn,Nfatc4,Notch1,Ptch1,Rbm15,Sall1,Sfrp2,Sox2,Spry2,Src,Tbx20,Tbx3,Timeless,Wnt5a	Angpt1,B4galt1,Bmp2,Bmp4,Ctnnb1,Dag1,Ddr1,Dicer1,Edn1,Epha2,Etv4,Eya1,Fgf2,Fgfr2,Flt1,Foxa1,Foxd3,Gbx2,Gli2,Gna13,Gzf1,Lama1,Lama5,Lef1,Lrp5,Lrp6,Mmp14,Msx2,Myc,Mycn,Ncoa3,Nfatc3,Nfatc4,Notch1,Nrarp,Pbx3,Pml,Ptch1,Rbm15,Rdh10,Sall1,Sfrp2,Shh,Slit2,Sox2,Spry2,Src,Srf,Tbx20,Tbx3,Tcfap2c,Tgfbr2,Timeless,Vegfa,Wnt5a,Wt1
GO Biological Process	GO:0001701	in utero embryonic development	313	0.000630242	1	0.0172823	1.42188	50.6373	72	235	0.0316901	0.306383	63	152	314	Angpt1,Bcl2l1,Bcl2l11,Birc6,Bmp2,Brd4,Ccnb2,Cited2,Csda,Dll1,Eomes,Fgfr2,Foxd3,Gata2,Gatad2a,Gdf3,Gjb5,Gli2,Gna13,Hes1,Hif1a,Hopx,Insl3,Junb,Keap1,Klf2,Krt8,Lef1,Mdfi,Mll2,Myh10,Myo1e,Ncaph2,Ncor2,Notch1,Ovol2,Pdgfb,Pkd2,Plcd1,Pou5f1,Prdm1,Rrn3,Sall4,Sin3a,Skil,Slc30a1,Smad2,Smad3,Smad4,Smo,Socs3,Sp1,Sp3,Tbx3,Tcfeb,Terf2,Tet1,Tpm1,Ttn,Tymp,Ybx1,Zfand5,Zp3	Add1,Akt1,Angpt1,Ankrd11,Arnt,Arnt2,Bcl2l1,Bcl2l11,Birc6,Bmi1,Bmp2,Bmpr1a,Bptf,Brd4,Btf3,Capn2,Ccm2,Ccnb1ip1,Ccnb2,Cdh1,Chd7,Chd8,Cited2,Col4a3bp,Csda,Ctnnb1,Cul3,Cyr61,Dll1,Dnajb6,Dnmt3l,Dusp3,Edn1,Eif2s2,Elf3,Ell,Eomes,Epas1,Esrrb,Etnk2,Fgfr1,Fgfr2,Foxd3,Fzd5,G2e3,Gab1,Gabpa,Gad1,Gata2,Gatad2a,Gdf3,Gja1,Gjb3,Gjb5,Gli2,Gna13,Grn,Hbegf,Hes1,Hes3,Hif1a,Hopx,Hs6st1,Inpp5k,Insl3,Itgav,Itgb1,Junb,Kdm…
GO Biological Process	GO:0050678	regulation of epithelial cell proliferation	314	0.000634594	1	0.0173463	1.69665	20.0394	34	93	0.0149648	0.365591	30	62	165	Atp5a1,Bad,Bmp2,Ccnd1,Cdh13,Cdk6,Cdkn1b,Epgn,Fgfr2,Frs2,Fzd7,Gpx1,Hmgb2,Jun,Mtss1,Nfib,Notch1,Nras,Osr2,Pax6,Pdgfb,Ptch1,Pten,Sfrp2,Smad3,Smo,Sox2,Tcf7l2,Thbs1,Wnt5a	Aldh1a2,Apc,Apoe,Atp5a1,Atpif1,B4galt1,Bad,Bmp2,Bmp4,Bmpr1a,Ccnd1,Cdh13,Cdk6,Cdkn1b,Cdkn1c,Cdkn2b,Ctnnb1,Cyp7b1,Epgn,Etv4,Eya1,F3,Fbxw7,Fgf2,Fgf9,Fgfr2,Frs2,Fzd7,Gpx1,Grn,Hmgb2,Hras1,Jun,Kras,Lrp6,Mtss1,Nfib,Notch1,Nrarp,Nras,Osr2,Pax6,Pdgfb,Ppard,Ppnr,Ptch1,Pten,Rb1,Robo1,Sfrp2,Shh,Smad3,Smo,Sox2,Tbx18,Tcf7l2,Thbs1,Vash1,Vegfa,Vegfc,Wnt5a,Wnt7a
GO Biological Process	GO:0051247	positive regulation of protein metabolic process	315	0.000639504	1	0.017425	1.4175	51.4992	73	239	0.0321303	0.305439	63	155	414	Adnp,Angpt1,Bmp2,Brca1,Ccnd1,Ccnd3,Cdk4,Cdkn1b,Cln6,Clu,Dnmt3b,Dvl2,Efna1,Eif2b5,Eif5a,Fbxw11,Fzd8,Gnb2l1,Hes1,Hspa2,Hspb1,Il6st,Irf1,Itga5,Jarid2,Lats1,Ldb1,Lin28a,Men1,Ncor1,Ndfip2,Nfkbia,Nipbl,Nos1,Nub1,Paxip1,Pcbp1,Pdgfa,Pdgfb,Pik3r1,Poldip3,Ppap2b,Pten,Ptms,Raf1,Rap2b,Rbpms,Rnf111,Rps6kb1,Sfrp2,Smad4,Smad7,Socs4,Sox4,Spry2,Sumo2,Taok1,Thbs1,Tnfrsf13c,Tnfrsf8,Trib1,Usp5,Wnt5a	Adam17,Adam9,Adnp,Akt1,Akt2,Angpt1,Apc,Apoe,Arnt,Atg10,Bcl3,Bmi1,Bmp2,Bmp4,Bmpr1a,Braf,Brca1,Ccnd1,Ccnd3,Cd24a,Cd276,Cd74,Cd80,Cd81,Cdc42,Cdk4,Cdkn1b,Cln6,Clu,Commd1,Csnk1e,Ctgf,Cyr61,Dnmt1,Dnmt3b,Dvl2,Efna1,Egln2,Eif2b5,Eif5a,Ep300,Fam129a,Fbxo22,Fbxw11,Fbxw7,Fgf2,Fzd8,Fzr1,Gclc,Gja1,Gnb2l1,Gsk3b,Hdac2,Hdac4,Hes1,Hspa2,Hspb1,Ifng,Ift52,Il1b,Il4,Il6ra,Il6st,Irf1,Itga5,Itgb1,Itln1,Jak2,Jarid2,Kitl…
GO Biological Process	GO:0016568	chromatin modification	316	0.000641871	1	0.0174341	1.37045	64.2124	88	298	0.0387324	0.295302	78	184	349	0610010K14Rik,1700071K01Rik,Aebp2,Asf1b,Asxl1,Baz1a,Brd4,Cdc73,Cdyl,Chd4,Chd9,Clock,Dnmt3b,Dr1,Eed,Epc1,Epc2,Fam175a,Foxa1,Gsg2,Hdac3,Hjurp,Hmg20a,Hmga1,Hmga2,Hopx,Ino80,Jarid2,Jhdm1d,Jmjd1c,Kdm2a,Kdm2b,Kdm3b,Kdm5a,Kdm6b,L3mbtl3,Ldb1,Lef1,Map3k12,Men1,Mll1,Mll2,Mll3,Mll5,Msl2,Myst2,Myst3,Myst4,Ncoa2,Ncor1,Npcd,Nsd1,Paxip1,Phf17,Phf21a,Prmt6,Prmt8,Rbl1,Rbm14,Rcor1,Rest,Ring1,Rybp,Sall1,Satb1,Satb2…	0610010K14Rik,1700071K01Rik,2210018M11Rik,Actl6a,Aebp2,Arhgef10l,Arid1a,Asf1a,Asf1b,Asxl1,Atxn7l3,Banp,Baz1a,Baz1b,Baz2a,Bmi1,Bptf,Brd1,Brd4,Brpf3,Carm1,Cbx7,Cdc73,Cdyl,Cenpv,Chd1,Chd4,Chd7,Chd8,Chd9,Chek1,Clock,Ctcf,Ctr9,Dapk3,Dnmt1,Dnmt3b,Dot1l,Dpy30,Dr1,Eed,Ehmt1,Ep300,Epc1,Epc2,Eya1,Eya3,Ezh2,Fam175a,Foxa1,Gsg2,H2afy,H2afy2,Hat1,Hdac1,Hdac2,Hdac3,Hdac4,Hells,Hjurp,Hlcs,Hltf,Hmg20a,Hmga1,Hmga2…
GO Biological Process	GO:0048665	neuron fate specification	317	0.000680285	1	0.0184192	2.9834	3.01669	9	14	0.00396127	0.642857	7	10	24	Atoh1,Foxa1,Gli2,Gsx2,Nkx2-2,Pax6,Tlx3	Atoh1,Evx1,Foxa1,Gli2,Gsx2,Nkx2-2,Nkx6-1,Pax6,Shh,Tlx3
GO Biological Process	GO:0033674	positive regulation of kinase activity	318	0.000699958	1	0.0188923	1.5365	31.8907	49	148	0.0215669	0.331081	38	107	269	Adnp,Angpt1,Avpi1,Bad,Ccdc88a,Ccnd1,Ccnd3,Cdk5r1,Dab1,Dgke,Dgkh,Dgkz,Dvl2,Efna1,Epgn,Epha4,Erbb3,Ern1,F2r,Flt1,Frs2,Fzd10,Gadd45b,Hspa2,Itga1,Lrp1,Mdfi,Pdgfa,Pdgfb,Pdgfc,Pim1,Sltm,Spag9,Spry2,Srcin1,Thbs1,Wnt5a,Zp3	Abi1,Acsl1,Adam17,Adam9,Adnp,Adra2b,Agk,Akt1,Angpt1,Avpi1,Bad,Bdkrb1,Bmp4,Card10,Ccdc88a,Ccnd1,Ccnd3,Cd24a,Cd74,Cd81,Cdc42,Cdk5r1,Cerkl,Cyr61,Dab1,Dab2ip,Dgka,Dgke,Dgkh,Dgki,Dgkz,Dusp12,Dvl2,Ect2,Edn1,Edn2,Efna1,Epgn,Epha4,Erbb3,Ern1,F2r,Fbxw7,Fgd4,Fgf2,Fgfr1,Flt1,Frs2,Fzd10,Gab1,Gadd45b,Gadd45g,Gnai2,Hspa2,Htr1b,Il1b,Itga1,Jak2,Jub,Lmnb1,Lpar1,Lpar2,Lrp1,Malt1,Map2k1,Map2k3,Map3k1,Map3k7,Mapkbp1…
GO Biological Process	GO:0048705	skeletal system morphogenesis	319	0.00070275	1	0.0189081	1.67453	20.9014	35	97	0.0154049	0.360825	29	57	169	Arid5b,Cited2,Csrnp1,Fgf18,Fgfr2,Gsc,Hoxa2,Hoxd3,Mdfi,Mef2d,Men1,Myc,Mycn,Nab2,Ndst1,Nipbl,Osr2,Ppargc1b,Rara,Rarg,Satb2,Sfrp2,Smad2,Smad3,Smo,Sox11,Tcfap2a,Thbs1,Zfand5	Ankrd11,Arid5b,Bmi1,Bmp4,Carm1,Cited2,Csrnp1,Dlx2,Eya1,Fgf18,Fgf4,Fgfr2,Gnas,Gsc,Hoxa2,Hoxd3,Hspg2,Lrp5,Lrp6,Mdfi,Mef2d,Men1,Mmp2,Msx2,Myc,Mycn,Nab1,Nab2,Ndst1,Nipbl,Nodal,Osr2,Pcgf2,Pdgfra,Plekha1,Ppargc1b,Psen1,Rara,Rarg,Rdh10,Ryk,Satb2,Setd2,Sfrp2,Six4,Ski,Smad2,Smad3,Smo,Sox11,Tcf15,Tcfap2a,Tgfbr2,Thbs1,Tiparp,Tulp3,Zfand5
GO Biological Process	GO:0060411	cardiac septum morphogenesis	320	0.000708246	1	0.0189965	2.53137	4.74052	12	22	0.00528169	0.545454	10	14	33	Cited2,Fgfr2,Rbm15,Smad7,Sox11,Sox4,Tbx20,Tbx3,Whsc1,Wnt5a	Cited2,Cyr61,Fgfr2,Fzd2,Msx2,Rbm15,Smad7,Sox11,Sox4,Tbx20,Tbx3,Whsc1,Wnt5a,Zfpm1
GO Biological Process	GO:0031345	negative regulation of cell projection organization	321	0.000729699	1	0.0195109	2.05061	9.26555	19	43	0.00836268	0.44186	15	28	50	Bcl11a,Dab1,Epha4,Inppl1,Ntn1,Pafah1b1,Ptprf,Rtn4,Sema3f,Spp1,Stmn2,Ulk1,Ulk2,Vim,Wnt5a	Bcl11a,Dab1,Epha4,Fkbp4,Gsk3b,Hdac2,Inppl1,Itgb1,Lpar1,Mbp,Ntn1,Pafah1b1,Psen1,Ptk2,Ptprf,Rnf6,Rtn4,Ryk,Sema3f,Slit2,Spp1,Stmn2,Trpv4,Ulk1,Ulk2,Vim,Wnt5a,Ywhah
GO Biological Process	GO:0007162	negative regulation of cell adhesion	322	0.000768137	1	0.0204749	2.08838	8.61912	18	40	0.00792253	0.45	14	24	54	Angpt1,Atp5b,Cbll1,Cdh13,Dab1,Erbb3,Fzd7,Lef1,Mmp14,Notch1,Pik3r1,Pten,Srcin1,Thbs1	Angpt1,Atp5b,B4galnt2,Bcl6,Cbll1,Cd24a,Cdh1,Cdh13,Dab1,Erbb3,Fzd7,Gtpbp4,Jak2,Lamb1,Lef1,Map2k1,Mmp14,Nf2,Notch1,Pik3r1,Podxl,Pten,Srcin1,Thbs1
GO Biological Process	GO:0048048	embryonic eye morphogenesis	323	0.000776811	1	0.020642	2.41324	5.38695	13	25	0.00572183	0.52	10	14	28	Cited2,Frs2,Hipk1,Kdm2b,Pax6,Rarg,Sox11,Sp1,Sp3,Tcfap2a	Cited2,Frs2,Hipk1,Hipk2,Kdm2b,Lrp5,Lrp6,Pax6,Rarg,Sox11,Sp1,Sp3,Tcfap2a,Vax2
GO Biological Process	GO:0045668	negative regulation of osteoblast differentiation	323	0.000776811	1	0.020642	2.41324	5.38695	13	25	0.00572183	0.52	12	15	32	Atp8b2,Cdk6,Id1,Id2,Id3,Idh1,Men1,Notch1,Smad3,Sox2,Tob1,Twsg1	Atp8b2,Cdk6,Fgfr1,Hdac4,Id1,Id2,Id3,Idh1,Men1,Notch1,Ski,Smad3,Sox2,Tob1,Twsg1
GO Biological Process	GO:0006936	muscle contraction	323	0.000776811	1	0.020642	2.41324	5.38695	13	25	0.00572183	0.52	12	21	90	Adrb2,Adrbk1,Chrnb1,Mb,Myl4,Nos1,Ppp1r13l,Rps6kb1,Tbx20,Tnnc2,Tpm1,Ttn	Actc1,Adrb2,Adrbk1,Cald1,Chrnb1,Col4a3bp,Edn1,Edn2,Map2k3,Mb,Myl1,Myl4,Myl6,Nos1,P2rx2,Ppp1r13l,Rps6kb1,Tbx20,Tnnc2,Tpm1,Ttn
GO Biological Process	GO:0043086	negative regulation of catalytic activity	326	0.00078063	1	0.0205526	1.48507	37.7086	56	175	0.0246479	0.32	49	122	413	Aip,Akt1s1,Cdkn1a,Cdkn1b,Dgkz,Drd3,Dusp4,Dusp6,Fbxo5,Flna,Fzd10,Gabbr1,Gadd45a,Gadd45b,Gnai1,Gnb2l1,Gpx1,Hexim1,Hmgcr,Hspb1,Il7,Inppl1,Insl3,Irs2,Lats1,Lef1,Mad2l1,Men1,Nos1,Pif1,Pten,Ptprj,R3hdml,Serpinb6a,Sfn,Sfrp2,Sirt1,Smad6,Smad7,Socs4,Spred2,Spry2,Spry4,Srcin1,Thbs1,Trib1,Txnip,Uchl1,Wwtr1	Adcy5,Aip,Akt1,Akt1s1,Akt2,Apc,Apoc1,Apoe,Arl2,Atpif1,Birc5,Bmp4,Cand1,Casp3,Cd109,Cdkn1a,Cdkn1b,Cdkn1c,Chordc1,Chrm4,Cln8,Cnr1,Cst3,Dab2ip,Dgkz,Dnajb6,Drd3,Dusp1,Dusp16,Dusp3,Dusp4,Dusp5,Dusp6,Epha1,Errfi1,Fbxo5,Flna,Fzd10,Gabbr1,Gadd45a,Gadd45b,Gadd45g,Gnai1,Gnai2,Gnb2l1,Gpx1,Grik3,Gsk3b,Hexim1,Hmgcr,Hspa1b,Hspb1,Il1b,Il7,Inpp5k,Inppl1,Insl3,Irak3,Irs2,Jub,Kat2b,Lats1,Lats2,Lax1,Lef1,Lrp6,Mad2l…
GO Biological Process	GO:0070848	response to growth factor stimulus	327	0.000781161	1	0.0205037	1.78005	15.7299	28	73	0.0123239	0.383562	23	49	146	Bmp2,Cep57,Clu,Creb1,Dusp6,Epha2,Fgf15,Fgf18,Fgf5,Fgfr2,Flt1,Frs2,Hspb1,Ndst1,Nos1,Pfn1,Phox2b,Pik3r1,Skil,Smad4,Sox2,Tgif1,Wnt5a	Akt1,Apoe,Bmp2,Bmp4,Cat,Cep57,Clu,Creb1,Ctnnb1,Dab2ip,Ddc,Dusp6,Epha2,Fez1,Fgf15,Fgf18,Fgf2,Fgf4,Fgf5,Fgf9,Fgfr1,Fgfr2,Flt1,Frs2,Frs3,Fzd2,Hap1,Hspb1,Htr3a,Itgb1,Msx2,Ndst1,Nos1,Pdgfra,Pfn1,Phox2b,Pik3r1,Skil,Smad4,Sox2,Sox5,Sparc,Tgif1,Twf2,Vegfa,Vegfc,Wnt10a,Wnt5a,Wnt7a
GO Biological Process	GO:2000602	regulation of interphase of mitotic cell cycle	328	0.000799625	1	0.0209243	2.13228	7.97269	17	37	0.00748239	0.45946	16	26	69	5730590G19Rik,Apbb2,Brd4,Ccnb2,Ccnd1,Cdkn1a,Dcun1d3,Dgkz,E2f1,Hmga2,Ino80,Nras,Pten,Pura,Smad6,Sox4	5730590G19Rik,Apbb2,Brd4,Ccnb2,Ccnd1,Cdkn1a,Cdkn2b,Cdt1,Crlf3,Dcun1d3,Dgkz,E2f1,Hmga2,Hras1,Ino80,Kras,Nras,Pml,Pten,Pura,Rb1,Smad6,Sox4,Tcfap4,Tipin,Trp53
GO Biological Process	GO:0090101	negative regulation of transmembrane receptor protein serine/threonine kinase signaling pathway	328	0.000799625	1	0.0209243	2.13228	7.97269	17	37	0.00748239	0.45946	14	24	63	Bcl9l,Notch1,Onecut1,Onecut2,Sfrp2,Skil,Smad6,Smad7,Tbx20,Tcf7l2,Tob1,Trim33,Twsg1,Wnt5a	Bambi,Bcl9l,Cidea,Eid2,Hipk2,Htra1,Nanogpd,Notch1,Onecut1,Onecut2,Ppnr,Sfrp2,Ski,Skil,Smad6,Smad7,Tbx20,Tcf7l2,Tob1,Trim33,Trp53,Twsg1,Vwc2,Wnt5a
GO Biological Process	GO:0010721	negative regulation of cell development	330	0.000802032	1	0.0208601	1.70698	18.7466	32	87	0.0140845	0.367816	25	52	96	Bcl11a,Bdnf,Ctnna1,Dab1,Dlx1,Drd3,Efna1,Epha4,Hes1,Hmga2,Id2,Id4,Lin28a,Mycn,Notch1,Ntn1,Rest,Rtn4,Sema3f,Sfrp2,Sox11,Spp1,Ulk1,Ulk2,Wnt5a	Arhgef2,Bcl11a,Bdnf,Bmp4,Bmpr1a,Cd24a,Ctdsp1,Ctnna1,Ctnnb1,Dab1,Dicer1,Dlx1,Dlx2,Drd3,Dynlt1c,Dynlt1c,Efna1,Epha4,Gsk3b,Hes1,Hmga2,Id2,Id4,Ifng,Lin28a,Mbp,Mycn,Nkx6-1,Notch1,Ntn1,Pcm1,Ppp2ca,Psen1,Ptk2,Rest,Rnf10,Rnf6,Rtn4,Ryk,Sema3f,Sfrp2,Ski,Sox11,Spp1,Trp53,Ttpa,Ulk1,Ulk2,Wnt5a,Wnt7a,Wnt7b,Ywhah
GO Biological Process	GO:0001657	ureteric bud development	331	0.000814556	1	0.0211219	1.92639	11.4203	22	53	0.0096831	0.415094	16	30	86	Bdnf,Bmp2,Fgfr2,Foxd3,Gzf1,Hes1,Lama5,Myc,Ptch1,Rara,Sall1,Smad2,Smad3,Smad6,Smad7,Vcan	Bdnf,Bmp2,Bmp4,Ctnnb1,Epcam,Eya1,Fgf2,Fgfr1,Fgfr2,Foxd3,Gata3,Gsta3,Gzf1,Hes1,Lama5,Myc,Pbx3,Ptch1,Rara,Sall1,Sdc4,Shh,Slit2,Smad2,Smad3,Smad6,Smad7,Spry1,Vcan,Wt1
GO Biological Process	GO:0030516	regulation of axon extension	332	0.000814669	1	0.0210612	2.32042	6.03338	14	28	0.00616197	0.5	10	17	36	Adnp,Islr2,Mapt,Mtap1b,Ntn1,Pafah1b1,Rtn4,Sema3f,Tnfrsf12a,Wnt5a	Adnp,Ep300,Islr2,Mapt,Mtap1b,Ndel1,Ntn1,Pafah1b1,Rnf6,Rtn4,Ryk,Sema3f,Tnfrsf12a,Trpv2,Ttl,Twf2,Wnt5a
GO Biological Process	GO:0007281	germ cell development	333	0.000870532	1	0.0224378	1.79004	15.0835	27	70	0.0118838	0.385714	21	44	129	Bcl2l1,Cep57,Dhh,Etv5,Fancc,Fbxo5,Foxo3,Hmgb2,Hspa2,Inhbb,Insl3,Jup,Lin28a,Mll2,Nanos3,Pafah1b1,Prdm1,Pvrl2,Rara,Rps6kb1,Zp3	Agfg1,Akt1,Bcl2l1,Bmp4,Ccnb1ip1,Celf1,Cep57,Ctnnb1,Dhh,Dmc1,Etv5,Fancc,Fbxo5,Fndc3a,Foxo3,Gm16517,Hmgb2,Hook1,Hspa2,Inhbb,Insl3,Jup,Kit,Kitl,Lin28a,Mll2,Msh2,Mtap7,Nanos3,Neurl1a,Pafah1b1,Prdm1,Prdm14,Pvrl2,Rara,Rps6kb1,Six5,Tdrd1,Tdrd5,Tial1,Tssk6,Ube2b,Wt1,Zp3
GO Biological Process	GO:0007178	transmembrane receptor protein serine/threonine kinase signaling pathway	333	0.000870532	1	0.0224378	1.79004	15.0835	27	70	0.0118838	0.385714	24	48	110	Atp8b2,Bmp2,Cited2,Creb1,Egr1,Foxh1,Id1,Idh1,Inhbb,Jun,Lef1,Ltbp4,Pdgfb,Rgmb,Rnf111,Smad2,Smad3,Smad4,Smad6,Smad7,Smurf2,Spnb2,Tob1,Twsg1	Adam9,Akap2,Arrb2,Atp8b2,Bambi,Bmp2,Bmp4,Bmpr1a,Cited2,Col1a2,Col3a1,Creb1,Egr1,Eid2,Fos,Foxh1,Fut8,Hipk2,Hpgd,Id1,Idh1,Inhbb,Jun,Lef1,Ltbp1,Ltbp4,Map3k1,Map3k7,Msx2,Nlk,Nodal,Pdgfb,Pml,Rgmb,Rnf111,Ski,Smad2,Smad3,Smad4,Smad6,Smad7,Smurf2,Spnb2,T,Tgfbr2,Tob1,Twsg1,Usp9x
GO Biological Process	GO:0007283	spermatogenesis	335	0.000896295	1	0.0229639	1.53605	30.5979	47	142	0.0206866	0.330986	39	99	331	B4galnt1,Bcl2l1,Bcl2l11,Cadm1,Cep57,Crtap,Csda,Dhh,Dnaja1,E2f1,Etv5,Gli1,Hmga2,Hmgb2,Hsf2,Hspa2,Immp2l,Kdm2b,Lmna,Mast2,Nanos3,Notch1,Pafah1b1,Patz1,Psme4,Pvrl2,Racgap1,Rara,Sirt1,Slc26a8,Slco4c1,Smo,Tcp11,Tle3,Tubd1,Txndc2,Yy1,Zfp296,Zfp541	Acsbg2,Agfg1,B4galnt1,Bard1,Bcl2l1,Bcl2l11,Bcl6,Bik,Cadm1,Calr,Catsper2,Ccnb1ip1,Celf1,Cep57,Cnr1,Crtap,Csda,D1Pas1,Dazap1,Dedd,Dhh,Dmc1,Dnaja1,E2f1,Etv5,Fndc3a,Gamt,Ggnbp1,Ggnbp2,Gli1,Gm16517,Gpx4,Gsr,H2afx,Herc4,Hmga2,Hmgb2,Hook1,Hsf2,Hspa2,Immp2l,Kdm2b,Kdm3a,Kit,Limk2,Lmna,Mast2,Micalcl,Morc1,Msh2,Msh4,Mtap7,Nanos3,Neurl1a,Notch1,Nr6a1,Odf1,Odf2,Pafah1b1,Pafah1b2,Patz1,Plekha1,Prok2,Psme4,Pvrl…
GO Biological Process	GO:0016310	phosphorylation	336	0.00089866	1	0.0229559	1.28407	98.9044	127	459	0.0558979	0.276689	115	324	960	1110002N22Rik,Abl1,Adrbk1,Akap1,Akap12,Akap8,Avpi1,BC016495,Bmp2,Bmp2k,Brd4,Camk2n2,Ccnd1,Ccne1,Cdc42bpg,Cdk13,Cdk17,Cdk19,Cdk4,Cdk5r1,Cdk6,Cdkn1a,Cfl1,Chka,Ckb,Creb1,Crk,Csnk1a1,Dgke,Dgkz,Dyrk3,Efemp1,Efna1,Epgn,Epha2,Epha4,Ephb3,Erbb3,Ern1,Etnk1,F2r,Fgfr2,Fgr,Flt1,Frs2,Gadd45b,Gnptab,Gsg2,Hipk1,Hmga2,Igf1r,Ip6k1,Itga1,Kndc1,Lats1,Map3k12,Mark2,Mast2,Mdfi,Nck2,Npr1,Pak4,Pank1,Pdgfb,Pdik1l,Pfkfb3…	1110002N22Rik,Abi1,Abl1,Abl2,Adam9,Adk,Adra2b,Adrbk1,Agk,Ak1,Ak2,Ak3,Ak7,Akap1,Akap12,Akap2,Akap7,Akap8,Akap8l,Akt1,Akt2,Aurkb,Avpi1,BC016495,Baz1b,Bmp2,Bmp2k,Bmp4,Bmpr1a,Braf,Brd4,Bub1,Camk1d,Camk2b,Camk2n2,Camkk2,Cbl,Ccnd1,Ccne1,Ccnt1,Cd74,Cd81,Cdc42bpb,Cdc42bpg,Cdk12,Cdk13,Cdk17,Cdk19,Cdk4,Cdk5r1,Cdk6,Cdk7,Cdk8,Cdk9,Cdkl1,Cdkl2,Cdkn1a,Cdkn1c,Cdkn2b,Cerkl,Cfl1,Chek1,Chka,Ckb,Cks2,Clk1,Clk4,Col4…
GO Biological Process	GO:0009101	glycoprotein biosynthetic process	337	0.000907844	1	0.0231217	1.85634	12.9287	24	60	0.0105634	0.4	21	43	127	Adnp,B3galnt2,B3galt4,B3galt6,B3gnt2,B3gnt4,B3gnt7,Dse,Ext1,Ext2,Fut11,Fut9,Krtcap2,Large,Ndst2,Phlda1,St3gal4,St6galnac1,St6galnac2,St8sia1,Tnip1	Adnp,Alg6,Alg8,B3galnt2,B3galt4,B3galt6,B3gnt2,B3gnt4,B3gnt7,B3gnt9-ps,B4galnt2,B4galt1,Chst8,Dse,Ext1,Ext2,Fut11,Fut8,Fut9,Galnt1,Hs3st5,Hs6st1,Krtcap2,Large,Mgat1,Mgat3,Ndst2,Phlda1,Pomt1,Prkcsh,Psen1,Serp1,St3gal4,St6galnac1,St6galnac2,St6galnac3,St6galnac6,St8sia1,St8sia6,Stt3b,Tnip1,Trak1,Trak2
GO Biological Process	GO:0060412	ventricular septum morphogenesis	338	0.000912956	1	0.0231831	2.72991	3.66313	10	17	0.00440141	0.588235	8	10	19	Fgfr2,Rbm15,Smad7,Sox11,Sox4,Tbx3,Whsc1,Wnt5a	Fgfr2,Fzd2,Rbm15,Smad7,Sox11,Sox4,Tbx3,Whsc1,Wnt5a,Zfpm1
GO Biological Process	GO:0030203	glycosaminoglycan metabolic process	338	0.000912956	1	0.0231831	2.72991	3.66313	10	17	0.00440141	0.588235	9	13	51	Angpt1,B3galt6,Cln6,Dse,Ext1,Ext2,Has3,Ndst1,Ndst2	Angpt1,B3galt6,Cln6,Dse,Ext1,Ext2,Gns,Has3,Hexb,Mamdc2,Ndst1,Ndst2,Pglyrp3
GO Biological Process	GO:0010718	positive regulation of epithelial to mesenchymal transition	338	0.000912956	1	0.0231831	2.72991	3.66313	10	17	0.00440141	0.588235	8	11	19	Bcl9l,Bmp2,Lef1,Notch1,Smad2,Smad3,Smad4,Wwtr1	Bambi,Bcl9l,Bmp2,Ctnnb1,Lef1,Notch1,Smad2,Smad3,Smad4,Snai1,Wwtr1
GO Biological Process	GO:0034284	response to monosaccharide stimulus	341	0.000956496	1	0.0240751	1.97483	10.1275	20	47	0.00880282	0.425532	18	31	97	Egr1,Eif2b5,Glp1r,Hif1a,Irs2,Peg5,Pik3r1,Ppp3ca,Rps6kb1,Slc29a1,Slc2a3,Smad2,Sox4,Tcf7l2,Thbs1,Trh,Txn2,Txnip	Acsl5,Ctgf,Egr1,Eif2b5,Ep300,Gip,Glp1r,Glul,Hif1a,Icam1,Irs2,Mafa,Ncf2,Oxct1,Peg5,Pfkfb2,Pik3r1,Ppp3ca,Ptgs2,Rps6kb1,Slc29a1,Slc2a2,Slc2a3,Smad2,Sox4,Tcf7l2,Thbs1,Trh,Txn2,Txnip,Ucp2
GO Biological Process	GO:0009746	response to hexose stimulus	341	0.000956496	1	0.0240751	1.97483	10.1275	20	47	0.00880282	0.425532	18	31	95	Egr1,Eif2b5,Glp1r,Hif1a,Irs2,Peg5,Pik3r1,Ppp3ca,Rps6kb1,Slc29a1,Slc2a3,Smad2,Sox4,Tcf7l2,Thbs1,Trh,Txn2,Txnip	Acsl5,Ctgf,Egr1,Eif2b5,Ep300,Gip,Glp1r,Glul,Hif1a,Icam1,Irs2,Mafa,Ncf2,Oxct1,Peg5,Pfkfb2,Pik3r1,Ppp3ca,Ptgs2,Rps6kb1,Slc29a1,Slc2a2,Slc2a3,Smad2,Sox4,Tcf7l2,Thbs1,Trh,Txn2,Txnip,Ucp2
GO Biological Process	GO:0051050	positive regulation of transport	343	0.000965631	1	0.0241633	1.4907	35.5539	53	165	0.0233275	0.321212	47	109	351	Abr,Actn4,Adrb2,Adrbk1,Angpt1,Bad,Cadm1,Cadps2,Cbll1,Cd47,Cd63,Creb1,Ddx58,Dpysl2,Erbb3,F2r,Fcgr1,Fgf15,Fgr,Flna,Gabbr1,Gata2,Glp1r,Glud1,Inhbb,Irs2,Lrp1,Nfkbia,Pdgfb,Peg5,Rbpms,Rtn4,Sfn,Sfrp2,Sfrp4,Sltm,Smad3,Smad4,Sox11,Sox4,Stim2,Tcf7l2,Tnfrsf1a,Trh,Ubr5,Wnt5a,Zp3	Abr,Acsl5,Actn4,Adam9,Adora2b,Adrb2,Adrbk1,Akt1,Akt2,Angpt1,Anxa1,Anxa2,Apoe,Bad,Bambi,Bdkrb1,Bicd1,Bmp4,Bmpr1a,Cadm1,Cadps,Cadps2,Calr,Camk1d,Capn10,Cbll1,Cckar,Cd38,Cd47,Cd63,Cdh1,Clec4e,Creb1,Crh,Ddx58,Dpysl2,Ect2,Edn1,Edn2,Ep300,Erbb3,F2r,F2rl1,Fcgr1,Fgf15,Fgr,Flna,Gabbr1,Gata2,Gata3,Gip,Glp1r,Glud1,Ifng,Il1b,Il33,Inhbb,Irs2,Itgb1,Itln1,Jak2,Lep,Lif,Lrp1,Mfge8,Mgea5,Mif,Ncs1,Nedd4,Nfkbia,Nkx6…
GO Biological Process	GO:0001944	vasculature development	344	0.000968409	1	0.0241624	1.3886	54.7314	76	254	0.0334507	0.299213	71	166	382	Angpt1,Atp5b,Atp8b2,C1galt1,Cdh13,Cited2,Cyp1b1,Efna1,Efnb2,Egr1,Elk3,Epgn,Epha2,Ephb3,Fgf18,Fgfr2,Flt1,Foxh1,Foxo1,Fzd10,Fzd7,Fzd8,Gatad2a,Gbx2,Gna13,Gpx1,Hes1,Hif1a,Hspb1,Id1,Idh1,Jun,Junb,Klf5,Lef1,Lrp1,Meis1,Mmp14,Myo1e,Ncl,Nfatc4,Notch1,Nus1,Ovol2,Paxip1,Pdgfa,Pdgfb,Plcd1,Ppap2b,Pten,Ptprj,Qk,Rbm15,Rbpj,Rtn4,Sfrp2,Sfrp4,Shb,Smad6,Smad7,Smarca2,Smo,Socs3,Sox4,Tbx20,Tbx3,Thbs1,Tnfrsf12a,Yap1,Z…	Adra2b,Akt1,Aldh1a2,Angpt1,Angptl6,Anpep,Anxa2,Apoe,Atp5b,Atp8b2,B4galt1,BC096441,Bmp4,C1galt1,Ccm2,Cdh13,Chd7,Cited2,Col18a1,Col1a2,Col3a1,Crkl,Ctnnb1,Cxcl17,Cyp1b1,Cyr61,Dicer1,Edn1,Efna1,Efnb2,Egr1,Elk3,Epas1,Epgn,Epha1,Epha2,Ephb3,Ephb4,Errfi1,Eya1,Fbxw7,Fgf18,Fgf2,Fgf9,Fgfr1,Fgfr2,Flt1,Fn1,Foxh1,Foxo1,Fzd10,Fzd2,Fzd3,Fzd5,Fzd7,Fzd8,Gatad2a,Gbx2,Gja1,Gjc1,Gna13,Gpi1,Gpx1,Hbegf,Hes1,Hey2,Hif1a…
GO Biological Process	GO:0051347	positive regulation of transferase activity	345	0.000978133	1	0.0243343	1.51601	32.3217	49	150	0.0215669	0.326667	38	109	279	Adnp,Angpt1,Avpi1,Bad,Ccdc88a,Ccnd1,Ccnd3,Cdk5r1,Dab1,Dgke,Dgkh,Dgkz,Dvl2,Efna1,Epgn,Epha4,Erbb3,Ern1,F2r,Flt1,Frs2,Fzd10,Gadd45b,Hspa2,Itga1,Lrp1,Mdfi,Pdgfa,Pdgfb,Pdgfc,Pim1,Sltm,Spag9,Spry2,Srcin1,Thbs1,Wnt5a,Zp3	Abi1,Acd,Acsl1,Adam17,Adam9,Adnp,Adra2b,Agk,Akt1,Angpt1,Avpi1,Bad,Bdkrb1,Bmp4,Card10,Ccdc88a,Ccnd1,Ccnd3,Cd24a,Cd74,Cd81,Cdc42,Cdk5r1,Cerkl,Cyr61,Dab1,Dab2ip,Dgka,Dgke,Dgkh,Dgki,Dgkz,Dusp12,Dvl2,Ect2,Edn1,Edn2,Efna1,Epgn,Epha4,Erbb3,Ern1,F2r,Fbxw7,Fgd4,Fgf2,Fgfr1,Flt1,Frs2,Fzd10,Gab1,Gadd45b,Gadd45g,Gnai2,Hspa2,Htr1b,Il1b,Itga1,Jak2,Jub,Lmnb1,Lpar1,Lpar2,Lrp1,Malt1,Map2k1,Map2k3,Map3k1,Map3k7,Map…
GO Biological Process	GO:0048485	sympathetic nervous system development	346	0.000979969	1	0.0243095	3.0939	2.58574	8	12	0.00352113	0.666667	5	6	18	Foxd3,Phox2a,Sox11,Sox4,Tcfap2a	Foxd3,Gata3,Phox2a,Sox11,Sox4,Tcfap2a
GO Biological Process	GO:0030855	epithelial cell differentiation	347	0.00101441	1	0.0250914	1.53582	29.9514	46	139	0.0202465	0.330935	37	78	209	Atp8b2,Basp1,Bcl11b,Cbfa2t2,Cd63,Ctnnd1,Dsp,Ehf,Fgfr2,Foxa1,Foxb1,Fzd7,Gpx1,Id1,Id2,Id3,Idh1,Insc,Jun,Mtss1,Nfib,Notch1,Onecut1,Onecut2,Pax6,Plaur,Ptch1,Rbpj,Sall1,Sfn,Smo,Tcfap2a,Tgm1,Txnip,Wnt5a,Xbp1,Yap1	9030409G11Rik,Adam9,Agpat6,Anxa1,Atp8b2,B4galt1,Basp1,Bcl11b,Bmp4,Casp3,Cbfa2t2,Ccm2,Cd63,Cdc42,Clic4,Col18a1,Ctnnb1,Ctnnd1,Dicer1,Dsp,Ehf,Elf3,Ezr,F11r,F2rl1,Fem1b,Fgf2,Fgfr2,Foxa1,Foxb1,Foxj1,Fzd2,Fzd7,Gata3,Gja1,Gprc5d,Gpx1,Hoxb13,Id1,Id2,Id3,Idh1,Insc,Jun,Lama1,Map2k1,Mtss1,Nfib,Notch1,Notch2,Onecut1,Onecut2,Pax6,Plaur,Pou3f1,Prlr,Ptch1,Ptgs2,Ptk7,Rbpj,Sall1,Sfn,Shroom3,Smo,Tcfap2a,Tcfap2c,Tc…
GO Biological Process	GO:0001763	morphogenesis of a branching structure	348	0.001038	1	0.025601	1.55903	27.5812	43	128	0.0189261	0.335938	32	67	173	Angpt1,Bmp2,Epha2,Fgfr2,Flt1,Foxa1,Foxd3,Frs2,Gbx2,Gli2,Gna13,Gzf1,Lama5,Lef1,Mmp14,Myc,Mycn,Nfatc4,Notch1,Pdgfb,Ptch1,Rbm15,Sall1,Sfrp2,Socs3,Sox2,Spry2,Src,Tbx20,Tbx3,Timeless,Wnt5a	Angpt1,B4galt1,Bmp2,Bmp4,Ctnnb1,Ctnnd2,Dag1,Ddr1,Dicer1,Dlx2,Edn1,Epha2,Etv4,Eya1,Fem1b,Fgf2,Fgfr1,Fgfr2,Flt1,Foxa1,Foxd3,Frs2,Gbx2,Gli2,Gna13,Gzf1,Hoxb13,Lama1,Lama5,Lef1,Lrp5,Lrp6,Mmp14,Msx2,Myc,Mycn,Ncoa3,Nfatc3,Nfatc4,Notch1,Nrarp,Pbx3,Pdgfb,Pml,Ptch1,Rbm15,Rdh10,Sall1,Setd2,Sfrp2,Shh,Slit2,Socs3,Sox2,Spint1,Spry2,Src,Srf,Tbx20,Tbx3,Tcfap2c,Tgfbr2,Tgm2,Timeless,Vegfa,Wnt5a,Wt1
GO Biological Process	GO:0048706	embryonic skeletal system development	349	0.00107705	1	0.0264881	1.81283	13.7906	25	64	0.0110035	0.390625	20	37	104	Dlx1,Gsc,Hoxa2,Hoxa9,Hoxd3,Mdfi,Men1,Mycn,Ndst1,Nipbl,Osr2,Satb2,Smad2,Smad3,Smo,Sox11,Sp1,Sp3,Tcfap2a,Wnt5a	Bmi1,Bmp4,Dlx1,Dlx2,Eya1,Fgf9,Gnas,Gsc,Hoxa2,Hoxa9,Hoxd3,Hspg2,Mdfi,Men1,Mycn,Ndst1,Nipbl,Nodal,Osr2,Pbx3,Pcgf2,Pdgfra,Rdh10,Satb2,Setd2,Shh,Six4,Smad2,Smad3,Smo,Sox11,Sp1,Sp3,Tcfap2a,Tgfbr2,Tulp3,Wnt5a
GO Biological Process	GO:0061061	muscle structure development	350	0.00108427	1	0.0265895	1.46148	39.0015	57	181	0.025088	0.314917	50	113	311	AI464131,Angpt1,Arid5b,Bmp2,Chrnb1,Csrp2,Cxadr,Erbb3,F2r,Fgfr2,Flnc,Gpx1,Gsc,Hes1,Ifrd1,Igfbp5,Lama5,Lef1,Lmna,Mkx,Msc,Mtss1,Myh10,Neurl2,Nfatc4,Nphs1,Nras,Pdgfb,Ppp3ca,Qk,Rara,Sik1,Sirt1,Skil,Sltm,Smad6,Smad7,Smarca2,Smo,Snta1,Tagln2,Tbx2,Tbx20,Tbx3,Tcf7l2,Tpm1,Ttn,Utrn,Wnt5a,Zfhx3	AI464131,Acadm,Actc1,Actg1,Akt1,Angpt1,Arid5b,Bmp2,Bmp4,Cacybp,Calr,Capn2,Cd164,Chrnb1,Col19a1,Csrp2,Ctnnb1,Cxadr,Dicer1,Dner,Eid2,Ep300,Epas1,Erbb3,Etv1,F2r,Fgfr2,Flnb,Flnc,Foxk1,Fxr1,Gpx1,Gsc,Gsk3b,Hes1,Hey2,Hras1,Ifrd1,Igfbp5,Itgb1,Kdm1a,Kras,Lama5,Lef1,Lif,Lmna,Lrp4,Ly6e,Maml1,Meox2,Mkx,Msc,Mtss1,Myh10,Myh9,Myl6,Mylpf,Neo1,Neurl2,Nfatc3,Nfatc4,Nphs1,Nras,P2rx2,Pdgfb,Pdgfra,Ppnr,Ppp3ca,Prok2,P…
GO Biological Process	GO:0033043	regulation of organelle organization	351	0.001088	1	0.0266048	1.42795	44.8194	64	208	0.028169	0.307692	62	140	337	2810002N01Rik,Arf6,Arpc5,Baiap2,Bcl2l11,Brca1,Capza2,Capzb,Ccdc88a,Cdc26,Cdk5r1,Cdkn1b,Cfl1,Crk,Dnmt3b,Drd3,Dstn,Epb4.9,Epgn,Fgfr2,Fgr,Fzd10,Gata2,Golph3,Grhl3,Jarid2,Jmy,Lats1,Lrp1,Mad2l1,Mapt,March5,Mark2,Men1,Mll1,Mtap1b,Nck2,Ncor1,Nipbl,Nos1,Paxip1,Pdgfb,Pfn1,Pif1,Plxnb1,Psrc1,Pten,Rab3a,Racgap1,Smad3,Spnb2,Ssh2,Stmn1,Stmn2,Synpo,Taok1,Terf2,Tet1,Tlk1,Tmsb10,Twf1,Xpo1	2810002N01Rik,6720463M24Rik,Acd,Actr3,Akt1,Anxa1,Anxa2,Apc,Apobec1,Arf6,Arhgef2,Arl2,Arpc5,Baiap2,Baiap2l1,Bcl2l11,Bik,Bmf,Bmp4,Brca1,Bub1,Capg,Capza2,Capzb,Ccdc88a,Cdc26,Cdc42,Cdk5r1,Cdk5rap2,Cdkn1b,Cenpv,Cfl1,Chek1,Chordc1,Clec2i,Crk,Ctcf,Ctnnb1,Dhodh,Dixdc1,Dnmt1,Dnmt3b,Drd3,Dstn,Dync1li1,Ect2,Edn1,Ep300,Epb4.9,Epgn,Epha1,Ercc4,F2rl1,Fam33a,Fgfr2,Fgr,Fkbp4,Fzd10,Gata2,Golph3,Grhl3,Il1b,Jarid2,…
GO Biological Process	GO:0051049	regulation of transport	352	0.00109624	1	0.0267301	1.32035	76.4947	101	355	0.0444542	0.284507	94	246	821	Abcg8,Abr,Actn4,Adrb2,Adrbk1,Akap1,Angpt1,Atp1a1,Bad,Cacna2d1,Cacnb3,Cadm1,Cadps2,Cbll1,Cd47,Cd63,Cdh13,Cdkn1a,Clcn2,Creb1,Ddx58,Dnajc1,Dpysl2,Drd3,Erbb3,F2r,Fbxw11,Fcgr1,Fgf15,Fgr,Flna,Fzd7,Gabbr1,Gata2,Glp1r,Glud1,Gnb2l1,Hmga2,Inhbb,Irs2,Kcng3,Kcnh3,Keap1,Lats1,Lrp1,Mapt,Mtap1b,Ncor1,Ndfip2,Nedd4l,Nfkbia,Nolc1,Nos1,Notch1,Nphs1,Pdgfb,Peg5,Pim3,Pkd2,Pou5f1,Ppp1r12a,Ppp3ca,Rab3a,Rbm14,Rbpms,Rest,…	Abcg8,Abr,Acsl5,Actn4,Adam9,Adora2b,Adrb2,Adrbk1,Akap1,Akt1,Akt2,Angpt1,Anpep,Anxa1,Anxa2,Apoc1,Apoe,Appl1,Aspscr1,Atp1a1,B4galt1,Bad,Bambi,Bard1,Bcl3,Bdkrb1,Bicd1,Bmp4,Bmpr1a,Btn1a1,Btn2a2,Cacna1a,Cacna2d1,Cacnb3,Cadm1,Cadps,Cadps2,Calr,Camk1d,Capn10,Catsper2,Cbll1,Cckar,Cd300a,Cd38,Cd47,Cd63,Cd74,Cdh1,Cdh13,Cdkn1a,Chd7,Chrna7,Cidea,Clcn2,Clcn3,Clec4e,Clic4,Cnn2,Cnr1,Cpt1a,Creb1,Crh,Ctnnb1,Dab2i…
GO Biological Process	GO:0017015	regulation of transforming growth factor beta receptor signaling pathway	353	0.00115956	1	0.0281941	2.07617	8.18816	17	38	0.00748239	0.447368	15	28	62	Bcl9l,Cited2,Men1,Onecut1,Onecut2,Rnf111,Skil,Smad2,Smad3,Smad4,Smad6,Smad7,Sox11,Thbs1,Trim33	Adam17,Bambi,Bcl9l,Cdkn1c,Cdkn2b,Cidea,Cited2,D0H4S114,Eid2,Gipc1,Hipk2,Htra1,Il17f,Men1,Onecut1,Onecut2,Rnf111,Ski,Skil,Smad2,Smad3,Smad4,Smad6,Smad7,Sox11,Thbs1,Trim33,Trp53
GO Biological Process	GO:0048596	embryonic camera-type eye morphogenesis	354	0.00119225	1	0.028907	2.42131	4.95599	12	23	0.00528169	0.521739	9	12	23	Cited2,Frs2,Hipk1,Kdm2b,Pax6,Sox11,Sp1,Sp3,Tcfap2a	Cited2,Frs2,Hipk1,Hipk2,Kdm2b,Lrp5,Lrp6,Pax6,Sox11,Sp1,Sp3,Tcfap2a
GO Biological Process	GO:0060560	developmental growth involved in morphogenesis	355	0.00120282	1	0.029081	1.91094	10.9894	21	51	0.00924296	0.411765	16	27	68	Cadm1,Fgfr2,Foxd3,Foxn4,Mapt,Mtap1b,Pou4f2,Rara,Rarg,Sall1,Smo,Tbx2,Thbs1,Ulk1,Ulk2,Wnt5a	Bmp4,Cadm1,Fgfr2,Foxd3,Foxn4,Lrp6,Mapt,Msx2,Mtap1b,Pou4f2,Ptk7,Rara,Rarg,Rdh10,Robo1,Sall1,Shh,Slit2,Smo,Tbx2,Tcfap2c,Thbs1,Ulk1,Ulk2,Wnt5a,Wnt7b,Zfp568
GO Biological Process	GO:0022037	metencephalon development	356	0.0012126	1	0.0292352	2.12153	7.54173	16	35	0.00704225	0.457143	15	27	70	Dab1,Gbx2,Gli1,Gli2,Kndc1,Ldb1,Mdk,Myh10,Ncoa2,Ncor1,Phox2a,Ptprs,Rfx4,Smo,Ulk1	Cacna1a,Dab1,Dixdc1,Ezh2,Fzd3,Gad1,Gbx2,Gli1,Gli2,Kndc1,Ldb1,Lmx1b,Lrp6,Mdk,Myh10,Ncoa1,Ncoa2,Ncor1,Ogdh,Pcnt,Phox2a,Ptprs,Rfx4,Rora,Smo,Ulk1,Wnt7a
GO Biological Process	GO:0048710	regulation of astrocyte differentiation	357	0.00124941	1	0.0300384	2.32042	5.60243	13	26	0.00572183	0.5	10	11	23	Bmp2,Dab1,Epha4,Hes1,Hmga2,Id2,Id4,Il6st,Mycn,Notch1	Bmp2,Dab1,Epha4,Hes1,Hmga2,Id2,Id4,Il6st,Lif,Mycn,Notch1
GO Biological Process	GO:0021515	cell differentiation in spinal cord	358	0.00126535	1	0.0303366	2.24041	6.24886	14	29	0.00616197	0.482759	11	20	43	Gata2,Gli2,Gsx1,Gsx2,Lmo4,Nkx2-2,Notch1,Pax6,Phox2a,Sox4,Tbx20	Abt1,Cacna1a,Cln8,Evx1,Gata2,Gigyf2,Gli2,Gsx1,Gsx2,Lmo4,Mdga1,Nkx2-2,Nkx6-1,Notch1,Pax6,Phox2a,Shh,Sox4,Tbx20,Tctn1
GO Biological Process	GO:0000578	embryonic axis specification	358	0.00126535	1	0.0303366	2.24041	6.24886	14	29	0.00616197	0.482759	10	16	29	Frs2,Gdf3,Otx2,Ptch1,Smad2,Smad4,Smad6,Tbx3,Tcf7l1,Wnt5a	Ctnnb1,Frs2,Gdf3,Otx2,Pcsk6,Peg12,Ptch1,Smad2,Smad4,Smad6,Tbx3,Tcf7l1,Tdrd5,Wnt5a,Wnt7a,Wt1
GO Biological Process	GO:0050768	negative regulation of neurogenesis	360	0.00127259	1	0.0303407	1.69787	17.6692	30	82	0.0132042	0.365854	23	47	83	Bcl11a,Bdnf,Ctnna1,Dab1,Dlx1,Drd3,Epha4,Hes1,Hmga2,Id2,Id4,Lin28a,Mycn,Notch1,Ntn1,Rest,Rtn4,Sema3f,Sox11,Spp1,Ulk1,Ulk2,Wnt5a	Arhgef2,Bcl11a,Bdnf,Bmp4,Bmpr1a,Cd24a,Ctdsp1,Ctnna1,Ctnnb1,Dab1,Dicer1,Dlx1,Dlx2,Drd3,Dynlt1c,Dynlt1c,Epha4,Gsk3b,Hes1,Hmga2,Id2,Id4,Lin28a,Mbp,Mycn,Nkx6-1,Notch1,Ntn1,Pcm1,Psen1,Ptk2,Rest,Rnf10,Rnf6,Rtn4,Ryk,Sema3f,Ski,Sox11,Spp1,Trp53,Ulk1,Ulk2,Wnt5a,Wnt7a,Wnt7b,Ywhah
GO Biological Process	GO:0001654	eye development	361	0.00130202	1	0.0309564	1.50514	31.8907	48	148	0.0211268	0.324324	42	99	255	Bcl11b,Cited2,Clcn2,Cyp1b1,Epha2,Fgfr2,Frs2,Gdf3,Hipk1,Inhbb,Irx5,Kdm2b,Max,Meis1,Meis2,Myh10,Neurod4,Nipbl,Osr2,Otx2,Pax6,Pou2f1,Pou4f2,Ppp1r13l,Rarg,Rax,Ring1,Skil,Smad3,Smo,Sox11,Sox2,Sp1,Sp3,Tcfap2a,Tgif1,Tgif2,Twsg1,Uchl3,Vim,Yy1,Zfp513	Abi2,Aldh1a2,Apc,Bcl11b,Bfsp2,Bloc1s3,Bmp4,Chd7,Cited2,Clcn2,Cln8,Cryba1,Cryga,Crygs,Cst3,Ctnnb1,Cyp1b1,Dixdc1,Epha2,Fgfr2,Frs2,Fzd5,Fzr1,Gata3,Gdf3,Gnat1,Grlf1,Hdac1,Hdac2,Hipk1,Hipk2,Inhbb,Irx5,Jmjd6,Kdm2b,Klf4,Lama1,Lif,Lmx1b,Lrp5,Lrp6,Mab21l1,Map3k1,Max,Meis1,Meis2,Myh10,Nes,Neurod4,Nf2,Nipbl,Ntrk2,Osr2,Otx2,Pax6,Pde6a,Pdgfra,Pknox1,Pou2f1,Pou4f2,Ppp1r13l,Prkci,Prom1,Pvrl1,Pvrl3,Rab18,Rarg,Ra…
GO Biological Process	GO:0009743	response to carbohydrate stimulus	362	0.00132408	1	0.0313939	1.84034	12.4977	23	58	0.0101232	0.396552	20	39	116	Adnp,Egr1,Eif2b5,Glp1r,Hif1a,Irs2,Mtap1b,Peg5,Pik3r1,Ppp3ca,Rps6kb1,Slc29a1,Slc2a3,Smad2,Sox4,Tcf7l2,Thbs1,Trh,Txn2,Txnip	Acsl5,Actr3,Adnp,Cst3,Ctgf,Egr1,Eif2b5,Ep300,Fads1,Gip,Glp1r,Glul,Hif1a,Hmbs,Icam1,Irs2,Mafa,Mtap1b,Ncf2,Oxct1,P2rx2,Peg5,Pfkfb2,Pik3r1,Ppp3ca,Ptgs2,Rps6kb1,Slc29a1,Slc2a2,Slc2a3,Slc6a1,Smad2,Sox4,Tcf7l2,Thbs1,Trh,Txn2,Txnip,Ucp2
GO Biological Process	GO:0010944	negative regulation of transcription by competitive promoter binding	363	0.00137872	1	0.0325993	3.24859	2.15478	7	10	0.00308099	0.7	4	5	5	1700071K01Rik,Ovol2,Smad7,Tcfap2a	1700071K01Rik,Ovol2,Phb,Smad7,Tcfap2a
GO Biological Process	GO:0009912	auditory receptor cell fate commitment	363	0.00137872	1	0.0325993	3.24859	2.15478	7	10	0.00308099	0.7	5	5	7	Atoh1,Dll1,Hes1,Notch1,Rbpj	Atoh1,Dll1,Hes1,Notch1,Rbpj
GO Biological Process	GO:0022612	gland morphogenesis	365	0.001409	1	0.0331328	1.67286	18.5311	31	86	0.0136444	0.360465	23	45	102	Ctnnd1,Epha2,Erbb3,Fgfr2,Foxa1,Frs2,Gli2,Igf1r,Igfbp5,Lama5,Notch1,Ntn1,Pax6,Pdgfb,Plag1,Ptch1,Rarg,Sfrp4,Src,Tbx2,Tbx3,Twsg1,Wnt5a	Bmp4,Cdh1,Ctnnd1,Cyp7b1,Dag1,Ddr1,Elf3,Epha2,Erbb3,Etv4,Fem1b,Fgfr1,Fgfr2,Foxa1,Frs2,Gli2,Hoxb13,Igf1r,Igfbp5,Lama1,Lama5,Lrp5,Lrp6,Msx2,Ncoa3,Notch1,Ntn1,Pax6,Pdgfb,Plag1,Pml,Ptch1,Rarg,Robo1,Sfrp4,Shh,Slit2,Src,Tbx2,Tbx3,Tcfap2c,Tgfbr2,Tgm2,Twsg1,Wnt5a
GO Biological Process	GO:0006468	protein phosphorylation	366	0.00151639	1	0.0355606	1.31626	73.6935	97	342	0.0426937	0.283626	86	245	709	Abl1,Adrbk1,Avpi1,Bmp2,Bmp2k,Brd4,Ccnd1,Ccne1,Cdc42bpg,Cdk13,Cdk17,Cdk19,Cdk4,Cdk5r1,Cdk6,Cfl1,Creb1,Csnk1a1,Dyrk3,Efemp1,Efna1,Epgn,Epha2,Epha4,Ephb3,Erbb3,Ern1,F2r,Fgfr2,Fgr,Flt1,Frs2,Gadd45b,Gsg2,Hipk1,Hmga2,Igf1r,Itga1,Lats1,Map3k12,Mark2,Mast2,Mdfi,Npr1,Pak4,Pdgfb,Pdik1l,Pik3r1,Pik3r4,Pim1,Pim3,Plk2,Plk3,Polr2a,Polr2e,Prkacb,Raf1,Rara,Rock1,Rps6ka1,Rps6kb1,Scyl1,Sik1,Sik2,Sik3,Sltm,Smad2,Sma…	Abi1,Abl1,Abl2,Adam9,Adra2b,Adrbk1,Akt1,Akt2,Aurkb,Avpi1,Baz1b,Bmp2,Bmp2k,Bmp4,Bmpr1a,Braf,Brd4,Bub1,Camk1d,Camk2b,Camkk2,Cbl,Ccnd1,Ccne1,Ccnt1,Cd74,Cd81,Cdc42bpb,Cdc42bpg,Cdk12,Cdk13,Cdk17,Cdk19,Cdk4,Cdk5r1,Cdk6,Cdk7,Cdk8,Cdk9,Cdkl1,Cdkl2,Cfl1,Chek1,Clk1,Clk4,Creb1,Csnk1a1,Csnk1e,Csnk1g2,Csnk1g3,Csnk2a1,Dapk1,Dapk3,Dclk2,Ddr1,Dyrk1a,Dyrk3,Efemp1,Efna1,Eif2ak2,Eif2ak3,Eif2ak4,Epgn,Epha1,Epha2,Eph…
GO Biological Process	GO:0061053	somite development	367	0.00153725	1	0.0359515	1.98893	9.05008	18	42	0.00792253	0.428571	13	29	67	Dll1,Foxb1,Gdf3,Lef1,Otx2,Pcdh8,Ptch1,Sfrp2,Smad3,Smad4,Smo,Sox11,Wnt5a	Abi1,Bmpr1a,Dll1,Ep300,Foxb1,Gdf3,Hes7,Ifitm1,Lef1,Lrp6,Meox1,Meox2,Msgn1,Otx2,Pcdh8,Psen1,Ptch1,Sfrp2,Shh,Smad3,Smad4,Smo,Sox11,T,Tbx18,Tcf15,Trp53,Wnt5a,Zeb2
GO Biological Process	GO:0030799	regulation of cyclic nucleotide metabolic process	367	0.00153725	1	0.0359515	1.98893	9.05008	18	42	0.00792253	0.428571	16	31	115	Adnp,Adrb2,Akap12,Aplp1,Drd3,Flna,Gabbr1,Glp1r,Gna13,Gnai1,Gucy1a2,Insl3,Npr1,Pkd2,Slc9a3r1,Wnt5a	Adcy3,Adcy5,Adnp,Adora2b,Adrb2,Adrb3,Akap12,Aplp1,Apoe,Chrm4,Drd3,Edn1,Flna,Fzd2,Gabbr1,Glp1r,Gna13,Gnai1,Gnai2,Gnas,Gng7,Grik3,Gucy1a2,Htr1b,Insl3,Npr1,Oprm1,Pkd2,Rxfp1,Slc9a3r1,Wnt5a
GO Biological Process	GO:0010975	regulation of neuron projection development	369	0.00158786	1	0.0369338	1.54695	26.5038	41	123	0.0180458	0.333333	34	84	174	Adnp,Arf6,Bcl11a,Caprin1,Ccdc88a,Cdk5r1,Dab1,Efna1,Epha4,Ephb3,Golga2,Inppl1,Islr2,Kndc1,Mapt,Mark2,Mtap1b,Ntn1,Pafah1b1,Plxnb1,Pten,Ptprf,Rtn4,Sema3f,Skil,Spp1,Srcin1,Ssh2,Stmn2,Tnfrsf12a,Ulk1,Ulk2,Vim,Wnt5a	Abl2,Actr3,Adnp,Akt1,Arf6,Atf1,Bcl11a,Cacna1a,Camk1d,Camk2b,Caprin1,Ccdc88a,Cd24a,Cdk5r1,Cnr1,Dab1,Dixdc1,Efna1,Ep300,Epha4,Ephb3,Fez1,Fgfr1,Fkbp4,Golga2,Gsk3b,Hap1,Hdac2,Il1rapl1,Inpp5e,Inppl1,Islr2,Itgb1,Kndc1,Lif,Lpar1,Mapt,Mark2,Mbp,Mtap1b,Ncs1,Ndel1,Nedd4,Nefl,Nptn,Ntn1,Ntrk2,Numbl,Pafah1b1,Pdlim5,Plxnb1,Plxnb2,Psen1,Pten,Ptk2,Ptk7,Ptprf,Rap2a,Rapgef4,Rnf6,Robo1,Rtn4,Ryk,Sema3f,Sema4d,Skil,S…
GO Biological Process	GO:0045685	regulation of glial cell differentiation	370	0.0016137	1	0.0374335	1.87419	11.2049	21	52	0.00924296	0.403846	16	27	47	Bmp2,Dab1,Dlx1,Drd3,Epha4,Hes1,Hmga2,Id2,Id4,Il6st,Lin28a,Mycn,Nkx2-2,Notch1,Rtn4,Tcf7l2	Aspa,Bmp2,Bmp4,Ctnnb1,Dab1,Dicer1,Dlx1,Dlx2,Drd3,Epha4,Hdac1,Hdac2,Hes1,Hmga2,Id2,Id4,Il6st,Lif,Lin28a,Mycn,Nkx2-2,Nkx6-1,Notch1,Ppnr,Rtn4,Shh,Tcf7l2
GO Biological Process	GO:0060021	palate development	370	0.0016137	1	0.0374335	1.87419	11.2049	21	52	0.00924296	0.403846	15	29	69	Arid5b,Csrnp1,Ephb3,Lef1,Men1,Msc,Osr2,Satb2,Smad2,Smad4,Sox11,Tbx2,Tbx3,Tcfap2a,Wnt5a	Arid5b,Bmpr1a,Chd7,Csrnp1,Ephb3,Fzd2,Lef1,Lrp6,Men1,Meox2,Msc,Osr2,Pdgfra,Plekha1,Satb2,Shh,Ski,Smad2,Smad4,Snai1,Sox11,Sumo1,Tbx2,Tbx3,Tcfap2a,Tgfbr2,Tiparp,Wnt5a,Wnt7a
GO Biological Process	GO:0030510	regulation of BMP signaling pathway	372	0.00164783	1	0.0380197	2.02293	8.40364	17	39	0.00748239	0.435897	14	23	58	Fbxl15,Hes1,Notch1,Rgma,Sfrp2,Smad6,Smad7,Sox11,Tcf7l2,Tob1,Trim33,Twsg1,Wnt5a,Zfp423	Bmp4,Cyr61,Fbxl15,Hes1,Hipk2,Htra1,Msx2,Nanogpd,Notch1,Ppnr,Rgma,Sfrp2,Ski,Smad6,Smad7,Sox11,Tcf7l2,Tob1,Trim33,Twsg1,Vwc2,Wnt5a,Zfp423
GO Biological Process	GO:0045727	positive regulation of translation	373	0.00165919	1	0.0381792	2.57825	3.8786	10	18	0.00440141	0.555556	10	15	43	Cdk4,Eif2b5,Eif5a,Lin28a,Pcbp1,Poldip3,Ptms,Rps6kb1,Sox4,Thbs1	Bcl3,Cdk4,Eif2b5,Eif5a,Ep300,Fam129a,Lin28a,Pcbp1,Poldip3,Ptms,Rps6kb1,Serp1,Sox4,Thbs1,Upf3a
GO Biological Process	GO:0000271	polysaccharide biosynthetic process	373	0.00165919	1	0.0381792	2.57825	3.8786	10	18	0.00440141	0.555556	9	14	47	Angpt1,B3galt6,Dse,Ext1,Ext2,Glt25d1,Has3,Ndst1,Ndst2	Acadm,Akt1,Akt2,Angpt1,B3galt6,Cmas,Dse,Ext1,Ext2,Glt25d1,Has3,Mat2b,Ndst1,Ndst2
GO Biological Process	GO:0006022	aminoglycan metabolic process	373	0.00165919	1	0.0381792	2.57825	3.8786	10	18	0.00440141	0.555556	9	14	65	Angpt1,B3galt6,Cln6,Dse,Ext1,Ext2,Has3,Ndst1,Ndst2	Angpt1,B3galt6,Cln6,Ctbs,Dse,Ext1,Ext2,Gns,Has3,Hexb,Mamdc2,Ndst1,Ndst2,Pglyrp3
GO Biological Process	GO:0055123	digestive system development	376	0.00173417	1	0.0395862	1.80914	12.7132	23	59	0.0101232	0.389831	18	35	109	Ephb3,Fgfr2,Gli2,Id2,Igf1r,Nipbl,Nkx2-2,Notch1,Ovol2,Pdgfa,Sall1,Smad2,Smad3,Smo,Sox11,Tcf7l2,Wnt5a,Xbp1	Aldh1a2,Bmp4,Cela1,Col3a1,Ctnnb1,Dicer1,Ep300,Ephb3,Fgf9,Fgfr2,Foxp4,Gip,Gli2,Id2,Igf1r,Mixl1,Nipbl,Nkx2-2,Nodal,Notch1,Ovol2,Pdgfa,Pdgfra,Ppnr,Rb1,Sall1,Shh,Smad2,Smad3,Smo,Sox11,Tcf7l2,Tyms,Wnt5a,Xbp1
GO Biological Process	GO:0043085	positive regulation of catalytic activity	377	0.00177373	1	0.0403818	1.29893	79.2959	103	368	0.0453345	0.279891	90	265	753	2810002N01Rik,Abr,Adnp,Adrb2,Agap3,Ahsa1,Angpt1,Aph1a,Arhgap17,Arhgap21,Arhgap26,Arhgef1,Arhgef12,Avpi1,Bad,Bbc3,Bmp2,Ccdc88a,Ccnd1,Ccnd3,Cdk5r1,Dab1,Dgke,Dgkh,Dgkz,Drd3,Dvl2,Efna1,Epgn,Epha2,Epha4,Erbb3,Ern1,F2r,Flt1,Frs2,Fzd10,Gadd45b,Garnl3,Glp1r,Gna13,Gnb2l1,Grhl3,Grtp1,Hmgb2,Hspa2,Itga1,Jun,Lrp1,Mdfi,Men1,Mmp14,Myc,Myl4,Nr4a2,Pcna,Pcolce,Pdgfa,Pdgfb,Pdgfc,Pim1,Plxnb1,Ppargc1b,Pten,Rab3a,Rabg…	2810002N01Rik,Abi1,Abl2,Abr,Acd,Acsl1,Adam17,Adam9,Adcy3,Adcy5,Adnp,Adora2b,Adra2b,Adrb2,Adrb3,Agap1,Agap3,Agk,Ahsa1,Akt1,Als2cl,Angpt1,Aph1a,Apoe,Arhgap12,Arhgap15,Arhgap17,Arhgap21,Arhgap23,Arhgap25,Arhgap26,Arhgap27,Arhgap29,Arhgap32,Arhgap42,Arhgap5,Arhgap8,Arhgdia,Arhgef1,Arhgef12,Asap2,Avpi1,Bad,Bbc3,Bdkrb1,Bmi1,Bmp2,Bmp4,Card10,Casp9,Ccdc88a,Ccnd1,Ccnd3,Cd24a,Cd74,Cd81,Cdc42,Cdk5r1,Cerkl,C…
GO Biological Process	GO:0006950	response to stress	378	0.00177405	1	0.0402823	1.18707	186.173	221	864	0.0972711	0.255787	204	604	1866	5730590G19Rik,9430023L20Rik,Abl1,Acot11,Actn4,Adrb2,Adrbk1,Ahsa1,Alkbh2,Angpt1,Atg13,Atp1b1,Atrn,Bad,Bbc3,Bdnf,Bmp2,Brca1,Bst2,C330006K01Rik,Car2,Ccnd1,Ccr4,Cd86,Cd9,Cdk4,Cdkn1a,Cib1,Cited2,Clock,Clu,Ctnna1,Ddb1,Ddit3,Ddx58,Dgkz,Dhx9,Dnaja1,Dnaja2,Dsp,Dst,Dusp6,E2f1,Eef1e1,Eif2b5,Elk3,Epc2,Erbb3,Ern1,Etv5,F11,F2r,Faf2,Fam175a,Fancc,Fcgr1,Fgr,Flt1,Foxo1,Foxo3,Fsbp,Fzd7,Gadd45a,Glp1r,Gna13,Gnl1,Gpx…	0610007P08Rik,1110054O05Rik,2210018M11Rik,2310046K01Rik,4930547N16Rik,5730403B10Rik,5730590G19Rik,6330577E15Rik,9430023L20Rik,A730011L01Rik,Abhd2,Abl1,Acadm,Acads,Acat1,Acd,Acot11,Actl6a,Actn4,Adam17,Adam9,Adnp2,Adrb2,Adrb3,Adrbk1,Agtrap,Ahsa1,Akirin2,Akt1,Akt2,Aldh2,Aldoa,Alkbh2,Amfr,Angpt1,Anxa1,Anxa7,Ap3b1,Apc,Apobec1,Apoe,Aptx,Arf4,Arnt,Arnt2,Asf1a,Asns,Atad5,Atf4,Atg10,Atg13,Atg14,Atg16l1,At…
GO Biological Process	GO:0032868	response to insulin stimulus	379	0.00181197	1	0.0410347	1.71648	15.7299	27	73	0.0118838	0.369863	24	48	149	Akap1,Bcar1,Egr1,Eif4ebp1,Erbb3,Foxo1,Foxo3,Got1,Hif1a,Inhbb,Inppl1,Irs2,Max,Pdgfb,Pik3r1,Ptpn2,Rps6kb1,Sik2,Slc2a8,Socs3,Srsf3,Stxbp4,Uchl3,Usf1	Acsl5,Akap1,Akt1,Akt2,Apobec1,Bcar1,Bdh1,Capn10,Egr1,Eif4ebp1,Erbb3,Fabp3,Fads1,Foxo1,Foxo3,Got1,Hif1a,Inhbb,Inpp5k,Inppl1,Irs2,Kat2b,Lep,Max,Mup20,Mup4,Pak1,Parp1,Pdgfb,Phip,Pik3r1,Ppara,Prkci,Ptpn2,Rps6kb1,Shc1,Sik2,Slc29a2,Slc2a8,Socs3,Srsf3,Stxbp4,Trib3,Ube2b,Uchl3,Ucp2,Usf1,Vgf
GO Biological Process	GO:0030324	lung development	380	0.00182507	1	0.0412226	1.57533	23.4871	37	109	0.0162852	0.33945	30	64	156	Asah1,Atp8b2,Clcn2,Fgf18,Fgfr2,Foxa1,Gli1,Gli2,Hes1,Hopx,Id1,Idh1,Insc,Lama5,Mmp14,Mycn,Nfib,Notch1,Pdgfa,Rab3a,Smad2,Sox11,Sox2,Sp1,Sp3,Spry2,Timeless,Tns3,Wnt5a,Wwp1	Aard,Aldh1a2,Asah1,Atp8b2,Bmp4,Bmpr1a,Clcn2,Crh,Ctgf,Ctnnb1,Cux1,Dag1,Dicer1,Ep300,Epas1,Errfi1,Fgf18,Fgf2,Fgf9,Fgfr1,Fgfr2,Foxa1,Foxj1,Gli1,Gli2,Hes1,Hopx,Hs6st1,Id1,Idh1,Insc,Jmjd6,Lama1,Lama5,Lif,Man1a2,Mmp14,Mycn,Nfib,Nodal,Notch1,Pdgfa,Pdgfra,Pdpn,Ptk7,Rab3a,Rdh10,Rxfp1,Sftpd,Shh,Smad2,Sox11,Sox2,Sp1,Sp3,Sparc,Spry2,Tgfbr2,Timeless,Tns3,Vegfa,Wnt5a,Wnt7b,Wwp1
GO Biological Process	GO:0021549	cerebellum development	381	0.00184037	1	0.041459	2.10948	7.11077	15	33	0.00660211	0.454545	14	25	63	Dab1,Gbx2,Gli1,Gli2,Kndc1,Ldb1,Mdk,Myh10,Ncoa2,Ncor1,Ptprs,Rfx4,Smo,Ulk1	Cacna1a,Dab1,Dixdc1,Ezh2,Gad1,Gbx2,Gli1,Gli2,Kndc1,Ldb1,Lmx1b,Lrp6,Mdk,Myh10,Ncoa1,Ncoa2,Ncor1,Ogdh,Pcnt,Ptprs,Rfx4,Rora,Smo,Ulk1,Wnt7a
GO Biological Process	GO:0048570	notochord morphogenesis	382	0.00185706	1	0.0417255	3.48063	1.72382	6	8	0.00264085	0.75	4	4	6	Efna1,Epha2,Gli1,Gli2	Efna1,Epha2,Gli1,Gli2
GO Biological Process	GO:0008406	gonad development	383	0.00188766	1	0.0423023	1.53447	26.7193	41	124	0.0180458	0.330645	33	73	178	Adamts1,Adrbk1,Angpt1,Arid5b,Bcl2l1,Bcl2l11,Ccnd1,Ccne1,Cited2,Csda,Ctnna1,Dhh,Eif2b5,Foxo3,Fzd10,Fzd7,Fzd8,Hmga2,Hmgb2,Immp2l,Insl3,Lfng,Mmp14,Patz1,Rara,Sall1,Serpinb6a,Sfrp2,Sfrp4,Sirt1,Smo,Tnfrsf10b,Wnt5a	Adamts1,Adrbk1,Amh,Angpt1,Arid5b,Bcl2l1,Bcl2l11,Bik,Bmp4,Ccnd1,Ccne1,Cga,Cited2,Csda,Cst3,Ctnna1,Dhh,Dmc1,Edn2,Eif2b5,Eif2s2,Ermp1,Fgf9,Fndc3a,Foxo3,Fzd10,Fzd2,Fzd3,Fzd5,Fzd7,Fzd8,Gata3,Hmga2,Hmgb2,Icam1,Immp2l,Inha,Insl3,Itgav,Kit,Kitl,Lep,Lfng,Mmp14,Msh2,Msh4,Mtap7,Nanogpd,Nobox,Patz1,Pdgfra,Plekha1,Rara,Rdh10,Sall1,Serpinb6a,Sfrp2,Sfrp4,Sirt1,Slit2,Smo,Sod1,Tcfap2c,Tiparp,Tnfrsf10b,Ube3a,Utf1,…
GO Biological Process	GO:0060541	respiratory system development	383	0.00188766	1	0.0423023	1.53447	26.7193	41	124	0.0180458	0.330645	34	73	180	Asah1,Atp8b2,Clcn2,Fgf18,Fgfr2,Foxa1,Gli1,Gli2,Hes1,Hopx,Id1,Idh1,Insc,Lama5,Lef1,Mmp14,Msc,Mycn,Nfib,Notch1,Pdgfa,Pou2f1,Rab3a,Rarg,Smad2,Sox11,Sox2,Sp1,Sp3,Spry2,Timeless,Tns3,Wnt5a,Wwp1	Aard,Aldh1a2,Asah1,Atp8b2,Bmp4,Bmpr1a,Chd7,Clcn2,Crh,Ctgf,Ctnnb1,Cux1,Dag1,Dicer1,Ep300,Epas1,Errfi1,Fgf18,Fgf2,Fgf9,Fgfr1,Fgfr2,Foxa1,Foxj1,Gli1,Gli2,Hes1,Hopx,Hs6st1,Id1,Idh1,Insc,Jmjd6,Lama1,Lama5,Lef1,Lif,Lrp6,Man1a2,Mmp14,Msc,Mycn,Nfib,Nodal,Notch1,Pdgfa,Pdgfra,Pdpn,Pou2f1,Ptk7,Rab3a,Rarg,Rdh10,Rxfp1,Sftpd,Shh,Ski,Smad2,Sox11,Sox2,Sp1,Sp3,Sparc,Spry2,Tgfbr2,Timeless,Tns3,Tulp3,Vegfa,Wnt5a,Wn…
GO Biological Process	GO:0061035	regulation of cartilage development	385	0.00192065	1	0.0428181	2.32042	5.17147	12	24	0.00528169	0.5	9	15	44	Bmp2,Efemp1,Fgf18,Gli2,Rara,Rarg,Smad3,Trps1,Wnt5a	Bmp2,Bmp4,Carm1,Ctnnb1,Cyr61,Efemp1,Fgf18,Gli2,Lep,Rara,Rarg,Smad3,Sox5,Trps1,Wnt5a
GO Biological Process	GO:0048610	cellular process involved in reproduction	386	0.0019329	1	0.0429795	1.56064	24.349	38	113	0.0167253	0.336283	31	73	238	Adrbk1,Bcl2l1,Ccnd1,Cd9,Cep57,Cxadr,Dhh,Etv5,Fancc,Fbxo5,Fgfr2,Foxa1,Foxo3,Hmgb2,Hspa2,Inhbb,Insl3,Jup,Lin28a,Mast2,Mll2,Nanos3,Notch1,Pafah1b1,Plaur,Prdm1,Pvrl2,Rara,Rps6kb1,Usf1,Zp3	Adrbk1,Agfg1,Akt1,Arsa,B4galt1,Banf1,Bcl2l1,Bmp4,Camk2b,Ccnb1ip1,Ccnd1,Cd9,Celf1,Cep57,Cst3,Ctnnb1,Cxadr,Dhh,Dmc1,Eif2s2,Etv5,Fancc,Fbxo5,Fem1b,Fgfr2,Fndc3a,Foxa1,Foxo3,Gm16517,Gnpda1,Gnpda1,Hmgb2,Hook1,Hoxb13,Hspa2,Inhbb,Insl3,Itgb1,Jup,Kit,Kitl,Lin28a,Mast2,Mll2,Msh2,Mtap7,Nanos3,Neurl1a,Notch1,Npm2,Pafah1b1,Pdgfra,Plaur,Plekha1,Prdm1,Prdm14,Prmt7,Pvrl2,Rara,Rps6kb1,Shh,Six5,Slit2,Tdrd1,Tdrd5,T…
GO Biological Process	GO:0045686	negative regulation of glial cell differentiation	387	0.0019386	1	0.0429948	2.23448	5.81791	13	27	0.00572183	0.481482	10	14	24	Dab1,Dlx1,Drd3,Hes1,Hmga2,Id2,Id4,Lin28a,Mycn,Notch1	Bmp4,Ctnnb1,Dab1,Dlx1,Dlx2,Drd3,Hes1,Hmga2,Id2,Id4,Lin28a,Mycn,Nkx6-1,Notch1
GO Biological Process	GO:0051897	positive regulation of protein kinase B signaling cascade	387	0.0019386	1	0.0429948	2.23448	5.81791	13	27	0.00572183	0.481482	11	19	45	AI464131,Angpt1,Gpx1,Igf1r,Igfbp5,Mtdh,Pdgfa,Ptprj,Spry2,Thbs1,Zp3	AI464131,Angpt1,Arrb2,F3,Gata3,Gpx1,Hbegf,Igf1r,Igfbp5,Itsn1,Mtdh,Mup20,Mup4,Pdgfa,Ptprj,Spry2,Thbs1,Tnfsf11,Zp3
GO Biological Process	GO:0010942	positive regulation of cell death	389	0.00194905	1	0.0430044	1.36943	52.5766	72	244	0.0316901	0.295082	66	168	421	2810002N01Rik,Adrb2,Apbb2,Bad,Bag1,Bbc3,Bcl2l1,Bcl2l11,Bclaf1,Bmp2,Brca1,Cdk4,Cdk5r1,Cdkn1a,Cdkn1b,Dcun1d3,Ddit3,Dusp6,Eef1e1,Ern1,Fcgr1,Foxa1,Foxo3,Gnb2l1,Gpx1,Hmga2,Id3,Irf1,Itga1,Itm2b,Jmy,Jun,Klf10,Lef1,Lzts2,Men1,Myc,Mycn,Nfatc4,Ngfr,Notch1,Pawr,Phlda1,Pik3r1,Pten,Ptprf,Rarg,Rest,Rnf41,Rnf7,Rps3,Sfn,Sfrp2,Sfrp4,Sik1,Skp2,Smad3,Sox4,Tcf7l2,Thbs1,Tnfrsf10b,Tnfrsf8,Tsc22d1,Txnip,Ube2m,Wnt5a	2810002N01Rik,5730403B10Rik,Adamtsl4,Adrb2,Aldh1a2,Anxa1,Apbb2,Apc,Apoe,Arhgef7,B4galt1,Bad,Bag1,Bard1,Bbc3,Bcl2l1,Bcl2l11,Bcl3,Bcl6,Bclaf1,Bik,Bmp2,Bmp4,Bnip3l,Brca1,Camk2b,Capn10,Casp3,Casp9,Cd24a,Cdk4,Cdk5r1,Cdkn1a,Cdkn1b,Cnr1,Col18a1,Cradd,Crh,Csrnp3,Ctgf,Ctnnb1,Dab2ip,Dapk1,Dapk3,Daxx,Dcun1d3,Ddit3,Dedd,Dedd2,Dhodh,Dusp1,Dusp6,Ect2,Eef1e1,Efhc1,Ei24,Ep300,Ern1,Faf1,Fcgr1,Foxa1,Foxo3,Gnb2l1,G…
GO Biological Process	GO:0009314	response to radiation	390	0.00195453	1	0.0430147	1.49286	30.8133	46	143	0.0202465	0.321678	42	102	272	5730590G19Rik,Bcl2l1,Bhlhe40,Brca1,Ccnd1,Cdkn1a,Clock,Dcun1d3,Dnmt3b,Drd3,Egr1,Fam175a,Foxb1,Fsbp,Gadd45a,Gpx1,Hmgcr,Ino80,Ints3,Ints7,Jun,Junb,Lrp2,Mat2a,Men1,Myc,Nfatc4,Nipbl,Nras,Paxip1,Pde6d,Pik3r1,Rbm14,Rbm4b,Rgs9bp,Sfrp2,Slc1a3,Socs3,Usf1,Usp1,Yap1,Yy1	1110054O05Rik,5730590G19Rik,Akt1,Anxa1,Apobec1,Asns,Atxn1,Bcl2l1,Bcl3,Bhlhe40,Blm,Brca1,Casp3,Casp9,Cat,Cckar,Ccnd1,Cdkn1a,Cds2,Chek1,Clock,Col3a1,Dcun1d3,Dnmt3b,Drd3,Dusp1,Ect2,Egr1,Ercc4,Eya1,Eya3,Fam175a,Fos,Foxb1,Fsbp,Gadd45a,Gata3,Gnat1,Gpx1,Hmgcr,Hras1,Icam1,Il1b,Il6ra,Ino80,Ints3,Ints7,Itgb1,Jun,Junb,Kit,Kras,Lrp2,Mapk8,Mat2a,Mbd4,Men1,Mmp9,Msh2,Msh6,Myc,Nedd4,Nek1,Nes,Nfatc4,Nipbl,Nr2f6,N…
GO Biological Process	GO:0048599	oocyte development	391	0.00206716	1	0.045377	2.8559	2.80121	8	13	0.00352113	0.615385	7	10	29	Fbxo5,Foxo3,Inhbb,Insl3,Jup,Mll2,Zp3	Ctnnb1,Dmc1,Fbxo5,Foxo3,Inhbb,Insl3,Jup,Mll2,Tdrd5,Zp3
GO Biological Process	GO:0009749	response to glucose stimulus	392	0.00211868	1	0.0463894	1.94268	9.26555	18	43	0.00792253	0.418605	17	29	90	Egr1,Eif2b5,Glp1r,Hif1a,Irs2,Peg5,Ppp3ca,Rps6kb1,Slc29a1,Slc2a3,Smad2,Sox4,Tcf7l2,Thbs1,Trh,Txn2,Txnip	Acsl5,Ctgf,Egr1,Eif2b5,Ep300,Gip,Glp1r,Glul,Hif1a,Icam1,Irs2,Mafa,Ncf2,Oxct1,Peg5,Pfkfb2,Ppp3ca,Rps6kb1,Slc29a1,Slc2a2,Slc2a3,Smad2,Sox4,Tcf7l2,Thbs1,Trh,Txn2,Txnip,Ucp2
GO Biological Process	GO:0019953	sexual reproduction	393	0.00214066	1	0.0467513	1.38194	48.4826	67	225	0.0294894	0.297778	56	152	480	Adamts1,B4galnt1,Bcl2l1,Bcl2l11,Cadm1,Cd9,Cep57,Crtap,Csda,Cxadr,Dhh,Dnaja1,E2f1,Etv5,Fancc,Fbxo5,Foxo3,Gli1,Hmga2,Hmgb2,Hsf2,Hspa2,Immp2l,Inhbb,Insl3,Jup,Kdm2b,Lin28a,Lmna,Mast2,Mll2,Nanos3,Notch1,Pafah1b1,Paqr8,Patz1,Prdm1,Psme4,Pvrl2,Racgap1,Rara,Rps6kb1,Sirt1,Slc26a8,Slco4c1,Smo,Spin1,Src,Tcp11,Tle3,Tubd1,Txndc2,Yy1,Zfp296,Zfp541,Zp3	Acsbg2,Adamts1,Agfg1,Akt1,Amh,Arsa,B4galnt1,B4galt1,Bard1,Bcl2l1,Bcl2l11,Bcl6,Bik,Bmp4,Cadm1,Calr,Camk2b,Catsper2,Ccnb1ip1,Cd9,Celf1,Cep57,Cnr1,Crtap,Csda,Ctnnb1,Cxadr,D1Pas1,Dazap1,Dedd,Dhh,Diap2,Dmc1,Dnaja1,E2f1,Edn2,Eif2s2,Etv5,Fancc,Fbxo5,Fndc3a,Foxo3,Gamt,Ggnbp1,Ggnbp2,Gli1,Gm16517,Gnpda1,Gnpda1,Gpx4,Gsr,H2afx,Herc4,Hexb,Hmga2,Hmgb2,Hook1,Hpgd,Hsf2,Hspa2,Il1b,Immp2l,Inhbb,Insl3,Itgav,Itgb1,J…
GO Biological Process	GO:0061303	cornea development in camera-type eye	394	0.00215135	1	0.0468656	4.64084	0.861912	4	4	0.00176056	1	2	2	4	Sox11,Tcfap2a	Sox11,Tcfap2a
GO Biological Process	GO:0060689	cell differentiation involved in salivary gland development	394	0.00215135	1	0.0468656	4.64084	0.861912	4	4	0.00176056	1	3	3	3	Clcn2,Ctnnd1,Xbp1	Clcn2,Ctnnd1,Xbp1
GO Biological Process	GO:2000543	positive regulation of gastrulation	394	0.00215135	1	0.0468656	4.64084	0.861912	4	4	0.00176056	1	3	3	7	Gnb2l1,Osr2,Otx2	Gnb2l1,Osr2,Otx2
GO Biological Process	GO:0002072	optic cup morphogenesis involved in camera-type eye development	394	0.00215135	1	0.0468656	4.64084	0.861912	4	4	0.00176056	1	2	2	5	Sox11,Tcfap2a	Sox11,Tcfap2a
GO Biological Process	GO:0021602	cranial nerve morphogenesis	394	0.00215135	1	0.0468656	4.64084	0.861912	4	4	0.00176056	1	2	2	16	Cited2,Tcfap2a	Cited2,Tcfap2a
GO Biological Process	GO:0030323	respiratory tube development	399	0.00218997	1	0.047109	1.56101	23.7026	37	110	0.0162852	0.336364	30	65	158	Asah1,Atp8b2,Clcn2,Fgf18,Fgfr2,Foxa1,Gli1,Gli2,Hes1,Hopx,Id1,Idh1,Insc,Lama5,Mmp14,Mycn,Nfib,Notch1,Pdgfa,Rab3a,Smad2,Sox11,Sox2,Sp1,Sp3,Spry2,Timeless,Tns3,Wnt5a,Wwp1	Aard,Aldh1a2,Asah1,Atp8b2,Bmp4,Bmpr1a,Clcn2,Crh,Ctgf,Ctnnb1,Cux1,Dag1,Dicer1,Ep300,Epas1,Errfi1,Fgf18,Fgf2,Fgf9,Fgfr1,Fgfr2,Foxa1,Foxj1,Gli1,Gli2,Hes1,Hopx,Hs6st1,Id1,Idh1,Insc,Jmjd6,Lama1,Lama5,Lif,Man1a2,Mmp14,Mycn,Nfib,Nodal,Notch1,Pdgfa,Pdgfra,Pdpn,Ptk7,Rab3a,Rdh10,Rxfp1,Sftpd,Shh,Smad2,Sox11,Sox2,Sp1,Sp3,Sparc,Spry2,Tgfbr2,Timeless,Tns3,Traf4,Vegfa,Wnt5a,Wnt7b,Wwp1
GO Biological Process	GO:0043576	regulation of respiratory gaseous exchange	400	0.00227968	1	0.0489162	3.86737	1.29287	5	6	0.0022007	0.833333	5	6	18	Gls,Gsx2,Nr4a2,Phox2a,Tlx3	Gls,Gsx2,Nr4a2,Pbx3,Phox2a,Tlx3
GO Biological Process	GO:0032909	regulation of transforming growth factor beta2 production	400	0.00227968	1	0.0489162	3.86737	1.29287	5	6	0.0022007	0.833333	4	4	6	Atf2,Hif1a,Smad3,Smad4	Atf2,Hif1a,Smad3,Smad4
GO Biological Process	GO:0048853	forebrain morphogenesis	400	0.00227968	1	0.0489162	3.86737	1.29287	5	6	0.0022007	0.833333	4	5	13	Gsx2,Smo,Sox2,Wnt5a	Gsx2,Smo,Sox2,Uchl5,Wnt5a
GO Biological Process	GO:0021783	preganglionic parasympathetic nervous system development	400	0.00227968	1	0.0489162	3.86737	1.29287	5	6	0.0022007	0.833333	3	4	11	Hes1,Smo,Tcfap2a	Hes1,Hes3,Smo,Tcfap2a
GO Biological Process	GO:0021984	adenohypophysis development	400	0.00227968	1	0.0489162	3.86737	1.29287	5	6	0.0022007	0.833333	5	6	15	Bmp2,Gsx1,Hes1,Smo,Sox2	Bmp2,Fgf2,Gsx1,Hes1,Smo,Sox2
GO Biological Process	GO:0007418	ventral midline development	400	0.00227968	1	0.0489162	3.86737	1.29287	5	6	0.0022007	0.833333	4	4	4	Foxh1,Gli1,Gli2,Smo	Foxh1,Gli1,Gli2,Smo
GO Biological Process	GO:0051248	negative regulation of protein metabolic process	406	0.0023287	1	0.0492297	1.51097	27.7967	42	129	0.0184859	0.325581	37	84	211	Akap1,Brca1,Caprin1,Dnmt3b,Dusp6,Eif2b5,Eif2c1,Eif4ebp1,Fbxo5,Flna,Gnb2l1,Grb7,Igf2bp1,Igfbp5,Inhbb,Irf1,Jarid2,Jun,Mad2l1,Men1,N4bp1,Nfkb1,Pik3r1,Ppap2b,Pten,Ptpn3,Rara,Rbm14,Sfrp2,Sigirr,Smad3,Smad4,Smad6,Smad7,Sox4,Srp9,Wwtr1	Akap1,Arrb2,Bcl3,Bdkrb1,Brca1,Calr,Caprin1,Cd276,Dnmt1,Dnmt3b,Dusp6,Edn1,Eif2ak3,Eif2ak4,Eif2b5,Eif2c1,Eif2c2,Eif2c3,Eif4ebp1,Errfi1,Fam129a,Fbxo5,Flna,Foxj1,Fxr1,Gclc,Gipc1,Gnb2l1,Grb7,Gtpbp4,Hsp90ab1,Igf2bp1,Igfbp5,Inhbb,Inpp5k,Irak3,Ireb2,Irf1,Itgav,Jarid2,Jun,Lag3,Lrp6,Mad2l1,Mdm4,Men1,Mgea5,Mical1,Mif,N4bp1,Nanos1,Ndufa13,Nf2,Nfkb1,Paip2,Paip2b,Pik3r1,Pml,Ppap2b,Ppp2r4,Psen1,Pten,Ptpn3,Rara,…
GO Biological Process	GO:0055001	muscle cell development	407	0.00236652	1	0.0499062	1.85634	10.7739	20	50	0.00880282	0.4	18	33	94	AI464131,Chrnb1,Cxadr,F2r,Fgfr2,Flnc,Gpx1,Hes1,Lef1,Lmna,Myh10,Neurl2,Nfatc4,Ppp3ca,Smad6,Snta1,Tbx3,Ttn	AI464131,Actc1,Actg1,Chrnb1,Cxadr,Dicer1,Dner,F2r,Fgfr2,Flnc,Gpx1,Hes1,Hey2,Itgb1,Kdm1a,Lef1,Lmna,Lrp4,Myh10,Neurl2,Nfatc3,Nfatc4,P2rx2,Pdgfra,Ppp3ca,Ski,Smad6,Snta1,Srf,Tbx3,Ttn,Vegfa,Xirp1
GO Biological Process	GO:0005976	polysaccharide metabolic process	408	0.00247598	1	0.0520866	2.00685	7.97269	16	37	0.00704225	0.432432	14	27	115	Angpt1,B3galt6,Cln6,Dse,Ext1,Ext2,Glt25d1,Has3,Il6st,Ndst1,Ndst2,Ppp1cb,Ppp1r1a,Ppp1r3e	Acadm,Akt1,Akt2,Angpt1,B3galt6,Cln6,Cmas,Ctbs,Dse,Ext1,Ext2,Glt25d1,Gns,Gsk3b,Has3,Hexb,Il6st,Mamdc2,Mat2b,Ndst1,Ndst2,Pglyrp3,Ppp1cb,Ppp1cc,Ppp1r1a,Ppp1r2,Ppp1r3e
GO Biological Process	GO:0071478	cellular response to radiation	408	0.00247598	1	0.0520866	2.00685	7.97269	16	37	0.00704225	0.432432	13	20	43	Bcl2l1,Cdkn1a,Clock,Egr1,Gadd45a,Ino80,Ints7,Nfatc4,Nipbl,Pik3r1,Sfrp2,Yap1,Yy1	Bcl2l1,Cdkn1a,Chek1,Clock,Ect2,Egr1,Gadd45a,Ino80,Ints7,Itgb1,Nedd4,Nfatc4,Nipbl,Pik3r1,Rad1,Rhob,Sfrp2,Trp53,Yap1,Yy1
GO Biological Process	GO:0001764	neuron migration	410	0.00251035	1	0.0525521	1.7912	12.2822	22	57	0.0096831	0.385965	20	41	89	Apbb2,Atoh1,Ccr4,Cdk5r1,Celsr3,Dab1,Mapt,Mark2,Myh10,Neurod4,Nr4a2,Ntn1,Pafah1b1,Pax6,Phox2b,Robo3,Satb2,Tbx20,Tlx3,Tubb2b	Apbb2,Atoh1,Barhl1,Cckar,Ccr4,Cdk5r1,Celsr3,Dab1,Fzd3,Gad1,Gata3,Gja1,Itga3,Lmx1b,Mapt,Mark2,Mdga1,Myh10,Nav1,Nde1,Ndel1,Neurod4,Nr4a2,Ntn1,Pafah1b1,Pax6,Pcnt,Pex13,Pex5,Phox2b,Psen1,Ptk2,Robo3,Satb2,Sox1,Srf,Tbx20,Tlx3,Tubb2a,Tubb2b,Ywhae
GO Biological Process	GO:0006323	DNA packaging	411	0.00251488	1	0.0525188	1.66594	16.8073	28	78	0.0123239	0.358974	27	60	163	Akap8,Asf1b,Gm9998,H1fx,H2afz,H3f3a,Hist1h1e,Hist1h2ab,Hist1h2af,Hist1h2ah,Hist1h2ai,Hist1h2bp,Hist1h3i,Hist1h4c,Hist1h4f,Hist1h4k,Hist2h3c1,Hist3h2a,Hjurp,Hmga1,Hmga2,Hp1bp3,Myst3,Myst4,Ncaph2,Smarca2,Smc4	1700024P04Rik,Akap8,Asf1a,Asf1b,Baz2a,Cenpv,Ctcf,Gm9998,H1fx,H2afb1,H2afj,H2afv,H2afx,H2afy,H2afy2,H2afy2,H2afz,H3f3a,H3f3b,Hells,Hist1h1e,Hist1h2ab,Hist1h2af,Hist1h2ah,Hist1h2ai,Hist1h2bg,Hist1h2bj,Hist1h2bp,Hist1h2br,Hist1h3d,Hist1h3f,Hist1h3i,Hist1h4c,Hist1h4d,Hist1h4f,Hist1h4h,Hist1h4j,Hist1h4k,Hist2h3b,Hist2h3c1,Hist2h4,Hist3h2a,Hjurp,Hmga1,Hmga2,Hp1bp3,Mta2,Myst3,Myst4,Nap1l1,Nap1l4,Ncapg,N…
GO Biological Process	GO:0006140	regulation of nucleotide metabolic process	412	0.00253463	1	0.0528027	1.40926	41.1563	58	191	0.0255282	0.303665	51	132	405	Abr,Acap3,Adnp,Adrb2,Agap3,Ahsa1,Akap12,Aplp1,Arhgap17,Arhgap21,Arhgap26,Arhgef1,Arhgef12,Crk,Drd3,Epha2,Epha4,Ephb3,Flna,Fzd10,Gabbr1,Garnl3,Glp1r,Gna13,Gnai1,Gnb2l1,Grhl3,Grtp1,Gucy1a2,Insl3,Jun,Myl4,Npr1,Pafah1b1,Pde6d,Pkd2,Plxnb1,Rab3a,Rabgap1,Racgap1,Ralbp1,Ralgapa1,Rgs3,Rin1,Sh3bp1,Slc9a3r1,Snx18,Spry2,Srgap2,Usp6nl,Wnt5a	Abr,Acap3,Adcy3,Adcy5,Adnp,Adora2b,Adrb2,Adrb3,Agap1,Agap3,Agfg1,Ahsa1,Akap12,Als2cl,Aplp1,Apoe,Arhgap12,Arhgap15,Arhgap17,Arhgap21,Arhgap23,Arhgap25,Arhgap26,Arhgap27,Arhgap29,Arhgap32,Arhgap42,Arhgap5,Arhgap8,Arhgdia,Arhgef1,Arhgef12,Arl2,Asap2,Atpif1,Bcl6,Chrm4,Crk,Dab2ip,Dgki,Dnajb6,Dock2,Drd3,Ect2,Edn1,Epha1,Epha2,Epha4,Ephb3,Evi5,Flna,Foxj1,Fzd10,Fzd2,Gabbr1,Garnl3,Gdi2,Gipc1,Git1,Glp1r,Gm1…
GO Biological Process	GO:2000179	positive regulation of neural precursor cell proliferation	413	0.00254653	1	0.0529221	2.61048	3.44765	9	16	0.00396127	0.5625	6	11	25	Gli1,Gli2,Notch1,Pax6,Smo,Sox2	Dct,Fgf2,Gli1,Gli2,Nes,Notch1,Pax6,Shh,Smo,Sox2,Vegfc
GO Biological Process	GO:0032956	regulation of actin cytoskeleton organization	414	0.00256642	1	0.0532066	1.69946	15.2989	26	71	0.0114437	0.366197	25	51	125	Arf6,Arpc5,Baiap2,Capza2,Capzb,Ccdc88a,Cdk5r1,Cfl1,Crk,Dstn,Epb4.9,Fgr,Fzd10,Grhl3,Jmy,Lats1,Lrp1,Nck2,Pfn1,Smad3,Spnb2,Ssh2,Synpo,Tmsb10,Twf1	Actr3,Arf6,Arpc5,Baiap2,Baiap2l1,Capg,Capza2,Capzb,Ccdc88a,Cdk5r1,Cfl1,Clec2i,Crk,Dixdc1,Dstn,Edn1,Ep300,Epb4.9,Epha1,F2rl1,Fgr,Fzd10,Grhl3,Jmy,Lats1,Lima1,Lrp1,Map3k1,Nck1,Nck2,Nf2,ORF19,Pak1,Pdxp,Pfn1,Rdx,Rhoa,Rictor,Sdc4,Slit2,Smad3,Spna1,Spna2,Spnb1,Spnb2,Ssh1,Ssh2,Synpo,Tmsb10,Twf1,Twf2
GO Biological Process	GO:0006916	anti-apoptosis	414	0.00256642	1	0.0532066	1.69946	15.2989	26	71	0.0114437	0.366197	25	51	149	Akt1s1,Angpt1,Bag1,Bag3,Bcl2l1,Bcl2l10,Bdnf,Birc6,Cdh13,Cited2,Clu,Foxa1,Foxo1,Gpx1,Il7,Mcl1,Myc,Nanos3,Nfkb1,Ptprj,Rnf7,Skp2,Spp1,Tbx3,Tpt1	Acaa2,Adam17,Akt1,Akt1s1,Angpt1,Apoe,Aven,Bag1,Bag3,Bcl2l1,Bcl2l10,Bdnf,Birc5,Birc6,Bnip3l,Cdh13,Cerkl,Cited2,Clu,Dapk1,Fn1,Foxa1,Foxo1,Gclc,Glo1,Gnrh1,Gpx1,Gsk3b,Hells,Hmox1,Hspa1b,Il1b,Il7,Mcl1,Myc,Naip1,Nanos3,Nfkb1,Prok2,Psen1,Ptprj,Rnf7,Skp2,Sod1,Sod2,Son,Spp1,Syvn1,Tbx3,Tpt1,Vegfa
GO Biological Process	GO:0048592	eye morphogenesis	416	0.00257049	1	0.053035	1.74032	13.7906	24	64	0.0105634	0.375	19	36	112	Cited2,Epha2,Frs2,Hipk1,Irx5,Kdm2b,Meis1,Nipbl,Otx2,Pax6,Pou2f1,Rarg,Ring1,Sox11,Sox2,Sp1,Sp3,Tcfap2a,Yy1	Bmp4,Cited2,Ctnnb1,Epha2,Frs2,Gnat1,Hipk1,Hipk2,Irx5,Kdm2b,Lrp5,Lrp6,Meis1,Nipbl,Ntrk2,Otx2,Pax6,Pou2f1,Prkci,Prom1,Pvrl1,Pvrl3,Rarg,Ring1,Six3,Ski,Sox1,Sox11,Sox2,Sp1,Sp3,Stat3,Tcfap2a,Vax2,Vegfa,Yy1
GO Biological Process	GO:0050954	sensory perception of mechanical stimulus	417	0.00261218	1	0.0537659	1.87609	10.1275	19	47	0.00836268	0.404255	15	29	112	Cdkn1b,Chrna9,Cntn5,Diap1,Fbxo11,Gpx1,Lhfpl5,Myc,Nipbl,Pou4f2,Rab3a,Slc1a3,Sox2,Spry2,Tcfap2a	2310046K01Rik,Barhl1,Casp3,Cdkn1b,Chd7,Chrna9,Clrn1,Cntn5,Diap1,Fbxo11,Fgfr1,Gabrb3,Gjb3,Gpr98,Gpx1,Hexb,Lhfpl5,Myc,Nipbl,Pou4f2,Rab3a,Slc1a3,Slc26a5,Sod1,Sox2,Spry2,Tbx18,Tcfap2a,Tmc1
GO Biological Process	GO:0003012	muscle system process	418	0.0026453	1	0.0543172	2.04743	7.32625	15	34	0.00660211	0.441177	14	28	114	Adrb2,Adrbk1,Chrnb1,Mb,Myl4,Ncaph2,Nos1,Ppp1r13l,Rps6kb1,Tbx20,Tnnc2,Tpm1,Ttn,Tymp	Actc1,Adora2b,Adrb2,Adrbk1,Cald1,Chrnb1,Col4a3bp,Edn1,Edn2,Fbxo32,Hey2,Map2k3,Mb,Myl1,Myl4,Myl6,Ncaph2,Nos1,P2rx2,Ppp1r13l,Rps6kb1,Sod1,Tbx20,Tnnc2,Tpm1,Trim72,Ttn,Tymp
GO Biological Process	GO:0009967	positive regulation of signal transduction	419	0.00266359	1	0.0545624	1.3172	65.2898	86	303	0.0378521	0.283828	73	198	517	AI464131,Adrb2,Akap12,Angpt1,Bmp2,Bst2,Cdh13,Cited2,Ctnna1,Cxxc5,Drd3,Dvl2,Eef1e1,Epgn,F2r,Fbxl15,Fgf15,Fgf18,Fgfbp1,Fgfr2,Flna,Flt1,Foxa1,Gli1,Golph3,Gpx1,Hes1,Hif1a,Igf1r,Igfbp5,Il6st,Jag1,Macf1,Men1,Mll2,Mtdh,Ncam1,Ndfip2,Notch1,Nras,Pdgfa,Pdgfb,Plk2,Ppm1a,Ptprj,Rbpms,Rheb,Rnf111,Sall1,Sfrp2,Sfrp4,Shoc2,Skp2,Slc20a1,Smad3,Smad4,Smo,Sox11,Sox2,Sox4,Spry2,Src,St5,Taok1,Tfg,Thbs1,Tnfrsf1a,Twsg1,U…	AI464131,Abra,Adam17,Adra2b,Adrb2,Adrb3,Akap12,Akt2,Angpt1,Arrb2,BC031181,Bambi,Birc2,Bmp2,Bmp4,Bmpr1a,Bnip2,Braf,Bst2,Cat,Cbl,Cd24a,Cd74,Cdc42,Cdh13,Cdkn1c,Cdkn2aip,Cdkn2b,Cited2,Crlf3,Csnk1e,Ctnna1,Ctnnb1,Cxxc5,Cyr61,Dgki,Dixdc1,Dock2,Drd3,Dvl2,Ece1,Ect2,Eef1d,Eef1e1,Eif2ak3,Epgn,Eya1,F2r,F2rl1,F3,Fbxl15,Fbxw7,Fgf15,Fgf18,Fgf2,Fgf4,Fgf9,Fgfbp1,Fgfr2,Flna,Flt1,Foxa1,Gab1,Gata3,Gip,Gipc1,Gja1,Gli…
GO Biological Process	GO:0045637	regulation of myeloid cell differentiation	420	0.00274839	1	0.0561654	1.64127	17.6692	29	82	0.0127641	0.353658	25	50	117	Car2,Cdk6,Dll1,Foxo3,Gata2,Hif1a,Hist1h4c,Hist1h4f,Hist1h4k,Hmgb2,Id2,Itgb3,Jag1,Jun,Klf10,Ldb1,Lef1,Mll5,Nfkbia,Pik3r1,Ppargc1b,Rara,Rbm15,Rcor1,Zbtb7a	Apc,Car2,Cdk6,Clec2i,Ctnnb1,Dll1,Esrra,Foxo3,Gata2,Gnas,Hif1a,Hist1h4c,Hist1h4d,Hist1h4f,Hist1h4h,Hist1h4j,Hist1h4k,Hist2h4,Hmgb2,Id2,Ifng,Il4,Itgb3,Jag1,Jun,Kdm1a,Kitl,Klf10,Klf13,Ldb1,Lef1,Lep,Lif,Lmo2,Mll5,Ndfip1,Nfkbia,Notch2,Pf4,Pik3r1,Ppargc1b,Rara,Rbfox2,Rbm15,Rcor1,Tnfsf11,Tob2,Zbtb7a,Zfp36,Zfpm1
GO Biological Process	GO:0000082	G1/S transition of mitotic cell cycle	421	0.00279567	1	0.0569958	2.09587	6.67982	14	31	0.00616197	0.451613	12	19	50	Ccnd1,Cdk4,Cdkn1a,Cdkn1b,E2f1,Eif4ebp1,Id4,Pim1,Ppp3ca,Pten,Rps6kb1,Skp2	Adam17,Akt1,Cables1,Camk2b,Ccnd1,Cdk4,Cdkn1a,Cdkn1b,E2f1,Eif4ebp1,Id4,Itgb1,Lats2,Pim1,Ppp3ca,Pten,Rb1,Rps6kb1,Skp2
GO Biological Process	GO:0072073	kidney epithelium development	421	0.00279567	1	0.0569958	2.09587	6.67982	14	31	0.00616197	0.451613	10	16	47	Basp1,Dll1,Hes1,Jag1,Lgr4,Mtss1,Notch1,Pdgfb,Sall1,Smo	Acat1,Basp1,Bmp4,Ctnnb1,Dll1,Hes1,Jag1,Lgr4,Mtss1,Notch1,Notch2,Pdgfb,Sall1,Smo,Wnt7b,Wt1
GO Biological Process	GO:0045667	regulation of osteoblast differentiation	423	0.00279969	1	0.0568079	1.80477	11.6358	21	54	0.00924296	0.388889	19	34	82	Atp8b2,Bmp2,Cdk6,Id1,Id2,Id3,Id4,Idh1,Il6st,Jund,Men1,Notch1,Pdlim7,Sfrp2,Smad3,Sox11,Sox2,Tob1,Twsg1	Apc,Atp8b2,Bmp2,Bmp4,Bmpr1a,Cd276,Cdk6,Ctnnb1,Cyr61,Esrra,Fgf2,Fgfr1,Gnas,Hdac4,Id1,Id2,Id3,Id4,Idh1,Il6st,Jund,Men1,Msx2,Nell1,Notch1,Pdlim7,Sfrp2,Ski,Smad3,Sox11,Sox2,Tob1,Twsg1,Wnt7b
GO Biological Process	GO:0030500	regulation of bone mineralization	424	0.00283094	1	0.0573065	2.44255	4.09408	10	19	0.00440141	0.526316	8	13	50	Adrb2,Bmp2,Bmp2k,Hif1a,Nfe2,Osr2,Smad3,Tcfap2a	Abi3,Adrb2,Bmp2,Bmp2k,Bmp4,Bmpr1a,Cd276,Hif1a,Nfe2,Osr2,Phospho1,Smad3,Tcfap2a
GO Biological Process	GO:0010770	positive regulation of cell morphogenesis involved in differentiation	424	0.00283094	1	0.0573065	2.44255	4.09408	10	19	0.00440141	0.526316	8	12	23	Bcl9l,Bmp2,Lef1,Notch1,Smad2,Smad3,Smad4,Wwtr1	Bambi,Bcl9l,Bmp2,Ctnnb1,Lef1,Lif,Notch1,Smad2,Smad3,Smad4,Snai1,Wwtr1
GO Biological Process	GO:0021532	neural tube patterning	426	0.00291267	1	0.0586841	2.15468	6.03338	13	28	0.00572183	0.464286	10	18	33	En1,Gbx2,Gli2,Gsc,Hes1,Kdm2b,Pax6,Ptch1,Smo,Ssbp3	Bmi1,Bmp4,En1,Gbx2,Gli2,Gsc,Hes1,Hes3,Kdm2b,Lrp6,Pax6,Psen1,Ptch1,Shh,Smo,Ssbp3,Tctn1,Tulp3
GO Biological Process	GO:0045137	development of primary sexual characteristics	427	0.00292364	1	0.0587673	1.47969	29.736	44	138	0.0193662	0.318841	36	80	203	Adamts1,Adrbk1,Angpt1,Arid5b,Bcl2l1,Bcl2l11,Ccnd1,Ccne1,Cited2,Csda,Ctnna1,Dhh,Eif2b5,Foxo3,Fzd10,Fzd7,Fzd8,Hmga2,Hmgb2,Immp2l,Insl3,Lfng,Lgr4,Mmp14,Patz1,Rara,Sall1,Serpinb6a,Sfrp2,Sfrp4,Sirt1,Smo,Sox2,Tbx3,Tnfrsf10b,Wnt5a	Adamts1,Adrbk1,Amh,Angpt1,Arid5b,Asb1,Bcl2l1,Bcl2l11,Bik,Bmp4,Ccnd1,Ccne1,Cga,Chd7,Cited2,Csda,Cst3,Ctnna1,Ctnnb1,Dhh,Dmc1,Edn2,Eif2b5,Eif2s2,Ermp1,Fgf9,Fndc3a,Foxo3,Fzd10,Fzd2,Fzd3,Fzd5,Fzd7,Fzd8,Gata3,Hmga2,Hmgb2,Icam1,Immp2l,Inha,Insl3,Itgav,Kit,Kitl,Lep,Lfng,Lgr4,Mmp14,Msh2,Msh4,Mtap7,Nanogpd,Nobox,Patz1,Pdgfra,Plekha1,Rara,Rdh10,Sall1,Serpinb6a,Sfrp2,Sfrp4,Shh,Sirt1,Slit2,Smo,Sod1,Sox2,Tbx3,…
GO Biological Process	GO:0048747	muscle fiber development	428	0.00296065	1	0.0593721	2.32042	4.74052	11	22	0.00484155	0.5	10	15	49	AI464131,Chrnb1,Cxadr,F2r,Fgfr2,Flnc,Gpx1,Lef1,Ppp3ca,Snta1	AI464131,Chrnb1,Cxadr,Dner,F2r,Fgfr2,Flnc,Gpx1,Lef1,Lrp4,P2rx2,Ppp3ca,Ski,Snta1,Vegfa
GO Biological Process	GO:0030514	negative regulation of BMP signaling pathway	429	0.0029765	1	0.0595509	2.22761	5.38695	12	25	0.00528169	0.48	9	15	30	Notch1,Sfrp2,Smad6,Smad7,Tcf7l2,Tob1,Trim33,Twsg1,Wnt5a	Hipk2,Htra1,Nanogpd,Notch1,Ppnr,Sfrp2,Ski,Smad6,Smad7,Tcf7l2,Tob1,Trim33,Twsg1,Vwc2,Wnt5a
GO Biological Process	GO:0003208	cardiac ventricle morphogenesis	429	0.0029765	1	0.0595509	2.22761	5.38695	12	25	0.00528169	0.48	10	17	57	Fgfr2,Hif1a,Notch1,Ppp1r13l,Sfrp2,Smad7,Sox11,Sox4,Tbx20,Tpm1	Ctnnb1,Fgf9,Fgfr2,Gata3,Hey2,Hif1a,Ly6e,Notch1,Ppp1r13l,Sfrp2,Smad7,Smarcd3,Sox11,Sox4,Tbx20,Tpm1,Ube4b
GO Biological Process	GO:0007224	smoothened signaling pathway	429	0.0029765	1	0.0595509	2.22761	5.38695	12	25	0.00528169	0.48	9	16	37	Gli1,Gli2,Hes1,Hipk1,Ndst1,Nkx2-2,Pax6,Ptch1,Smo	Bmp4,Gli1,Gli2,Hes1,Hipk1,Hipk2,Ift52,Ndst1,Nkx2-2,Nkx6-1,Pax6,Ptch1,Shh,Smo,Tgfbr2,Tulp3
GO Biological Process	GO:0006796	phosphate-containing compound metabolic process	432	0.00299303	1	0.0594657	1.22478	120.021	147	557	0.0647007	0.263914	135	388	1138	1110002N22Rik,Abl1,Adrbk1,Akap1,Akap12,Akap8,Avpi1,BC016495,Bmp2,Bmp2k,Brd4,Camk2n2,Ccnd1,Ccne1,Cdc42bpg,Cdk13,Cdk17,Cdk19,Cdk4,Cdk5r1,Cdk6,Cdkn1a,Cfl1,Chka,Ckb,Creb1,Crk,Csnk1a1,Ctdsp2,Dgke,Dgkz,Dusp4,Dusp6,Dyrk3,Efemp1,Efna1,Epgn,Epha2,Epha4,Ephb3,Erbb3,Ern1,Etnk1,F2r,Fbxw11,Fgfr2,Fgr,Flt1,Frs2,Gadd45b,Gnptab,Gsg2,Hipk1,Hmga2,Igf1r,Inppl1,Ip6k1,Itga1,Kndc1,Lats1,Map3k12,Mark2,Mast2,Mdfi,Mtmr4,N…	1110002N22Rik,Abi1,Abi3,Abl1,Abl2,Adam9,Adk,Adra2b,Adrbk1,Agk,Ak1,Ak2,Ak3,Ak7,Akap1,Akap12,Akap2,Akap7,Akap8,Akap8l,Akt1,Akt2,Alpl,Aurkb,Avpi1,BC016495,Baz1b,Bmp2,Bmp2k,Bmp4,Bmpr1a,Braf,Brd4,Bub1,Camk1d,Camk2b,Camk2n2,Camkk2,Cbl,Ccnd1,Ccne1,Ccnt1,Cd74,Cd81,Cdc14a,Cdc42bpb,Cdc42bpg,Cdk12,Cdk13,Cdk17,Cdk19,Cdk4,Cdk5r1,Cdk6,Cdk7,Cdk8,Cdk9,Cdkl1,Cdkl2,Cdkn1a,Cdkn1c,Cdkn2b,Cerkl,Cfl1,Chek1,Chka,Ckb,Ck…
GO Biological Process	GO:0043065	positive regulation of apoptosis	433	0.00305977	1	0.0606513	1.36376	49.129	67	228	0.0294894	0.29386	62	163	408	2810002N01Rik,Adrb2,Apbb2,Bad,Bag1,Bbc3,Bcl2l1,Bcl2l11,Bclaf1,Bmp2,Brca1,Cdk4,Cdk5r1,Cdkn1b,Dcun1d3,Ddit3,Dusp6,Eef1e1,Ern1,Fcgr1,Foxa1,Foxo3,Gnb2l1,Gpx1,Hmga2,Id3,Itga1,Itm2b,Jmy,Jun,Klf10,Lef1,Men1,Myc,Nfatc4,Ngfr,Notch1,Pawr,Phlda1,Pik3r1,Pten,Ptprf,Rarg,Rest,Rnf41,Rnf7,Rps3,Sfn,Sfrp2,Sfrp4,Sik1,Skp2,Smad3,Sox4,Tcf7l2,Thbs1,Tnfrsf10b,Tnfrsf8,Tsc22d1,Txnip,Ube2m,Wnt5a	2810002N01Rik,5730403B10Rik,Adamtsl4,Adrb2,Aldh1a2,Anxa1,Apbb2,Apc,Apoe,Arhgef7,B4galt1,Bad,Bag1,Bard1,Bbc3,Bcl2l1,Bcl2l11,Bcl3,Bcl6,Bclaf1,Bik,Bmp2,Bmp4,Bnip3l,Brca1,Camk2b,Capn10,Casp3,Casp9,Cd24a,Cdk4,Cdk5r1,Cdkn1b,Cnr1,Col18a1,Cradd,Crh,Csrnp3,Ctnnb1,Dab2ip,Dapk1,Dapk3,Daxx,Dcun1d3,Ddit3,Dedd,Dedd2,Dhodh,Dusp1,Dusp6,Ect2,Eef1e1,Efhc1,Ei24,Ep300,Ern1,Faf1,Fcgr1,Foxa1,Foxo3,Gnb2l1,Gpx1,Gsk3b,Hm…
GO Biological Process	GO:0043068	positive regulation of programmed cell death	434	0.00306771	1	0.0606686	1.36025	49.9909	68	232	0.0299296	0.293103	63	164	411	2810002N01Rik,Adrb2,Apbb2,Bad,Bag1,Bbc3,Bcl2l1,Bcl2l11,Bclaf1,Bmp2,Brca1,Cdk4,Cdk5r1,Cdkn1a,Cdkn1b,Dcun1d3,Ddit3,Dusp6,Eef1e1,Ern1,Fcgr1,Foxa1,Foxo3,Gnb2l1,Gpx1,Hmga2,Id3,Itga1,Itm2b,Jmy,Jun,Klf10,Lef1,Men1,Myc,Nfatc4,Ngfr,Notch1,Pawr,Phlda1,Pik3r1,Pten,Ptprf,Rarg,Rest,Rnf41,Rnf7,Rps3,Sfn,Sfrp2,Sfrp4,Sik1,Skp2,Smad3,Sox4,Tcf7l2,Thbs1,Tnfrsf10b,Tnfrsf8,Tsc22d1,Txnip,Ube2m,Wnt5a	2810002N01Rik,5730403B10Rik,Adamtsl4,Adrb2,Aldh1a2,Anxa1,Apbb2,Apc,Apoe,Arhgef7,B4galt1,Bad,Bag1,Bard1,Bbc3,Bcl2l1,Bcl2l11,Bcl3,Bcl6,Bclaf1,Bik,Bmp2,Bmp4,Bnip3l,Brca1,Camk2b,Capn10,Casp3,Casp9,Cd24a,Cdk4,Cdk5r1,Cdkn1a,Cdkn1b,Cnr1,Col18a1,Cradd,Crh,Csrnp3,Ctnnb1,Dab2ip,Dapk1,Dapk3,Daxx,Dcun1d3,Ddit3,Dedd,Dedd2,Dhodh,Dusp1,Dusp6,Ect2,Eef1e1,Efhc1,Ei24,Ep300,Ern1,Faf1,Fcgr1,Foxa1,Foxo3,Gnb2l1,Gpx1,G…
GO Biological Process	GO:0030517	negative regulation of axon extension	435	0.00308635	1	0.0608968	2.95327	2.37026	7	11	0.00308099	0.636364	4	6	14	Ntn1,Rtn4,Sema3f,Wnt5a	Ntn1,Rnf6,Rtn4,Ryk,Sema3f,Wnt5a
GO Biological Process	GO:0071103	DNA conformation change	436	0.00319752	1	0.0629457	1.59851	19.393	31	90	0.0136444	0.344444	30	68	183	Akap8,Asf1b,Gm9998,H1fx,H2afz,H3f3a,Hist1h1e,Hist1h2ab,Hist1h2af,Hist1h2ah,Hist1h2ai,Hist1h2bp,Hist1h3i,Hist1h4c,Hist1h4f,Hist1h4k,Hist2h3c1,Hist3h2a,Hjurp,Hmga1,Hmga2,Hp1bp3,Mcm4,Myst3,Myst4,Ncaph2,Pura,Smarca2,Smc4,Top3a	1700024P04Rik,Akap8,Asf1a,Asf1b,Baz2a,Cenpv,Ctcf,Gm9998,H1fx,H2afb1,H2afj,H2afv,H2afx,H2afy,H2afy2,H2afy2,H2afz,H3f3a,H3f3b,Hells,Hist1h1e,Hist1h2ab,Hist1h2af,Hist1h2ah,Hist1h2ai,Hist1h2bg,Hist1h2bj,Hist1h2bp,Hist1h2br,Hist1h3d,Hist1h3f,Hist1h3i,Hist1h4c,Hist1h4d,Hist1h4f,Hist1h4h,Hist1h4j,Hist1h4k,Hist2h3b,Hist2h3c1,Hist2h4,Hist3h2a,Hjurp,Hmga1,Hmga2,Hp1bp3,Mcm4,Mta2,Mterf,Myst3,Myst4,Nap1l1,Nap…
GO Biological Process	GO:0032970	regulation of actin filament-based process	437	0.00320834	1	0.0630141	1.67586	15.5144	26	72	0.0114437	0.361111	25	52	128	Arf6,Arpc5,Baiap2,Capza2,Capzb,Ccdc88a,Cdk5r1,Cfl1,Crk,Dstn,Epb4.9,Fgr,Fzd10,Grhl3,Jmy,Lats1,Lrp1,Nck2,Pfn1,Smad3,Spnb2,Ssh2,Synpo,Tmsb10,Twf1	Actr3,Arf6,Arpc5,Baiap2,Baiap2l1,Capg,Capza2,Capzb,Ccdc88a,Cdk5r1,Cfl1,Clec2i,Cnn2,Crk,Dixdc1,Dstn,Edn1,Ep300,Epb4.9,Epha1,F2rl1,Fgr,Fzd10,Grhl3,Jmy,Lats1,Lima1,Lrp1,Map3k1,Nck1,Nck2,Nf2,ORF19,Pak1,Pdxp,Pfn1,Rdx,Rhoa,Rictor,Sdc4,Slit2,Smad3,Spna1,Spna2,Spnb1,Spnb2,Ssh1,Ssh2,Synpo,Tmsb10,Twf1,Twf2
GO Biological Process	GO:0071214	cellular response to abiotic stimulus	438	0.00323529	1	0.0633985	1.76032	12.4977	22	58	0.0096831	0.37931	19	33	103	Bad,Bcl2l1,Cdkn1a,Clock,Egr1,Gadd45a,Ino80,Ints7,Irf1,Nfatc4,Nipbl,Pik3r1,Rest,Sfrp2,Slc12a6,Tnfrsf1a,Tnfrsf8,Yap1,Yy1	Bad,Bcl2l1,Cdkn1a,Chek1,Clock,Cnn2,Cradd,Ect2,Egr1,Gadd45a,Gnat1,Il1b,Ino80,Ints7,Irf1,Itgb1,Map3k1,Mapk8,Nedd4,Nfatc4,Nipbl,Pik3r1,Rad1,Rest,Rhob,Sfrp2,Slc12a6,Tnfrsf1a,Tnfrsf8,Trp53,Trpv4,Yap1,Yy1
GO Biological Process	GO:0030029	actin filament-based process	439	0.00336653	1	0.0658199	1.43236	34.9074	50	162	0.022007	0.308642	47	107	242	Abl1,Abr,Actn1,Actn4,Apbb2,Arf6,Arhgap17,Arhgef17,Bcar1,Capza2,Capzb,Cdc42bpg,Cfl1,Coro1c,Coro6,Cxadr,Diap1,Enah,Epb4.1l1,Fat1,Flna,Flnc,Fscn1,Inppl1,Jmy,Mtss1,Myh10,Nck2,Neurl2,Nras,Pafah1b1,Parva,Pawr,Pdgfa,Pdgfb,Pdlim7,Pfn1,Ppargc1b,Ppp1r9a,Ppp1r9b,Rac3,Racgap1,Rhof,Slc9a3r1,Ssh2,Tmsb10,Ttn	Abl1,Abl2,Abr,Actc1,Actg1,Actn1,Actn4,Akap2,Apbb2,Arf6,Arhgap17,Arhgef17,Arhgef18,Arhgef2,Bcar1,Bcl6,Cald1,Calr,Capn10,Capza2,Capzb,Cckar,Cdc42,Cdc42bpb,Cdc42bpg,Cfl1,Cnn2,Cnn3,Coro1b,Coro1c,Coro6,Csrp1,Cul3,Cxadr,Daam1,Diap1,Diap2,Diap3,Elmo1,Enah,Epb4.1,Epb4.1l1,Epb4.1l2,Eps8,Ezr,Fam40a,Fat1,Fhl3,Fhod3,Flna,Flnc,Fmnl2,Foxj1,Fscn1,Hras1,Inppl1,Itgb1,Jmy,Kctd13,Kras,Lima1,Limch1,Llgl1,Mtss1,Myh10…
GO Biological Process	GO:0051272	positive regulation of cellular component movement	440	0.00338491	1	0.0660288	1.50828	25.8574	39	120	0.0171655	0.325	32	73	197	Actn4,Angpt1,Bcar1,Bmp2,Cbll1,Cdh13,F2r,Fgr,Flt1,Gnb2l1,Grb7,Hif1a,Igf1r,Il6st,Irs2,Itgb3,Lef1,Onecut1,Onecut2,Pdgfa,Pdgfb,Pik3r1,Ppap2b,Ptprj,Rps6kb1,Smad3,Spag9,Stmn1,Tcfap2a,Thbs1,Wnt5a,Zp3	Actn4,Adam17,Adam9,Akt1,Akt2,Angpt1,Apc,Arhgap5,Bcar1,Bcl6,Bdkrb1,Bmp2,Bmp4,Camk1d,Cbll1,Cd74,Cdh13,Col18a1,Cyr61,Edn1,Edn2,Epha1,F2r,F2rl1,F3,Fgf2,Fgr,Flt1,Gata3,Gnb2l1,Grb7,Hbegf,Hif1a,Icam1,Igf1r,Il6st,Irs2,Itgav,Itgb1,Itgb3,Jak2,Lamb1,Lef1,Lpar1,Map2k1,Mmp9,Onecut1,Onecut2,Pdgfa,Pdgfb,Pdgfra,Pdpn,Pik3r1,Pla2g7,Pld1,Podxl,Ppap2b,Ptgs2,Ptprj,Rapgef4,Rps6kb1,Rras2,Smad3,Snai1,Spag9,Stmn1,Tcfap2a…
GO Biological Process	GO:0044093	positive regulation of molecular function	441	0.00339124	1	0.0660023	1.24634	98.6889	123	458	0.0541373	0.268559	107	322	892	2810002N01Rik,Abr,Adnp,Adrb2,Agap3,Ahsa1,Angpt1,Aph1a,Arhgap17,Arhgap21,Arhgap26,Arhgef1,Arhgef12,Arid5b,Avpi1,Bad,Bbc3,Bmp2,Brd4,Ccdc88a,Ccnd1,Ccnd3,Cdk5r1,Clu,Dab1,Dgke,Dgkh,Dgkz,Drd3,Dvl2,Efna1,Epgn,Epha2,Epha4,Erbb3,Ern1,F2r,Flt1,Foxa1,Frs2,Fzd10,Gadd45b,Garnl3,Glp1r,Gna13,Gnb2l1,Grhl3,Grtp1,Hes1,Hipk1,Hmga2,Hmgb2,Hspa2,Itga1,Jmy,Jun,Lrp1,Mdfi,Men1,Mmp14,Mtdh,Myc,Myl4,Nkx2-2,Nr4a2,Pcna,Pcolce…	2810002N01Rik,Abi1,Abl2,Abr,Abra,Acd,Acsl1,Adam17,Adam9,Adcy3,Adcy5,Adnp,Adora2b,Adra2b,Adrb2,Adrb3,Agap1,Agap3,Agk,Ahsa1,Akt1,Als2cl,Amh,Angpt1,Anxa2,Aph1a,Apoe,Arhgap12,Arhgap15,Arhgap17,Arhgap21,Arhgap23,Arhgap25,Arhgap26,Arhgap27,Arhgap29,Arhgap32,Arhgap42,Arhgap5,Arhgap8,Arhgdia,Arhgef1,Arhgef12,Arhgef2,Arid5b,Asap2,Avpi1,Bad,Bambi,Bbc3,Bdkrb1,Bmi1,Bmp2,Bmp4,Brd4,Cald1,Camk1d,Card10,Casp9,Ca…
GO Biological Process	GO:0031344	regulation of cell projection organization	442	0.00340383	1	0.0660974	1.46904	29.9514	44	139	0.0193662	0.316547	36	93	209	Adnp,Arf6,Bcl11a,Caprin1,Ccdc88a,Cdc42ep4,Cdk5r1,Dab1,Efna1,Epha2,Epha4,Ephb3,Golga2,Inppl1,Islr2,Kndc1,Mapt,Mark2,Mtap1b,Ntn1,Pafah1b1,Plxnb1,Pten,Ptprf,Rtn4,Sema3f,Skil,Spp1,Srcin1,Ssh2,Stmn2,Tnfrsf12a,Ulk1,Ulk2,Vim,Wnt5a	Abl2,Actr3,Adnp,Akt1,Apc,Arf6,Atf1,Bcl11a,Cacna1a,Camk1d,Camk2b,Caprin1,Ccdc88a,Cd24a,Cdc42,Cdc42ep1,Cdc42ep4,Cdk5r1,Cnr1,Dab1,Dixdc1,Efna1,Ep300,Epha2,Epha4,Ephb3,F2rl1,Fez1,Fgfr1,Fkbp4,Golga2,Gsk3b,Hap1,Hdac2,Il1rapl1,Inpp5e,Inppl1,Islr2,Itgb1,Kndc1,Lif,Lpar1,Mapt,Mark2,Mbp,Mtap1b,Ncs1,Ndel1,Nedd4,Nefl,Nptn,Ntn1,Ntrk2,Numbl,Pafah1b1,Pdlim5,Plxnb1,Plxnb2,Podxl,Psen1,Pten,Ptk2,Ptk7,Ptprf,Rab5a,Ra…
GO Biological Process	GO:0001656	metanephros development	443	0.00346412	1	0.0671164	1.837	10.3429	19	48	0.00836268	0.395833	13	26	70	Aph1a,Egr1,Hes1,Id2,Id3,Lgr4,Osr2,Pdgfb,Ptch1,Sall1,Smad4,Smo,Tcfap2a	Acat1,Aph1a,Bmp4,Ctnnb1,Egr1,Eya1,Gata3,Hes1,Id2,Id3,Lgr4,Osr2,Pdgfb,Pdgfra,Ptch1,Rdh10,Sall1,Shh,Six4,Slit2,Smad4,Smo,Spry1,Tcfap2a,Wnt7b,Wt1
GO Biological Process	GO:0003008	system process	444	0.00348497	1	0.0673682	1.26568	85.3293	108	396	0.0475352	0.272727	99	285	2129	Abcg8,Abr,Aco1,Adnp,Adrb2,Adrbk1,Angpt1,Arc,Atp1a1,B3gnt2,Bbs10,Bdnf,Cadps2,Cd9,Cdkn1b,Chrm1,Chrna9,Chrnb1,Cln6,Cntn5,Cxadr,Dhh,Diap1,Dpysl2,Drd3,Egr1,Eif2b5,Ephb3,Fbxo11,Fgfr2,Foxb1,Glp1r,Gls,Glud1,Gm98,Gprc5c,Gpx1,Gsx2,Hmgcr,Id2,Id4,Irx5,Itga1,Itga5,Itpr3,Jun,Lef1,Lhfpl5,Mb,Mdk,Myc,Myh10,Myl4,Nab2,Ncaph2,Nipbl,Nos1,Npr1,Nras,Olfr156,Olfr221,Pafah1b1,Pcdh8,Pde6d,Pdgfb,Pik3r1,Pou4f2,Ppfia3,Ppp1r1…	2310046K01Rik,Abca4,Abcg8,Abi2,Abr,Aco1,Actc1,Adcy3,Adcy5,Adnp,Adora2b,Adra2b,Adrb2,Adrb3,Adrbk1,Agtrap,Aldh5a1,Amfr,Angpt1,Apba1,Aplp2,Apoe,Arc,Aspa,Atp1a1,Atxn1,B3gnt2,Barhl1,Bbs10,Bdkrb1,Bdnf,Bfsp2,Bmp4,Btg2,Cacna1a,Cadps,Cadps2,Cald1,Camk2b,Casp3,Cckar,Cd24a,Cd9,Cdkn1b,Cga,Chd7,Chrm1,Chrna7,Chrna9,Chrnb1,Cln5,Cln6,Cln8,Clrn1,Clstn1,Cnr1,Cntn5,Col1a2,Col4a3bp,Comt,Corin,Crh,Cryba1,Ctnnb1,Ctnnd…
GO Biological Process	GO:0048565	digestive tract development	445	0.00362493	1	0.0699163	1.77196	11.8513	21	55	0.00924296	0.381818	16	31	99	Ephb3,Fgfr2,Gli2,Id2,Nipbl,Nkx2-2,Notch1,Ovol2,Pdgfa,Sall1,Smad2,Smad3,Smo,Sox11,Tcf7l2,Wnt5a	Aldh1a2,Bmp4,Col3a1,Ctnnb1,Dicer1,Ep300,Ephb3,Fgf9,Fgfr2,Foxp4,Gli2,Id2,Mixl1,Nipbl,Nkx2-2,Nodal,Notch1,Ovol2,Pdgfa,Pdgfra,Ppnr,Rb1,Sall1,Shh,Smad2,Smad3,Smo,Sox11,Tcf7l2,Tyms,Wnt5a
GO Biological Process	GO:0009719	response to endogenous stimulus	446	0.00363096	1	0.0698757	1.28392	74.7709	96	347	0.0422535	0.276657	88	245	724	Akap1,Angpt1,Aplp1,Bcar1,Bcl2l1,Brca1,Cad,Car2,Ccnd1,Ccne1,Cdh13,Cdk4,Cdkn1a,Cdo1,Cep57,Cfl1,Cited2,Ctnna1,Ddit3,Dhh,Dnmt3b,Dpysl2,Drd3,Egr1,Eif2b5,Eif4ebp1,Erbb3,Fgf15,Fgf18,Fgf5,Fgfr2,Foxa1,Foxo1,Foxo3,Frs2,Got1,Grik4,Hif1a,Hmgb2,Htr5a,Inhbb,Inppl1,Irf1,Irs2,Junb,Lats1,Mat2a,Max,Mb,Mll2,Mmp14,Mtap1b,Ndst1,Notch1,Nr4a2,Nr5a2,Nrf1,Pdgfb,Pdgfc,Phox2b,Pik3r1,Pkd2,Ppargc1b,Ppp3ca,Prss8,Ptpn2,Rara,Ra…	Abcg2,Acadm,Acads,Acat1,Acsl5,Adam17,Adam9,Adipor1,Adipor2,Akap1,Akt1,Akt2,Aldh1a2,Aldh2,Aldoa,Alpl,Angpt1,Anxa1,Aplp1,Apobec1,Arnt2,Asns,Atp2a2,Bcar1,Bckdha,Bcl2l1,Bdh1,Bmp4,Braf,Brca1,Btg2,Cacybp,Cad,Calr,Capn10,Car2,Car4,Casp9,Cckar,Ccnd1,Ccne1,Cd24a,Cd38,Cdh1,Cdh13,Cdk4,Cdkn1a,Cdo1,Cep57,Cfl1,Cga,Cited2,Cldn4,Col1a2,Col3a1,Cst3,Ctgf,Ctnna1,Ctnnb1,Cyp2c44,Dab2ip,Dag1,Ddit3,Dhh,Dnmt1,Dnmt3b,Dpy…
GO Biological Process	GO:0006334	nucleosome assembly	447	0.00366757	1	0.0704222	1.7216	13.3596	23	62	0.0101232	0.370968	22	47	118	Asf1b,Gm9998,H1fx,H2afz,H3f3a,Hist1h1e,Hist1h2ab,Hist1h2af,Hist1h2ah,Hist1h2ai,Hist1h2bp,Hist1h3i,Hist1h4c,Hist1h4f,Hist1h4k,Hist2h3c1,Hist3h2a,Hjurp,Hp1bp3,Myst3,Myst4,Smarca2	1700024P04Rik,Asf1a,Asf1b,Gm9998,H1fx,H2afb1,H2afj,H2afv,H2afx,H2afy,H2afy2,H2afy2,H2afz,H3f3a,H3f3b,Hist1h1e,Hist1h2ab,Hist1h2af,Hist1h2ah,Hist1h2ai,Hist1h2bg,Hist1h2bj,Hist1h2bp,Hist1h2br,Hist1h3d,Hist1h3f,Hist1h3i,Hist1h4c,Hist1h4d,Hist1h4f,Hist1h4h,Hist1h4j,Hist1h4k,Hist2h3b,Hist2h3c1,Hist2h4,Hist3h2a,Hjurp,Hp1bp3,Myst3,Myst4,Nap1l1,Nap1l4,Rsf1,Set,Smarca2,Tspyl1
GO Biological Process	GO:0048584	positive regulation of response to stimulus	448	0.00369105	1	0.0707149	1.2713	81.0197	103	376	0.0453345	0.273936	89	242	743	AI464131,Adrb2,Akap12,Angpt1,Bcar1,Bmp2,Brca1,Bst2,Cacnb3,Cadm1,Cd47,Cd86,Cdh13,Cited2,Ctnna1,Cxxc5,Drd3,Dvl2,Eef1e1,Epgn,F2r,Fam175a,Fbxl15,Fcgr1,Fgf15,Fgf18,Fgfbp1,Fgfr2,Flna,Flt1,Foxa1,Gli1,Golph3,Gpx1,Hes1,Hif1a,Hmga1,Hmga2,Igf1r,Igfbp5,Il6st,Jag1,Macf1,Men1,Mll2,Mtdh,Ncam1,Ndfip2,Nfkbia,Notch1,Nras,Pdgfa,Pdgfb,Plk2,Polr3g,Ppap2b,Ppm1a,Ptprj,Pvrl2,Rbpms,Rheb,Rnf111,Sall1,Sfrp2,Sfrp4,Shoc2,Sir…	AI464131,Abra,Adam17,Adora2b,Adra2b,Adrb2,Adrb3,Akap12,Akt2,Angpt1,Arrb2,BC031181,BC096441,Bambi,Bcar1,Becn1,Birc2,Bmp2,Bmp4,Bmpr1a,Bnip2,Braf,Brca1,Bst2,C1rl,Cacnb3,Cadm1,Camk1d,Cat,Cbl,Cd24a,Cd38,Cd47,Cd74,Cd86,Cdc42,Cdh13,Cdkn1c,Cdkn2aip,Cdkn2b,Cited2,Clec2i,Cnr1,Crlf3,Csnk1e,Ctnna1,Ctnnb1,Cxxc5,Cyr61,Dgki,Dixdc1,Dock2,Drd3,Dvl2,Ece1,Ect2,Edn1,Edn2,Eef1d,Eef1e1,Eif2ak3,Epgn,Eya1,Eya3,F2r,F2rl1…
GO Biological Process	GO:0051896	regulation of protein kinase B signaling cascade	449	0.00384039	1	0.0734121	1.85634	9.69651	18	45	0.00792253	0.4	15	29	59	AI464131,Angpt1,Drd3,Epha2,Gpx1,Igf1r,Igfbp5,Mtdh,Pdgfa,Pten,Ptprj,Slc9a3r1,Spry2,Thbs1,Zp3	AI464131,Angpt1,Arrb2,Dag1,Drd3,Epha2,F3,Gata3,Gpx1,Hbegf,Igf1r,Igfbp5,Inpp5k,Itsn1,Klf4,Mtdh,Mup20,Mup4,Pdgfa,Phlda3,Plekha1,Pten,Ptprj,Rictor,Slc9a3r1,Spry2,Thbs1,Tnfsf11,Zp3
GO Biological Process	GO:0003170	heart valve development	450	0.00391632	1	0.0746973	2.65191	3.01669	8	14	0.00352113	0.571429	6	10	21	Bmp2,Efna1,Jup,Notch1,Sox4,Tbx20	Bmp2,Cyr61,Efna1,Gata3,Hey2,Jup,Notch1,Sox4,Tbx20,Zfpm1
GO Biological Process	GO:0009994	oocyte differentiation	450	0.00391632	1	0.0746973	2.65191	3.01669	8	14	0.00352113	0.571429	7	11	30	Fbxo5,Foxo3,Inhbb,Insl3,Jup,Mll2,Zp3	Ctnnb1,Dmc1,Fbxo5,Foxo3,Inhbb,Insl3,Jup,Mll2,Npm2,Tdrd5,Zp3
GO Biological Process	GO:0010812	negative regulation of cell-substrate adhesion	450	0.00391632	1	0.0746973	2.65191	3.01669	8	14	0.00352113	0.571429	6	7	21	Fzd7,Mmp14,Notch1,Pik3r1,Pten,Thbs1	Bcl6,Fzd7,Mmp14,Notch1,Pik3r1,Pten,Thbs1
GO Biological Process	GO:0003179	heart valve morphogenesis	450	0.00391632	1	0.0746973	2.65191	3.01669	8	14	0.00352113	0.571429	6	10	20	Bmp2,Efna1,Jup,Notch1,Sox4,Tbx20	Bmp2,Cyr61,Efna1,Gata3,Hey2,Jup,Notch1,Sox4,Tbx20,Zfpm1
GO Biological Process	GO:0055002	striated muscle cell development	454	0.0039977	1	0.0755777	2.03037	6.8953	14	32	0.00616197	0.4375	13	24	75	AI464131,Chrnb1,Cxadr,F2r,Fgfr2,Flnc,Gpx1,Lef1,Myh10,Neurl2,Ppp3ca,Snta1,Ttn	AI464131,Actc1,Actg1,Chrnb1,Cxadr,Dner,F2r,Fgfr2,Flnc,Gpx1,Itgb1,Lef1,Lrp4,Myh10,Neurl2,P2rx2,Pdgfra,Ppp3ca,Ski,Snta1,Srf,Ttn,Vegfa,Xirp1
GO Biological Process	GO:0031076	embryonic camera-type eye development	454	0.0039977	1	0.0755777	2.03037	6.8953	14	32	0.00616197	0.4375	11	19	32	Cited2,Frs2,Hipk1,Kdm2b,Pax6,Ppp1r13l,Smo,Sox11,Sp1,Sp3,Tcfap2a	Aldh1a2,Cited2,Frs2,Fzd5,Hipk1,Hipk2,Kdm2b,Lrp5,Lrp6,Nes,Pax6,Ppp1r13l,Rdh10,Smo,Sox11,Sp1,Sp3,Tcfap2a,Tulp3
GO Biological Process	GO:0014014	negative regulation of gliogenesis	454	0.0039977	1	0.0755777	2.03037	6.8953	14	32	0.00616197	0.4375	11	18	30	Dab1,Dlx1,Drd3,Hes1,Hmga2,Id2,Id4,Lin28a,Mycn,Notch1,Sox11	Bmp4,Ctnnb1,Dab1,Dicer1,Dlx1,Dlx2,Drd3,Hes1,Hmga2,Id2,Id4,Lin28a,Mycn,Nkx6-1,Notch1,Rnf10,Ski,Sox11
GO Biological Process	GO:0001952	regulation of cell-matrix adhesion	454	0.0039977	1	0.0755777	2.03037	6.8953	14	32	0.00616197	0.4375	13	18	40	Cdh13,Cdk6,Macf1,Mmp14,Onecut1,Onecut2,Pik3cb,Pik3r1,Pten,Ptprj,Smad3,Thbs1,Utrn	Bcl6,Cdh13,Cdk6,Ddr1,Epha1,Macf1,Mmp14,Onecut1,Onecut2,Pik3cb,Pik3r1,Plekha2,Pten,Ptprj,Sdc4,Smad3,Thbs1,Utrn
GO Biological Process	GO:0048593	camera-type eye morphogenesis	458	0.00405703	1	0.0760295	1.78494	11.2049	20	52	0.00880282	0.384615	16	28	81	Cited2,Epha2,Frs2,Hipk1,Irx5,Kdm2b,Meis1,Pax6,Pou2f1,Ring1,Sox11,Sox2,Sp1,Sp3,Tcfap2a,Yy1	Bmp4,Cited2,Ctnnb1,Epha2,Frs2,Hipk1,Hipk2,Irx5,Kdm2b,Lrp5,Lrp6,Meis1,Pax6,Pou2f1,Prom1,Pvrl1,Pvrl3,Ring1,Six3,Ski,Sox1,Sox11,Sox2,Sp1,Sp3,Tcfap2a,Vegfa,Yy1
GO Biological Process	GO:0009913	epidermal cell differentiation	459	0.00412785	1	0.0771881	1.73049	12.7132	22	59	0.0096831	0.372881	15	29	73	Bcl11b,Ctnnd1,Dsp,Foxi3,Gli1,Gli2,Notch1,Pax6,Rbpj,Sfn,Tcfap2a,Tgm1,Txnip,Wnt5a,Yap1	9030409G11Rik,Adam9,Anxa1,Bcl11b,Casp3,Cdc42,Clic4,Ctnnd1,Dsp,Foxi3,Gli1,Gli2,Gprc5d,Hdac1,Hdac2,Klf4,Map2k1,Notch1,Pax6,Pou3f1,Ptgs2,Rbpj,Sfn,Tcfap2a,Tcfap2c,Tgm1,Txnip,Wnt5a,Yap1
GO Biological Process	GO:0014015	positive regulation of gliogenesis	460	0.00425112	1	0.0793203	2.08038	6.24886	13	29	0.00572183	0.448276	9	16	31	Bmp2,Etv5,Hes1,Id2,Il6st,Nkx2-2,Notch1,Plag1,Rtn4	Aspa,Bmp2,Dicer1,Etv5,Hdac1,Hdac2,Hes1,Id2,Il6st,Lif,Nkx2-2,Nkx6-1,Notch1,Plag1,Rtn4,Shh
GO Biological Process	GO:0008286	insulin receptor signaling pathway	460	0.00425112	1	0.0793203	2.08038	6.24886	13	29	0.00572183	0.448276	11	17	47	Bcar1,Eif4ebp1,Foxo1,Foxo3,Irs2,Pik3r1,Ptpn2,Sik2,Slc2a8,Srsf3,Stxbp4	Akt1,Akt2,Bcar1,Eif4ebp1,Foxo1,Foxo3,Irs2,Mup20,Mup4,Phip,Pik3r1,Ptpn2,Shc1,Sik2,Slc2a8,Srsf3,Stxbp4
GO Biological Process	GO:0070201	regulation of establishment of protein localization	462	0.00434768	1	0.0807708	1.50624	24.5645	37	114	0.0162852	0.324561	32	68	210	Akap1,Arf6,Bcl2l1,Cadm1,Cdkn1a,Ddx58,Dnajc1,Drd3,Epha2,F2r,Fbxw11,Fgr,Flna,Fzd7,Keap1,Lats1,Lrp1,Ndfip2,Nfkbia,Nolc1,Rbpms,Sfn,Sfrp2,Sirt1,Smad3,Smad4,Sox4,Tnfrsf1a,Ubr5,Wnt5a,Wwtr1,Xpo1	Adam9,Akap1,Akt1,Anxa1,Appl1,Arf6,Bambi,Bard1,Bcl2l1,Bcl3,Bmp4,Bmpr1a,Btn1a1,Btn2a2,Cadm1,Cdh1,Cdkn1a,Cidea,Clec4e,Dab2ip,Ddx58,Dnajc1,Drd3,Ect2,Ep300,Epha2,F2r,F2rl1,Faf1,Fbxw11,Fgr,Flna,Fzd7,Gata3,Gsk3b,Ifng,Il1b,Il33,Jak2,Keap1,Lats1,Lep,Lrp1,Mdfic,Ndfip1,Ndfip2,Nfkbia,Nolc1,Prdx1,Prkci,Rbpms,Rhbdf1,Scamp5,Sfn,Sfrp2,Shh,Sirt1,Smad3,Smad4,Sox4,Tnfrsf1a,Txn1,Uaca,Ubr5,Vegfc,Wnt5a,Wwtr1,Xpo1
GO Biological Process	GO:0051090	regulation of sequence-specific DNA binding transcription factor activity	463	0.00435478	1	0.0807281	1.42126	34.4765	49	160	0.0215669	0.30625	41	95	241	Arid5b,Atp8b2,Clu,Crebzf,Ddit3,Dvl2,Flna,Foxa1,Foxb1,Foxd3,Foxh1,Foxi3,Foxn2,Foxn4,Foxo1,Foxo3,Glis2,Id1,Id2,Id3,Idh1,Jmy,Men1,Mtdh,Nfkbia,Nkx2-2,Pim1,Ppap2b,Pten,Rps3,Sfrp4,Sigirr,Sik1,Sirt1,Smad7,Smo,Tnfrsf8,Trib1,Wnt5a,Zcchc11,Zic2	Abra,Akt1,Amh,Arhgef2,Arid5b,Arrb2,Atp8b2,Camk1d,Cat,Clu,Commd1,Commd7,Crebzf,Crtc1,Ddit3,Dvl2,Ep300,Flna,Foxa1,Foxb1,Foxd3,Foxh1,Foxi3,Foxj1,Foxj2,Foxj3,Foxk1,Foxn2,Foxn3,Foxn4,Foxo1,Foxo3,Foxp4,Fzd2,Glis2,Gtf2a2,Hdac2,Hdac4,Hmgn3,Hmox1,Icam1,Id1,Id2,Id3,Idh1,Il1b,Il4,Irak3,Jak2,Jmy,Kdm1a,Lrp5,Lrp6,Malt1,Men1,Msx2,Mtdh,Ncoa3,Nfam1,Nfkbia,Nkx2-2,Pex14,Pim1,Pla2g10,Ppap2b,Prdx3,Psma6,Pten,Ripk1,Rl…
GO Biological Process	GO:0042491	auditory receptor cell differentiation	464	0.00438429	1	0.0810999	2.45692	3.66313	9	17	0.00396127	0.529412	7	10	26	Atoh1,Dll1,Hes1,Jag1,Lhfpl5,Notch1,Rbpj	Atoh1,Cux1,Dll1,Fgfr1,Hes1,Jag1,Lhfpl5,Notch1,Rbpj,Sod1
GO Biological Process	GO:0072009	nephron epithelium development	465	0.00445687	1	0.0822651	2.14193	5.60243	12	26	0.00528169	0.461539	8	13	41	Dll1,Hes1,Jag1,Lgr4,Mtss1,Notch1,Sall1,Smo	Acat1,Bmp4,Ctnnb1,Dll1,Hes1,Jag1,Lgr4,Mtss1,Notch1,Notch2,Sall1,Smo,Wnt7b
GO Biological Process	GO:0021517	ventral spinal cord development	465	0.00445687	1	0.0822651	2.14193	5.60243	12	26	0.00528169	0.461539	10	18	33	Dab1,Gata2,Gli2,Lmo4,Lrp8,Nkx2-2,Pax6,Phox2a,Sox4,Tbx20	Abt1,Cacna1a,Cln8,Dab1,Evx1,Gata2,Gigyf2,Gli2,Lmo4,Lrp8,Nkx2-2,Nkx6-1,Pax6,Phox2a,Shh,Sox4,Tbx20,Tctn1
GO Biological Process	GO:0031401	positive regulation of protein modification process	467	0.00447573	1	0.0822596	1.40883	36.2003	51	168	0.0224472	0.303571	41	109	283	Adnp,Angpt1,Bmp2,Brca1,Ccnd1,Ccnd3,Clu,Dnmt3b,Dvl2,Efna1,Fzd8,Gnb2l1,Hes1,Hspa2,Il6st,Itga5,Jarid2,Lats1,Men1,Ncor1,Ndfip2,Nipbl,Nos1,Paxip1,Pdgfa,Pdgfb,Pik3r1,Ppap2b,Pten,Raf1,Rap2b,Rbpms,Rnf111,Sfrp2,Smad4,Smad7,Sox4,Spry2,Taok1,Trib1,Wnt5a	Adam17,Adnp,Akt1,Akt2,Angpt1,Arnt,Atg10,Bmi1,Bmp2,Bmp4,Bmpr1a,Braf,Brca1,Ccnd1,Ccnd3,Cd24a,Cd74,Cd80,Cd81,Cdc42,Clu,Commd1,Ctgf,Cyr61,Dnmt1,Dnmt3b,Dvl2,Efna1,Ep300,Fam129a,Fbxo22,Fbxw7,Fgf2,Fzd8,Fzr1,Gnb2l1,Gsk3b,Hdac4,Hes1,Hspa2,Ifng,Il1b,Il4,Il6ra,Il6st,Itga5,Itgb1,Itln1,Jak2,Jarid2,Kitl,Lats1,Lck,Lep,Lif,Mapk15,Men1,Mif,Ncor1,Ndfip1,Ndfip2,Nipbl,Nos1,Nptn,Osm,Pak2,Paxip1,Pdgfa,Pdgfb,Pecam1,Pel…
GO Biological Process	GO:0010212	response to ionizing radiation	468	0.00450484	1	0.0826175	1.65745	15.0835	25	70	0.0110035	0.357143	22	48	110	5730590G19Rik,Bcl2l1,Brca1,Ccnd1,Cdkn1a,Clock,Dcun1d3,Dnmt3b,Egr1,Fam175a,Fsbp,Gadd45a,Ino80,Ints3,Ints7,Lrp2,Men1,Nipbl,Paxip1,Sfrp2,Socs3,Yap1	1110054O05Rik,5730590G19Rik,Anxa1,Apobec1,Bcl2l1,Blm,Brca1,Ccnd1,Cdkn1a,Clock,Dcun1d3,Dnmt3b,Ect2,Egr1,Eya1,Eya3,Fam175a,Fsbp,Gadd45a,Gata3,Icam1,Il1b,Il6ra,Ino80,Ints3,Ints7,Itgb1,Lrp2,Men1,Msh2,Nek1,Nes,Nipbl,Obfc2a,Paxip1,Pmaip1,Pml,Rad1,Rad54b,Rhob,Rnf168,Sfrp2,Socs3,Topbp1,Trp53,Usp28,Xrcc2,Yap1
GO Biological Process	GO:0007368	determination of left/right symmetry	469	0.00453462	1	0.0829865	1.79951	10.5584	19	49	0.00836268	0.387755	14	29	71	Cited2,Dll1,Foxh1,Hif1a,Notch1,Ovol2,Pkd2,Smad3,Smo,Tbx20,Tbx3,Tgif1,Wnt5a,Zic3	Aldh1a2,Ccdc40,Cited2,Dll1,Dync2li1,Foxh1,Foxj1,Gja1,Hif1a,Ift52,Lefty1,Lrp6,Nodal,Notch1,Notch2,Ovol2,Pcsk6,Pkd2,Psen1,Rfx3,Shh,Smad3,Smo,Srf,Tbx20,Tbx3,Tgif1,Wnt5a,Zic3
GO Biological Process	GO:0070167	regulation of biomineral tissue development	470	0.00457878	1	0.0836164	2.32042	4.30956	10	20	0.00440141	0.5	8	14	53	Adrb2,Bmp2,Bmp2k,Hif1a,Nfe2,Osr2,Smad3,Tcfap2a	Abi3,Adrb2,Bmp2,Bmp2k,Bmp4,Bmpr1a,Cd276,Dicer1,Hif1a,Nfe2,Osr2,Phospho1,Smad3,Tcfap2a
GO Biological Process	GO:0045682	regulation of epidermis development	470	0.00457878	1	0.0836164	2.32042	4.30956	10	20	0.00440141	0.5	8	13	29	Keap1,Nab2,Ngfr,Notch1,Ovol2,Sfrp4,Smad4,Smo	Errfi1,Ezh2,Keap1,Msx2,Nab1,Nab2,Ngfr,Notch1,Ovol2,Sfrp4,Smad4,Smo,Tcfap2c
GO Biological Process	GO:0048013	ephrin receptor signaling pathway	470	0.00457878	1	0.0836164	2.32042	4.30956	10	20	0.00440141	0.5	9	14	30	Cdk5r1,Crk,Efna1,Efna3,Efnb2,Efnb3,Epha2,Epha4,Ephb3	Cdk5r1,Crk,Efna1,Efna3,Efnb2,Efnb3,Epha1,Epha2,Epha4,Ephb3,Ephb4,Ephb6,Ptk2,Ss18
GO Biological Process	GO:0045778	positive regulation of ossification	473	0.00458169	1	0.0831387	2.21954	4.95599	11	23	0.00484155	0.478261	8	14	35	Adrb2,Bmp2,Nipbl,Osr2,Smad3,Sox11,Tcfap2a,Wnt5a	Adrb2,Bmp2,Bmp4,Bmpr1a,Cd276,Lrp6,Nell1,Nipbl,Osr2,Smad3,Sox11,Tcfap2a,Tob2,Wnt5a
GO Biological Process	GO:0021575	hindbrain morphogenesis	473	0.00458169	1	0.0831387	2.21954	4.95599	11	23	0.00484155	0.478261	10	18	32	Dab1,Gli1,Gli2,Gsx2,Hes1,Kndc1,Ldb1,Rfx4,Smo,Ulk1	Cacna1a,Dab1,Gad1,Gli1,Gli2,Gsx2,Hes1,Hes3,Kndc1,Ldb1,Lmx1b,Lrp6,Pcnt,Rfx4,Rora,Smo,Ulk1,Wnt7a
GO Biological Process	GO:0035108	limb morphogenesis	475	0.00465456	1	0.0841054	1.56376	19.824	31	92	0.0136444	0.336956	22	56	140	En1,Fgfr2,Gli2,Hoxa9,Lef1,Lmbr1,Mycn,Nipbl,Notch1,Osr2,Ptch1,Rarg,Sall1,Sall3,Sall4,Sfrp2,Sox11,Sox4,Sp8,Tbx3,Tcfap2a,Wnt5a	Acd,Aldh1a2,Bmp4,Bmpr1a,Chd7,Crabp2,Ctnnb1,Dicer1,Ece1,En1,Fbxw4,Fgf4,Fgf9,Fgfr1,Fgfr2,Gad1,Gja1,Gli2,Gnas,Hdac1,Hdac2,Hoxa9,Ift52,Lef1,Lmbr1,Lmx1b,Lrp4,Lrp5,Lrp6,Mfsd7b,Msx2,Mycn,Nipbl,Notch1,Notch2,Osr2,Pbx3,Pcnt,Psen1,Ptch1,Rarg,Rdh10,Sall1,Sall3,Sall4,Sfrp2,Shh,Ski,Sox11,Sox4,Sp8,Tbx3,Tcfap2a,Tulp3,Wnt5a,Wnt7a
GO Biological Process	GO:0090100	positive regulation of transmembrane receptor protein serine/threonine kinase signaling pathway	476	0.0046755	1	0.0843063	1.90394	8.40364	16	39	0.00704225	0.410256	13	22	59	Bmp2,Cited2,Fbxl15,Hes1,Men1,Notch1,Rbpms,Rnf111,Smad4,Sox11,Thbs1,Twsg1,Zfp423	Adam17,Bmp2,Bmp4,Bmpr1a,Cdkn1c,Cdkn2b,Cited2,Cyr61,Fbxl15,Gipc1,Hes1,Hipk2,Men1,Msx2,Notch1,Rbpms,Rnf111,Smad4,Sox11,Thbs1,Twsg1,Zfp423
GO Biological Process	GO:0048546	digestive tract morphogenesis	476	0.0046755	1	0.0843063	1.90394	8.40364	16	39	0.00704225	0.410256	13	20	48	Ephb3,Fgfr2,Gli2,Id2,Nipbl,Notch1,Ovol2,Smad2,Smad3,Smo,Sox11,Tcf7l2,Wnt5a	Bmp4,Ctnnb1,Ephb3,Fgfr2,Foxp4,Gli2,Id2,Nipbl,Nodal,Notch1,Ovol2,Pdgfra,Ppnr,Shh,Smad2,Smad3,Smo,Sox11,Tcf7l2,Wnt5a
GO Biological Process	GO:0048534	hemopoietic or lymphoid organ development	478	0.00481209	1	0.0864063	1.3434	49.129	66	228	0.0290493	0.289474	60	138	373	Angpt1,Bcl11a,Bcl11b,Bcl2l11,Ccnb2,Cdk13,Cdk6,Cited2,Dnase2a,Dyrk3,Egr1,Eomes,Epha2,Ephb3,Fgfr2,Fzd7,Fzd8,Gata2,Glrx5,Hes1,Hif1a,Id2,Il7,Irf1,Jarid2,Jun,Junb,Klf2,Ldb1,Lef1,Lmo4,Mb,Meis1,Men1,Mll1,Mll5,Mpzl2,Myo1e,Myst3,Ncaph2,Ncor1,Nfkb1,Onecut1,Patz1,Pdgfb,Pik3r1,Rbm15,Rbpj,Rcor1,Satb1,Sfrp2,Sox4,Sp1,Sp3,Tet2,Twsg1,Wnt5a,Wwp1,Zbtb32,Zfp36l1	Adam17,Add1,Angpt1,Anxa1,Apc,Arih2,Bcl11a,Bcl11b,Bcl2l11,Bcl3,Bcl6,Blm,Bmi1,Bmp4,Ccnb2,Cd24a,Cd74,Cdk13,Cdk6,Cdkn2b,Chd7,Cited2,Cnn2,Crkl,Ctnnb1,Dicer1,Dnase2a,Dock2,Dyrk3,Egr1,Eomes,Epas1,Epha2,Ephb3,F2rl1,Fgfr2,Fzd5,Fzd7,Fzd8,Gadd45g,Gata2,Gata3,Glrx5,Hells,Hes1,Hif1a,Id2,Ifng,Il7,Ireb2,Irf1,Itpkb,Jak2,Jarid2,Jmjd6,Jun,Junb,Kdm1a,Kit,Klf2,Lck,Ldb1,Lef1,Lmo4,Lrp5,Malt1,Mb,Meis1,Men1,Mfsd7b,Mll1,…
GO Biological Process	GO:0001568	blood vessel development	478	0.00481209	1	0.0864063	1.3434	49.129	66	228	0.0290493	0.289474	62	149	355	Angpt1,Atp5b,C1galt1,Cdh13,Cited2,Cyp1b1,Efna1,Efnb2,Egr1,Elk3,Epgn,Epha2,Ephb3,Fgf18,Fgfr2,Flt1,Foxh1,Foxo1,Gatad2a,Gbx2,Gna13,Gpx1,Hes1,Hif1a,Hspb1,Jun,Junb,Klf5,Lef1,Lrp1,Meis1,Mmp14,Myo1e,Ncl,Nfatc4,Notch1,Nus1,Ovol2,Paxip1,Pdgfa,Pdgfb,Plcd1,Ppap2b,Pten,Ptprj,Qk,Rbm15,Rbpj,Rtn4,Sfrp2,Shb,Smad6,Smad7,Smo,Socs3,Sox4,Tbx20,Tbx3,Thbs1,Tnfrsf12a,Yap1,Zfp36l1	Adra2b,Akt1,Aldh1a2,Angpt1,Angptl6,Anpep,Anxa2,Apoe,Atp5b,B4galt1,BC096441,Bmp4,C1galt1,Ccm2,Cdh13,Chd7,Cited2,Col18a1,Col1a2,Col3a1,Crkl,Ctnnb1,Cxcl17,Cyp1b1,Cyr61,Dicer1,Edn1,Efna1,Efnb2,Egr1,Elk3,Epas1,Epgn,Epha1,Epha2,Ephb3,Ephb4,Eya1,Fgf18,Fgf2,Fgf9,Fgfr1,Fgfr2,Flt1,Fn1,Foxh1,Foxo1,Fzd5,Gatad2a,Gbx2,Gja1,Gjc1,Gna13,Gpi1,Gpx1,Hbegf,Hes1,Hey2,Hif1a,Hmox1,Hoxb13,Hpgd,Hs6st1,Hspb1,Hspg2,Htatip2,…
GO Biological Process	GO:0007049	cell cycle	480	0.00484713	1	0.0866728	1.23756	96.9651	120	450	0.0528169	0.266667	116	336	815	2810021B07Rik,5730590G19Rik,Akap8,Anapc7,Apbb2,Avpi1,Brca1,Brd4,Ccnb2,Ccnd1,Ccnd3,Ccne1,Cdc26,Cdc34,Cdc73,Cdca2,Cdh13,Cdk13,Cdk17,Cdk19,Cdk4,Cdk5r1,Cdk6,Cdkn1a,Cdkn1b,Cltc,Csnk1a1,Ddit3,Dhh,Dst,E2f1,E2f2,E2f3,Eif4ebp1,Ern1,Fbxl15,Fbxo5,Fbxw11,Gadd45a,Gas2l1,Gnai1,Gnb2l1,Gsg2,Hdac3,Hjurp,Hmga2,Hspa2,Id4,Ing1,Ino80,Insc,Jmy,Kif13a,Klhdc3,Lats1,Lfng,Lzts2,Macf1,Mad2l1,Mcm4,Mcmbp,Men1,Mll5,Mns1,Myh10…	2410004A20Rik,2810021B07Rik,4632434I11Rik,4933424B01Rik,5730590G19Rik,6720463M24Rik,Adam17,Adcy3,Ak1,Akap8,Akt1,Anapc5,Anapc7,Anln,Anxa1,Anxa11,Apbb2,Apc,Appl1,Arhgef2,Arl2,Arl8b,Aurkb,Avpi1,Banp,Becn1,Birc5,Brca1,Brd4,Bub1,C77370,C79407,Cables1,Cables2,Calr,Camk2b,Casc5,Ccar1,Ccna2,Ccnb1ip1,Ccnb2,Ccnd1,Ccnd3,Ccne1,Ccne2,Ccng2,Ccno,Ccnt1,Ccpg1,Cdc123,Cdc14a,Cdc26,Cdc34,Cdc73,Cdca2,Cdh13,Cdk12,Cdk…
GO Biological Process	GO:0060173	limb development	481	0.0049082	1	0.0875823	1.54695	20.6859	32	96	0.0140845	0.333333	23	59	146	En1,Fgfr2,Gli2,Hoxa9,Lef1,Lmbr1,Mycn,Nipbl,Notch1,Osr2,Ptch1,Rarg,Rax,Sall1,Sall3,Sall4,Sfrp2,Sox11,Sox4,Sp8,Tbx3,Tcfap2a,Wnt5a	Acd,Aldh1a2,Bmp4,Bmpr1a,Chd7,Crabp2,Ctnnb1,Dicer1,Ece1,En1,Fbxw4,Fgf4,Fgf9,Fgfr1,Fgfr2,Gad1,Gja1,Gli2,Gnas,Hdac1,Hdac2,Hoxa9,Ift52,Lef1,Lmbr1,Lmx1b,Lrp4,Lrp5,Lrp6,Meox2,Mfsd7b,Msx2,Mycn,Nipbl,Notch1,Notch2,Osr2,Pam,Pbx3,Pcnt,Psen1,Ptch1,Rarg,Rax,Rdh10,Sall1,Sall3,Sall4,Sfrp2,Shh,Ski,Sox11,Sox4,Sp8,Tbx3,Tcfap2a,Tulp3,Wnt5a,Wnt7a
GO Biological Process	GO:0030036	actin cytoskeleton organization	482	0.0049109	1	0.0874487	1.41886	33.83	48	157	0.0211268	0.305733	45	103	229	Abl1,Abr,Actn1,Actn4,Arf6,Arhgap17,Arhgef17,Bcar1,Capza2,Capzb,Cdc42bpg,Cfl1,Coro1c,Coro6,Cxadr,Diap1,Enah,Epb4.1l1,Fat1,Flna,Fscn1,Inppl1,Jmy,Mtss1,Myh10,Nck2,Neurl2,Nras,Pafah1b1,Parva,Pawr,Pdgfa,Pdgfb,Pdlim7,Pfn1,Ppargc1b,Ppp1r9a,Ppp1r9b,Rac3,Racgap1,Rhof,Slc9a3r1,Ssh2,Tmsb10,Ttn	Abl1,Abl2,Abr,Actc1,Actg1,Actn1,Actn4,Akap2,Arf6,Arhgap17,Arhgef17,Arhgef18,Arhgef2,Bcar1,Bcl6,Cald1,Calr,Capn10,Capza2,Capzb,Cckar,Cdc42,Cdc42bpb,Cdc42bpg,Cfl1,Cnn2,Cnn3,Coro1b,Coro1c,Coro6,Csrp1,Cul3,Cxadr,Daam1,Diap1,Diap2,Diap3,Elmo1,Enah,Epb4.1,Epb4.1l1,Epb4.1l2,Eps8,Ezr,Fam40a,Fat1,Fhl3,Fhod3,Flna,Fmnl2,Foxj1,Fscn1,Hras1,Inppl1,Itgb1,Jmy,Kctd13,Kras,Lima1,Limch1,Llgl1,Mtss1,Myh10,Myh9,Nck1,…
GO Biological Process	GO:0007605	sensory perception of sound	483	0.00506022	1	0.0899211	1.81598	9.91199	18	46	0.00792253	0.391304	14	28	102	Cdkn1b,Chrna9,Cntn5,Diap1,Fbxo11,Gpx1,Lhfpl5,Myc,Nipbl,Pou4f2,Slc1a3,Sox2,Spry2,Tcfap2a	2310046K01Rik,Barhl1,Casp3,Cdkn1b,Chd7,Chrna9,Clrn1,Cntn5,Diap1,Fbxo11,Fgfr1,Gabrb3,Gjb3,Gpr98,Gpx1,Hexb,Lhfpl5,Myc,Nipbl,Pou4f2,Slc1a3,Slc26a5,Sod1,Sox2,Spry2,Tbx18,Tcfap2a,Tmc1
GO Biological Process	GO:0045639	positive regulation of myeloid cell differentiation	484	0.00512607	1	0.0909029	1.93369	7.75721	15	36	0.00660211	0.416667	14	22	56	Car2,Foxo3,Gata2,Hif1a,Hmgb2,Id2,Itgb3,Jag1,Jun,Klf10,Lef1,Mll5,Ppargc1b,Rcor1	Car2,Foxo3,Gata2,Gnas,Hif1a,Hmgb2,Id2,Ifng,Itgb3,Jag1,Jun,Kdm1a,Kitl,Klf10,Lef1,Lep,Lif,Mll5,Notch2,Ppargc1b,Rcor1,Tnfsf11
GO Biological Process	GO:0010564	regulation of cell cycle process	485	0.00516536	1	0.091411	1.44606	29.736	43	138	0.0189261	0.311594	40	99	253	5730590G19Rik,Apbb2,Brca1,Brd4,Ccnb2,Ccnd1,Cdc26,Cdkn1a,Clock,Dcun1d3,Ddb1,Dgkz,Drd3,E2f1,Epgn,Fam175a,Fbxo5,Fgfr2,Hmga2,Id2,Ino80,Ints3,Ints7,Lef1,Mad2l1,Nras,Pdgfb,Psrc1,Pten,Pura,Racgap1,Smad6,Sox11,Sox4,Taok1,Timeless,Wac,Wnt5a,Xpo1,Zwilch	5730590G19Rik,6720463M24Rik,Apbb2,Apc,Aurkb,Birc5,Bmp4,Brca1,Brd4,Bub1,Calr,Camk2b,Casc5,Ccnb2,Ccnd1,Cdc26,Cdc42,Cdk5rap2,Cdkn1a,Cdkn2b,Cdt1,Chek1,Chordc1,Clock,Crlf3,Cspp1,Ctgf,Ctnnb1,Dcun1d3,Ddb1,Dgkz,Drd3,Dync1li1,E2f1,Ect2,Edn1,Epgn,Fam175a,Fbxo5,Fbxw7,Fgfr2,Fzr1,H2afx,Hmga2,Hras1,Id2,Il1b,Ino80,Ints3,Ints7,Kras,Lef1,Lif,Mad2l1,Mdm2,Mdm4,Msh2,Nek6,Npm1,Npm2,Nras,Obfc2a,Osm,Pdgfb,Pdxp,Phip,Pkp…
GO Biological Process	GO:0007015	actin filament organization	486	0.00521628	1	0.0921221	1.70164	12.9287	22	60	0.0096831	0.366667	19	39	78	Actn1,Actn4,Arhgap17,Bcar1,Cfl1,Diap1,Enah,Fat1,Flna,Fscn1,Inppl1,Jmy,Mtss1,Nck2,Pawr,Ppargc1b,Ppp1r9a,Ppp1r9b,Rhof	Abl2,Actc1,Actn1,Actn4,Akap2,Arhgap17,Arhgef2,Bcar1,Cald1,Cdc42,Cfl1,Cul3,Diap1,Diap2,Enah,Ezr,Fat1,Flna,Fscn1,Inppl1,Jmy,Kctd13,Lima1,Mtss1,Nck1,Nck2,ORF19,Pawr,Pdxp,Ppargc1b,Ppp1r9a,Ppp1r9b,Prkci,Rhoa,Rhof,Sirpa,Srf,Trpv4,Vasp
GO Biological Process	GO:0010638	positive regulation of organelle organization	487	0.00528283	1	0.0931058	1.56433	19.1775	30	89	0.0132042	0.337079	29	64	149	2810002N01Rik,Arf6,Bcl2l11,Brca1,Cdkn1b,Cfl1,Dnmt3b,Drd3,Dstn,Epgn,Jarid2,Jmy,Mapt,March5,Men1,Mtap1b,Nck2,Ncor1,Nipbl,Nos1,Paxip1,Pdgfb,Pfn1,Psrc1,Pten,Smad3,Stmn2,Synpo,Terf2	2810002N01Rik,Actr3,Anxa1,Anxa2,Apc,Arf6,Arl2,Baiap2l1,Bcl2l11,Bik,Bmf,Brca1,Cdkn1b,Cfl1,Dnmt1,Dnmt3b,Drd3,Dstn,Edn1,Ep300,Epgn,Epha1,F2rl1,Il1b,Jarid2,Jmy,Map3k1,Mapt,March5,Men1,Mtap1b,Nck1,Nck2,Ncor1,Nes,Nf2,Nipbl,Nos1,Npm1,ORF19,Paxip1,Pdgfb,Pdxp,Pfn1,Phip,Pmaip1,Pml,Psrc1,Pten,Rb1,Rhoa,Rictor,Rock2,Rps6ka5,Sdc4,Smad3,Stmn2,Synpo,Terf1,Terf2,Tnks,Trp53,Trpv4,Ube2n
GO Biological Process	GO:0002520	immune system development	488	0.00534557	1	0.0940184	1.33155	51.0683	68	237	0.0299296	0.28692	62	145	394	Angpt1,Bcl11a,Bcl11b,Bcl2l11,Ccnb2,Ccr4,Cdk13,Cdk6,Cited2,Dnase2a,Dyrk3,Egr1,Eomes,Epha2,Ephb3,Fgfr2,Fzd7,Fzd8,Gata2,Glrx5,Hes1,Hif1a,Id2,Il7,Irf1,Jarid2,Jun,Junb,Klf2,Ldb1,Lef1,Lmo4,Mb,Meis1,Men1,Mll1,Mll5,Mpzl2,Myo1e,Myst3,Ncaph2,Ncor1,Nfkb1,Onecut1,Patz1,Pdgfb,Pik3r1,Rbm15,Rbpj,Rcor1,Satb1,Sfrp2,Smad3,Sox4,Sp1,Sp3,Tet2,Twsg1,Wnt5a,Wwp1,Zbtb32,Zfp36l1	Adam17,Add1,Angpt1,Anxa1,Apc,Arih2,Bcl11a,Bcl11b,Bcl2l11,Bcl3,Bcl6,Blm,Bmi1,Bmp4,Ccnb2,Ccr4,Cd24a,Cd74,Cdk13,Cdk6,Cdkn2b,Chd7,Cited2,Cnn2,Crkl,Ctnnb1,Dicer1,Dnase2a,Dock2,Dyrk3,Egr1,Eomes,Epas1,Epha2,Ephb3,Exosc6,F2rl1,Fgfr2,Foxj1,Fzd5,Fzd7,Fzd8,Gadd45g,Gata2,Gata3,Glrx5,Hells,Hes1,Hif1a,Hspd1,Id2,Ifng,Il7,Ireb2,Irf1,Itpkb,Jak2,Jarid2,Jmjd6,Jun,Junb,Kdm1a,Kit,Klf2,Lck,Ldb1,Lef1,Lmo4,Lrp5,Malt1,Mb…
GO Biological Process	GO:0044087	regulation of cellular component biogenesis	489	0.00536764	1	0.0942137	1.4304	31.4598	45	146	0.0198063	0.308219	42	94	238	Adnp,Arf6,Arpc5,Bcl2l11,Capza2,Capzb,Cdc42ep4,Cdkn1b,Clu,Eif4ebp1,Epb4.9,Epha2,Ephb3,Gnb2l1,Hjurp,Jmy,Lats1,Lmo4,Macf1,Mapt,Mmp14,Mtap1b,Nck2,Paxip1,Pfn1,Psrc1,Pten,Ptprj,Raf1,Rest,Rrn3,Smad3,Smad6,Spnb2,Ssh2,Stmn1,Stmn2,Synpo,Tbx20,Tmsb10,Twf1,Wnt5a	Actr3,Adnp,Apc,Arf6,Arl2,Arpc5,Atf7ip,Baiap2l1,Bcl2l11,Bik,Bmf,Cand1,Capg,Capza2,Capzb,Cd24a,Cdc42,Cdc42ep1,Cdc42ep4,Cdkn1b,Clec2i,Clu,Cyr61,Edn1,Eif4ebp1,Ep300,Epb4.9,Epha1,Epha2,Ephb3,F2rl1,Faf1,Fam38a,Gnb2l1,Hey2,Hjurp,Jmy,Jub,Lats1,Ldb2,Lmo4,Macf1,Map3k1,Mapt,Mmp14,Mpp7,Mtap1b,Nck1,Nck2,Nf2,ORF19,Paxip1,Pdlim5,Pfn1,Pmaip1,Podxl,Psrc1,Pten,Ptk2,Ptprj,Pvrl1,Rab5a,Raf1,Ralb,Rdx,Rest,Rhoa,Rictor,…
GO Biological Process	GO:0050772	positive regulation of axonogenesis	490	0.00558731	1	0.0978692	1.96884	7.11077	14	33	0.00616197	0.424242	11	21	41	Adnp,Bcl11a,Golga2,Islr2,Mapt,Mtap1b,Ntn1,Pafah1b1,Plxnb1,Skil,Tnfrsf12a	Adnp,Bcl11a,Dixdc1,Ep300,Golga2,Islr2,Mapt,Mtap1b,Ndel1,Nefl,Ntn1,Pafah1b1,Plxnb1,Plxnb2,Robo1,Sema4d,Skil,Tnfrsf12a,Trpv2,Twf2,Zfp91
GO Biological Process	GO:0043010	camera-type eye development	491	0.00571351	1	0.0998759	1.45248	28.2276	41	131	0.0180458	0.312977	36	87	219	Bcl11b,Cited2,Clcn2,Cyp1b1,Epha2,Fgfr2,Frs2,Hipk1,Irx5,Kdm2b,Max,Meis1,Myh10,Neurod4,Osr2,Pax6,Pou2f1,Pou4f2,Ppp1r13l,Rax,Ring1,Skil,Smad3,Smo,Sox11,Sox2,Sp1,Sp3,Tcfap2a,Tgif1,Tgif2,Twsg1,Uchl3,Vim,Yy1,Zfp513	Abi2,Aldh1a2,Apc,Bcl11b,Bfsp2,Bmp4,Chd7,Cited2,Clcn2,Cln8,Cryba1,Cryga,Crygs,Ctnnb1,Cyp1b1,Dixdc1,Epha2,Fgfr2,Frs2,Fzd5,Fzr1,Gata3,Gnat1,Grlf1,Hdac1,Hdac2,Hipk1,Hipk2,Irx5,Jmjd6,Kdm2b,Klf4,Lama1,Lif,Lmx1b,Lrp5,Lrp6,Mab21l1,Map3k1,Max,Meis1,Myh10,Nes,Neurod4,Nf2,Osr2,Pax6,Pde6a,Pdgfra,Pknox1,Pou2f1,Pou4f2,Ppp1r13l,Prom1,Pvrl1,Pvrl3,Rax,Rcn1,Rd3,Rdh10,Ring1,Shh,Six3,Six5,Ski,Skil,Smad3,Smarcd3,Smo,…
GO Biological Process	GO:0070887	cellular response to chemical stimulus	492	0.00573544	1	0.100055	1.23272	96.5341	119	448	0.0523768	0.265625	104	293	857	1700071K01Rik,Aip,Akap1,Aplp1,Bad,Bcar1,Bcl2l1,Bmp2,Brca1,Ccnd1,Ccne1,Cdh13,Cdkn1b,Cep57,Clu,Creb1,Ctnna1,Cxadr,Ddit3,Dnmt3b,E2f1,Egr1,Eif4ebp1,Epha2,Erbb3,Ern1,Etv5,Fancc,Fgf15,Fgf18,Fgf5,Fgfr2,Flt1,Foxo1,Foxo3,Frs2,Gli2,Got1,Gpx1,Hif1a,Hmgb2,Hspb1,Id2,Il6st,Inhbb,Irf1,Irs2,Itga1,Jun,Junb,Jund,Klf2,Klf6,Krt8,Lats1,Lef1,Lin28a,Lin28b,Lmna,Max,Mll5,Ndst1,Nfatc4,Nfe2l2,Nos1,Nr4a2,Nr5a2,Pdgfb,Pdgfc,…	1700071K01Rik,5730403B10Rik,Abl2,Acsl1,Acsl5,Adipor1,Adipor2,Adnp2,Aip,Akap1,Akr1c12,Akt1,Akt2,Aldh1a2,Aldh2,Alpl,Amfr,Anxa1,Anxa2,Aplp1,Apobec1,Apoe,Arnt,Arrb2,Asns,Bad,Bcar1,Bcl2l1,Bmp2,Bmp4,Brca1,Cacybp,Calr,Capn10,Casp9,Cat,Cckar,Ccnd1,Ccne1,Cd74,Cdh1,Cdh13,Cdkn1b,Cdkn2b,Cep57,Cga,Chek1,Clic4,Clu,Col1a2,Col3a1,Commd7,Creb1,Csf2ra,Cst3,Ctnna1,Ctnnb1,Cxadr,Cxcr7,Cyp24a1,Dab2ip,Ddc,Ddit3,Dgcr8,D…
GO Biological Process	GO:0030335	positive regulation of cell migration	493	0.00578971	1	0.100797	1.4917	24.1335	36	112	0.0158451	0.321429	30	70	186	Angpt1,Bcar1,Bmp2,Cbll1,Cdh13,F2r,Fgr,Flt1,Gnb2l1,Grb7,Hif1a,Igf1r,Il6st,Irs2,Itgb3,Lef1,Onecut1,Onecut2,Pdgfa,Pdgfb,Pik3r1,Ppap2b,Ptprj,Rps6kb1,Smad3,Spag9,Tcfap2a,Thbs1,Wnt5a,Zp3	Adam17,Adam9,Akt1,Akt2,Angpt1,Apc,Arhgap5,Bcar1,Bdkrb1,Bmp2,Bmp4,Camk1d,Cbll1,Cd74,Cdh13,Col18a1,Cyr61,Edn1,Edn2,Epha1,F2r,F2rl1,F3,Fgf2,Fgr,Flt1,Gata3,Gnb2l1,Grb7,Hbegf,Hif1a,Icam1,Igf1r,Il6st,Irs2,Itgav,Itgb1,Itgb3,Jak2,Lamb1,Lef1,Lpar1,Map2k1,Mmp9,Onecut1,Onecut2,Pdgfa,Pdgfb,Pdgfra,Pdpn,Pik3r1,Pla2g7,Pld1,Podxl,Ppap2b,Ptgs2,Ptprj,Rapgef4,Rps6kb1,Rras2,Smad3,Snai1,Spag9,Tcfap2a,Thbs1,Tlr2,Vegfa…
GO Biological Process	GO:2000147	positive regulation of cell motility	493	0.00578971	1	0.100797	1.4917	24.1335	36	112	0.0158451	0.321429	30	70	190	Angpt1,Bcar1,Bmp2,Cbll1,Cdh13,F2r,Fgr,Flt1,Gnb2l1,Grb7,Hif1a,Igf1r,Il6st,Irs2,Itgb3,Lef1,Onecut1,Onecut2,Pdgfa,Pdgfb,Pik3r1,Ppap2b,Ptprj,Rps6kb1,Smad3,Spag9,Tcfap2a,Thbs1,Wnt5a,Zp3	Adam17,Adam9,Akt1,Akt2,Angpt1,Apc,Arhgap5,Bcar1,Bdkrb1,Bmp2,Bmp4,Camk1d,Cbll1,Cd74,Cdh13,Col18a1,Cyr61,Edn1,Edn2,Epha1,F2r,F2rl1,F3,Fgf2,Fgr,Flt1,Gata3,Gnb2l1,Grb7,Hbegf,Hif1a,Icam1,Igf1r,Il6st,Irs2,Itgav,Itgb1,Itgb3,Jak2,Lamb1,Lef1,Lpar1,Map2k1,Mmp9,Onecut1,Onecut2,Pdgfa,Pdgfb,Pdgfra,Pdpn,Pik3r1,Pla2g7,Pld1,Podxl,Ppap2b,Ptgs2,Ptprj,Rapgef4,Rps6kb1,Rras2,Smad3,Snai1,Spag9,Tcfap2a,Thbs1,Tlr2,Vegfa…
GO Biological Process	GO:0071310	cellular response to organic substance	495	0.00586273	1	0.101656	1.26941	73.2625	93	340	0.0409331	0.273529	83	223	647	1700071K01Rik,Akap1,Aplp1,Bad,Bcar1,Bcl2l1,Bmp2,Brca1,Ccnd1,Cdh13,Cdkn1b,Cep57,Clu,Creb1,Ctnna1,Ddit3,Dnmt3b,E2f1,Egr1,Eif4ebp1,Erbb3,Ern1,Fgf15,Fgf18,Fgf5,Fgfr2,Flt1,Foxo1,Foxo3,Frs2,Gli2,Got1,Hif1a,Hspb1,Il6st,Inhbb,Irf1,Irs2,Junb,Klf2,Klf6,Krt8,Lats1,Lef1,Lin28a,Lin28b,Max,Ndst1,Nfe2l2,Nos1,Nr4a2,Nr5a2,Pdgfb,Pdgfc,Pfn1,Phox2b,Pik3r1,Ppp3ca,Ptpn2,Rara,Rarg,Rbmxrt,Rest,Rps6kb1,Rqcd1,Selplg,Sgms1…	1700071K01Rik,5730403B10Rik,Acsl1,Acsl5,Adipor1,Adipor2,Akap1,Akt1,Akt2,Aldh2,Alpl,Amfr,Aplp1,Apobec1,Apoe,Asns,Bad,Bcar1,Bcl2l1,Bmp2,Bmp4,Brca1,Calr,Capn10,Casp9,Cat,Cckar,Ccnd1,Cd74,Cdh1,Cdh13,Cdkn1b,Cep57,Cga,Chek1,Clu,Col1a2,Col3a1,Commd7,Creb1,Csf2ra,Ctnna1,Ctnnb1,Cxcr7,Dab2ip,Ddc,Ddit3,Dgcr8,Dicer1,Dnmt1,Dnmt3b,Dusp1,E2f1,Edn1,Edn2,Egr1,Eif2ak2,Eif2ak3,Eif2ak4,Eif2c2,Eif4ebp1,Erbb3,Ern1,Ero…
GO Biological Process	GO:0032869	cellular response to insulin stimulus	496	0.00588773	1	0.101884	1.70979	12.2822	21	57	0.00924296	0.368421	18	35	94	Akap1,Bcar1,Eif4ebp1,Erbb3,Foxo1,Foxo3,Got1,Hif1a,Inhbb,Irs2,Pik3r1,Ptpn2,Sik2,Slc2a8,Srsf3,Stxbp4,Uchl3,Usf1	Acsl5,Akap1,Akt1,Akt2,Apobec1,Bcar1,Capn10,Eif4ebp1,Erbb3,Foxo1,Foxo3,Got1,Hif1a,Inhbb,Irs2,Kat2b,Mup20,Mup4,Pak1,Parp1,Phip,Pik3r1,Prkci,Ptpn2,Shc1,Sik2,Slc29a2,Slc2a8,Srsf3,Stxbp4,Trib3,Ube2b,Uchl3,Ucp2,Usf1
GO Biological Process	GO:0032880	regulation of protein localization	497	0.00595439	1	0.10283	1.43566	29.9514	43	139	0.0189261	0.309352	37	86	249	Akap1,Arf6,Bcl2l1,Cadm1,Cdkn1a,Ddx58,Dnajc1,Drd3,Epha2,F2r,Fbxw11,Fgr,Flna,Fzd7,Gnb2l1,Keap1,Lats1,Lrp1,Ndfip2,Nfkbia,Nolc1,Peg5,Ptch1,Racgap1,Rbpms,Sept2,Sfn,Sfrp2,Sirt1,Smad3,Smad4,Sox4,Tnfrsf1a,Ubr5,Wnt5a,Wwtr1,Xpo1	6720463M24Rik,Adam9,Akap1,Akt1,Anxa1,Apc,Appl1,Arf6,Arhgdia,Bambi,Bard1,Bcl2l1,Bcl3,Bmp4,Bmpr1a,Btn1a1,Btn2a2,Cadm1,Cdc42,Cdh1,Cdkn1a,Cep120,Cidea,Clec4e,Ctnnb1,Dab2ip,Ddx58,Dnajc1,Drd3,Ect2,Ep300,Epha2,F2r,F2rl1,Faf1,Fbxw11,Fbxw7,Fgr,Flna,Fzd7,Gata3,Gnb2l1,Gsk3b,Ifng,Il1b,Il33,Jak2,Keap1,Lats1,Lep,Lrp1,Mapk8,Mdfic,Ndfip1,Ndfip2,Nfkbia,Nolc1,Peg5,Picalm,Prdx1,Prkci,Ptch1,Racgap1,Ralb,Rb1,Rbpms,Rh…
GO Biological Process	GO:0006366	transcription from RNA polymerase II promoter	498	0.00599787	1	0.103373	1.56494	18.5311	29	86	0.0127641	0.337209	28	52	136	Creb1,Ddit3,Dvl2,Egr1,Ell2,Glis3,Grhl3,Gtf2a1,Hes1,Jun,Junb,Ldb1,Lmo4,Med13,Mef2d,Myc,Nfatc4,Nfib,Pax6,Polr2a,Polr2e,Pou5f1,Rbmxrt,Smad3,Thrap3,Usf1,Xbp1,Yap1	Abt1,Arrb2,Cdk7,Creb1,Ddit3,Dvl2,Egr1,Ell,Ell2,Ell3,Fos,Glis3,Grhl3,Gtf2a1,Gtf2a2,Gtf2e2,Gtf2f1,Gtf2f2,Gtf2h1,Hes1,Jun,Junb,Klf4,Lcor,Ldb1,Lmo4,Med13,Med13l,Med21,Mef2d,Myc,Nfatc4,Nfib,Pax6,Polr2a,Polr2e,Pou5f1,Rbmxrt,Scaf8,Smad3,Sox30,Srf,Stat3,Supt4h1,Taf12,Taf4b,Tcf4,Tcfap2c,Thrap3,Usf1,Xbp1,Yap1
GO Biological Process	GO:0061001	regulation of dendritic spine morphogenesis	499	0.00603528	1	0.103809	2.70716	2.58574	7	12	0.00308099	0.583333	5	7	12	Caprin1,Cdk5r1,Efna1,Epha4,Srcin1	Camk2b,Caprin1,Cdk5r1,Efna1,Epha4,Pdlim5,Srcin1
GO Biological Process	GO:0070169	positive regulation of biomineral tissue development	499	0.00603528	1	0.103809	2.70716	2.58574	7	12	0.00308099	0.583333	5	8	27	Adrb2,Bmp2,Osr2,Smad3,Tcfap2a	Adrb2,Bmp2,Bmp4,Bmpr1a,Cd276,Osr2,Smad3,Tcfap2a

## Sheet: Gli2 motifs in Brg1 binding sit
Genomic coordinates (mm9 genome assembly) of Gli binding motifs with a conservation score of at least 127 within Brg1 peaks reported in ES cells by the Crabtree group (Ho et a., PNAS 2009)
Chrom	start	end
chr1	3661000	3661011
chr1	57026524	57026535
chr1	57028624	57028635
chr1	88423514	88423525
chr1	122983946	122983957
chr1	133420484	133420495
chr1	138526064	138526075
chr1	167391628	167391639
chr1	170143829	170143840
chr10	7383004	7383015
chr10	12268483	12268494
chr10	13684361	13684372
chr10	17442209	17442220
chr10	52137963	52137974
chr10	62801855	62801866
chr10	67555843	67555854
chr10	79145276	79145287
chr10	92760826	92760837
chr10	107772343	107772354
chr10	126607701	126607712
chr10	126777101	126777112
chr11	17360274	17360285
chr11	18774472	18774483
chr11	18845927	18845938
chr11	29924524	29924535
chr11	50193349	50193360
chr11	51419110	51419121
chr11	59990375	59990386
chr11	70051284	70051295
chr11	75471948	75471959
chr11	77305681	77305692
chr11	77797605	77797616
chr11	88396386	88396397
chr11	93857648	93857659
chr11	96557664	96557675
chr11	96572204	96572215
chr11	98802082	98802093
chr11	100258465	100258476
chr11	115967772	115967783
chr11	116295919	116295930
chr11	116938716	116938727
chr12	12911416	12911427
chr12	12945171	12945182
chr12	52792425	52792436
chr12	56921708	56921719
chr12	77471412	77471423
chr12	77505989	77506000
chr12	82049552	82049563
chr12	85559047	85559058
chr12	92826782	92826793
chr12	96933299	96933310
chr12	112778080	112778091
chr12	119539496	119539507
chr12	119889414	119889425
chr12	120073540	120073551
chr13	9386198	9386209
chr13	30077914	30077925
chr13	34221210	34221221
chr13	40811896	40811907
chr13	47024654	47024665
chr13	48358190	48358201
chr13	55314934	55314945
chr13	58498931	58498942
chr13	63667741	63667752
chr13	63668096	63668107
chr13	63670590	63670601
chr13	83879226	83879237
chr14	22352946	22352957
chr14	22803287	22803298
chr14	35124465	35124476
chr14	46081890	46081901
chr14	51546521	51546532
chr14	56443913	56443924
chr14	58417349	58417360
chr14	76248069	76248080
chr15	9126417	9126428
chr15	76158052	76158063
chr15	89186327	89186338
chr15	98701506	98701517
chr15	102077637	102077648
chr15	103345466	103345477
chr16	15638879	15638890
chr16	22405802	22405813
chr16	32246752	32246763
chr16	64851642	64851653
chr16	93605167	93605178
chr17	29176739	29176750
chr17	29588100	29588111
chr17	36001567	36001578
chr17	36115377	36115388
chr17	46812072	46812083
chr17	71195062	71195073
chr17	71346183	71346194
chr17	74927828	74927839
chr17	84353987	84353998
chr17	85115592	85115603
chr18	6515109	6515120
chr18	13897828	13897839
chr18	45719746	45719757
chr18	60938667	60938678
chr18	64084547	64084558
chr18	64498151	64498162
chr18	73822338	73822349
chr19	4756648	4756659
chr19	14671855	14671866
chr19	34953315	34953326
chr19	45088219	45088230
chr19	46403821	46403832
chr19	46913537	46913548
chr19	54027249	54027260
chr19	60656233	60656244
chr2	5059247	5059258
chr2	13496347	13496358
chr2	30326408	30326419
chr2	38782463	38782474
chr2	44893236	44893247
chr2	59963816	59963827
chr2	69422891	69422902
chr2	76208345	76208356
chr2	105528375	105528386
chr2	105530365	105530376
chr2	109518417	109518428
chr2	112106994	112107005
chr2	130732660	130732671
chr2	140497191	140497202
chr2	147013984	147013995
chr2	156004042	156004053
chr2	162758791	162758802
chr2	179300860	179300871
chr2	180655399	180655410
chr3	8000030	8000041
chr3	8510265	8510276
chr3	30492339	30492350
chr3	88357778	88357789
chr3	89031112	89031123
chr3	96211584	96211595
chr3	96217119	96217130
chr3	102862242	102862253
chr3	136334215	136334226
chr3	136334454	136334465
chr3	138188536	138188547
chr4	6615246	6615257
chr4	11313552	11313563
chr4	11315432	11315443
chr4	33417850	33417861
chr4	48292436	48292447
chr4	84169636	84169647
chr4	99323902	99323913
chr4	109652660	109652671
chr4	116771239	116771250
chr4	132567685	132567696
chr4	133570862	133570873
chr4	137778057	137778068
chr4	140864416	140864427
chr4	144484907	144484918
chr4	145149563	145149574
chr5	14025389	14025400
chr5	67614623	67614634
chr5	82077692	82077703
chr5	82077693	82077704
chr5	100395047	100395058
chr5	100464702	100464713
chr5	134790866	134790877
chr5	138042975	138042986
chr5	138052471	138052482
chr5	139469264	139469275
chr5	143722857	143722868
chr6	29383155	29383166
chr6	30123920	30123931
chr6	38505132	38505143
chr6	39350442	39350453
chr6	72383572	72383583
chr6	72811780	72811791
chr6	94233209	94233220
chr6	99469236	99469247
chr6	125112919	125112930
chr7	51562382	51562393
chr7	52622318	52622329
chr7	56705824	56705835
chr7	77934220	77934231
chr7	86609556	86609567
chr7	91031370	91031381
chr7	121623563	121623574
chr7	134890439	134890450
chr7	146434475	146434486
chr7	146765019	146765030
chr8	8690130	8690141
chr8	11556480	11556491
chr8	19976814	19976825
chr8	72520616	72520627
chr8	73222636	73222647
chr8	81551074	81551085
chr8	87501868	87501879
chr8	107821713	107821724
chr8	108489857	108489868
chr8	109460158	109460169
chr8	110384164	110384175
chr8	127422148	127422159
chr8	129588281	129588292
chr9	57352260	57352271
chr9	59333799	59333810
chr9	61232961	61232972
chr9	63605294	63605305
chr9	71728683	71728694
chr9	75222492	75222503
chrX	55285896	55285907
chrX	55293041	55293052
chrY	1636530	1636541
chr1	9687080	9687091
chr1	25068865	25068876
chr1	62818005	62818016
chr1	62818341	62818352
chr1	74902374	74902385
chr1	95375430	95375441
chr1	155325189	155325200
chr10	66510448	66510459
chr10	67573090	67573101
chr10	93104252	93104263
chr10	110981166	110981177
chr10	116593605	116593616
chr10	127982357	127982368
chr11	3548541	3548552
chr11	4964031	4964042
chr11	18772717	18772728
chr11	21903023	21903034
chr11	68903326	68903337
chr11	69140001	69140012
chr11	75464007	75464018
chr11	77305733	77305744
chr11	80291418	80291429
chr11	96688939	96688950
chr11	116714460	116714471
chr12	28026390	28026401
chr12	58646117	58646128
chr12	88607843	88607854
chr12	117520083	117520094
chr13	48358219	48358230
chr14	52689224	52689235
chr14	52691265	52691276
chr14	52818065	52818076
chr14	55058126	55058137
chr14	56328557	56328568
chr14	100683784	100683795
chr15	38008148	38008159
chr15	50721651	50721662
chr15	103063746	103063757
chr16	22405811	22405822
chr16	31081261	31081272
chr17	29601260	29601271
chr17	33042468	33042479
chr17	34160289	34160300
chr17	34163847	34163858
chr17	37185426	37185437
chr17	37188030	37188041
chr17	46822263	46822274
chr17	56904952	56904963
chr17	80461271	80461282
chr17	85122527	85122538
chr17	88463139	88463150
chr18	9213339	9213350
chr18	9213639	9213650
chr18	36447922	36447933
chr18	84255724	84255735
chr2	26491851	26491862
chr2	30946209	30946220
chr2	31615575	31615586
chr2	71367991	71368002
chr2	147011687	147011698
chr2	154247447	154247458
chr2	164646635	164646646
chr3	52217527	52217538
chr4	91032137	91032148
chr4	94717673	94717684
chr4	116768511	116768522
chr4	122673876	122673887
chr4	133158559	133158570
chr4	133840248	133840259
chr4	135869622	135869633
chr5	22939174	22939185
chr5	31357340	31357351
chr5	77696966	77696977
chr5	100395095	100395106
chr5	108698693	108698704
chr5	114221379	114221390
chr5	122907206	122907217
chr5	145304031	145304042
chr6	52108486	52108497
chr6	94233078	94233089
chr6	97155278	97155289
chr6	108163221	108163232
chr6	108406456	108406467
chr7	16632312	16632323
chr7	77934891	77934902
chr8	26861175	26861186
chr8	34497379	34497390
chr8	59966146	59966157
chr8	74135313	74135324
chr8	75015781	75015792
chr8	87501484	87501495
chr8	87514507	87514518
chr8	90479730	90479741
chr8	91561720	91561731
chr9	35029197	35029208
chr9	59497361	59497372
chr9	63605763	63605774
chr9	65026282	65026293
chrX	154036461	154036472
chr1	64168023	64168034
chr10	67744634	67744645
chr10	110944658	110944669
chr10	126776636	126776647
chr11	69811970	69811981
chr11	87403158	87403169
chr12	78062937	78062948
chr12	85534175	85534186
chr12	112277337	112277348
chr13	24894541	24894552
chr13	64263417	64263428
chr13	100286698	100286709
chr14	29324827	29324838
chr14	55706450	55706461
chr14	70161850	70161861
chr14	77140186	77140197
chr14	100683710	100683721
chr14	106250682	106250693
chr14	122864375	122864386
chr15	76534473	76534484
chr15	77626446	77626457
chr15	82184519	82184530
chr15	100305491	100305502
chr16	20621126	20621137
chr16	30601325	30601336
chr17	12312142	12312153
chr17	15970358	15970369
chr17	24345170	24345181
chr17	31991199	31991210
chr17	31991918	31991929
chr17	47734369	47734380
chr17	48015255	48015266
chr18	7869195	7869206
chr19	5054828	5054839
chr19	7415339	7415350
chr19	10343788	10343799
chr19	14673204	14673215
chr19	18706122	18706133
chr19	25558429	25558440
chr19	32832414	32832425
chr19	46836569	46836580
chr19	55819695	55819706
chr2	5062425	5062436
chr2	25994068	25994079
chr2	49307570	49307581
chr2	50943034	50943045
chr2	105519179	105519190
chr2	109758392	109758403
chr2	146746614	146746625
chr2	165633150	165633161
chr3	18594666	18594677
chr3	89047621	89047632
chr3	145421859	145421870
chr4	54961734	54961745
chr4	59818950	59818961
chr4	91007788	91007799
chr4	118966849	118966860
chr4	147991663	147991674
chr5	39076025	39076036
chr5	100465968	100465979
chr5	104888909	104888920
chr5	143579159	143579170
chr5	149338350	149338361
chr6	52113558	52113569
chr6	85239200	85239211
chr6	122611471	122611482
chr7	31248282	31248293
chr7	57034010	57034021
chr7	65925209	65925220
chr7	80659007	80659018
chr7	86805859	86805870
chr7	88974102	88974113
chr7	134913581	134913592
chr8	10924783	10924794
chr8	73042390	73042401
chr8	87162531	87162542
chr8	109948733	109948744
chr8	129588271	129588282
chr9	15119325	15119336
chr9	30876491	30876502
chr9	45821097	45821108
chr9	70055379	70055390
chr9	100978162	100978173
chrX	55285211	55285222
chrY	1592977	1592988
chr1	12807416	12807427
chr1	62748756	62748767
chr1	62823956	62823967
chr1	193731045	193731056
chr10	9519792	9519803
chr10	75109708	75109719
chr10	92701753	92701764
chr10	119911671	119911682
chr11	3548691	3548702
chr11	104302448	104302459
chr11	117647839	117647850
chr12	106265468	106265479
chr13	40823744	40823755
chr13	58498549	58498560
chr13	63667787	63667798
chr13	94269215	94269226
chr14	50145263	50145274
chr14	71034783	71034794
chr14	100684258	100684269
chr15	12047806	12047817
chr15	77739939	77739950
chr15	103355298	103355309
chr16	16867735	16867746
chr16	25583957	25583968
chr17	16355658	16355669
chr17	24345745	24345756
chr18	6516200	6516211
chr18	34936683	34936694
chr18	38004138	38004149
chr18	64500740	64500751
chr18	65047287	65047298
chr18	75553778	75553789
chr19	16565307	16565318
chr19	46119576	46119587
chr2	59186059	59186070
chr2	91770992	91771003
chr2	92025340	92025351
chr2	115895726	115895737
chr4	116802944	116802955
chr4	125212537	125212548
chr4	132441115	132441126
chr4	135700961	135700972
chr5	26334402	26334413
chr5	150998966	150998977
chr6	37637122	37637133
chr7	148206729	148206740
chr8	27271311	27271322
chr1	11266584	11266595
chr1	39633797	39633808
chr1	142321888	142321899
chr1	145546427	145546438
chr1	180245182	180245193
chr10	26095303	26095314
chr10	26357418	26357429
chr10	40091759	40091770
chr10	67739133	67739144
chr10	101840873	101840884
chr10	101840874	101840885
chr10	126607683	126607694
chr10	127523441	127523452
chr10	127667378	127667389
chr11	60592457	60592468
chr11	61666841	61666852
chr11	77928949	77928960
chr11	85651639	85651650
chr11	115397300	115397311
chr11	117828892	117828903
chr12	4924518	4924529
chr12	56592112	56592123
chr12	88224320	88224331
chr13	44847496	44847507
chr13	63532864	63532875
chr13	110474333	110474344
chr13	114841587	114841598
chr14	52691500	52691511
chr14	98694674	98694685
chr15	99054967	99054978
chr16	73863335	73863346
chr17	15082142	15082153
chr17	31991171	31991182
chr17	34085185	34085196
chr18	34532116	34532127
chr18	36048924	36048935
chr18	36098486	36098497
chr18	76061423	76061434
chr19	8905961	8905972
chr19	42458128	42458139
chr19	53392476	53392487
chr2	16277970	16277981
chr2	72827000	72827011
chr2	72827007	72827018
chr2	93997980	93997991
chr2	105531751	105531762
chr2	152655695	152655706
chr2	156005357	156005368
chr2	169710171	169710182
chr3	88306991	88307002
chr4	59870497	59870508
chr4	84316264	84316275
chr4	139962549	139962560
chr4	144483580	144483591
chr5	5557294	5557305
chr5	68022774	68022785
chr5	120118391	120118402
chr5	143668380	143668391
chr5	147647442	147647453
chr6	37637050	37637061
chr6	64679359	64679370
chr6	131330957	131330968
chr7	29724962	29724973
chr7	91030941	91030952
chr7	97129240	97129251
chr7	133646649	133646660
chr8	8660481	8660492
chr8	15028667	15028678
chr8	49895446	49895457
chr8	74208133	74208144
chr8	81016910	81016921
chr8	81552477	81552488
chr8	90184368	90184379
chr9	50816925	50816936
chr9	69612643	69612654
chr9	69613764	69613775
chr1	39633788	39633799
chr1	91825274	91825285
chr10	92757764	92757775
chr10	121177004	121177015
chr11	19964800	19964811
chr11	77305364	77305375
chr11	86169938	86169949
chr11	113545277	113545288
chr12	56042506	56042517
chr12	80784459	80784470
chr12	86337825	86337836
chr13	44116161	44116172
chr14	49792327	49792338
chr14	56328766	56328777
chr14	99498036	99498047
chr15	10908375	10908386
chr15	102329362	102329373
chr16	36651613	36651624
chr17	35048558	35048569
chr18	34165652	34165663
chr18	36049380	36049391
chr18	61558685	61558696
chr19	7054256	7054267
chr2	140494197	140494208
chr2	156665634	156665645
chr3	29664934	29664945
chr3	96401095	96401106
chr4	84169279	84169290
chr4	108506125	108506136
chr4	130219341	130219352
chr4	138011226	138011237
chr5	28115225	28115236
chr5	32913577	32913588
chr5	109980857	109980868
chr5	129108071	129108082
chr6	131330340	131330351
chr7	114760857	114760868
chr7	148256773	148256784
chr9	100544103	100544114
chr1	120973909	120973920
chr10	69842629	69842640
chr11	33102598	33102609
chr11	97434018	97434029
chr11	102172725	102172736
chr13	64081897	64081908
chr13	114842807	114842818
chr14	55692532	55692543
chr15	30576980	30576991
chr15	42507811	42507822
chr18	66097817	66097828
chr18	84258087	84258098
chr19	4803573	4803584
chr3	34983719	34983730
chr4	54962840	54962851
chr4	117254183	117254194
chr4	145136194	145136205
chr5	107124761	107124772
chr7	53175711	53175722
chr7	148340553	148340564
chr9	44689035	44689046
chr13	23789950	23789961
chr1	12804681	12804692
chr1	16811475	16811486
chr1	57031081	57031092
chr1	59433622	59433633
chr1	84835372	84835383
chr10	57206375	57206386
chr10	127030970	127030981
chr11	26003956	26003967
chr11	86400593	86400604
chr12	75008593	75008604
chr12	88222832	88222843
chr13	63821043	63821054
chr14	103488610	103488621
chr14	122879159	122879170
chr15	98702308	98702319
chr16	4597038	4597049
chr16	20186388	20186399
chr16	29883515	29883526
chr17	35298763	35298774
chr2	105521637	105521648
chr2	154482975	154482986
chr3	83570728	83570739
chr3	130806425	130806436
chr3	135130808	135130819
chr4	117082467	117082478
chr5	17865884	17865895
chr6	97912469	97912480
chr6	142912995	142913006
chr7	31255953	31255964
chr9	34924285	34924296
chr9	74711096	74711107
chrY	1759221	1759232
chr11	86316298	86316309
chr1	13650482	13650493
chr1	72921535	72921546
chr10	84223090	84223101
chr11	30167959	30167970
chr11	97524983	97524994
chr11	108284865	108284876
chr12	12911534	12911545
chr12	112079678	112079689
chr12	116855489	116855500
chr14	15465857	15465868
chr14	58144392	58144403
chr14	80169520	80169531
chr15	88693153	88693164
chr15	103057545	103057556
chr16	84835597	84835608
chr17	79755758	79755769
chr19	10956188	10956199
chr19	38299069	38299080
chr2	49922031	49922042
chr2	93678294	93678305
chr3	30997251	30997262
chr3	53257563	53257574
chr3	88292342	88292353
chr4	133042113	133042124
chr5	29708852	29708863
chr5	114355785	114355796
chr5	129107237	129107248
chr6	4627735	4627746
chrY	1759911	1759922
chr1	3660723	3660734
chr1	11319364	11319375
chr1	129900744	129900755
chr1	173152539	173152550
chr10	12511954	12511965
chr11	21907859	21907870
chr11	29592997	29593008
chr11	70462736	70462747
chr11	86571342	86571353
chr11	94850295	94850306
chr11	96636802	96636813
chr12	3110167	3110178
chr12	113385077	113385088
chr13	37919273	37919284
chr13	63673107	63673118
chr13	76080671	76080682
chr14	102053853	102053864
chr15	51424653	51424664
chr15	53177787	53177798
chr15	98702133	98702144
chr17	10512612	10512623
chr17	37183415	37183426
chr18	10181520	10181531
chr18	30670913	30670924
chr19	32417523	32417534
chr19	43574960	43574971
chr2	17960411	17960422
chr2	26357950	26357961
chr2	49306927	49306938
chr2	76638594	76638605
chr2	91768309	91768320
chr2	119303083	119303094
chr3	86668407	86668418
chr3	135354383	135354394
chr4	109656914	109656925
chr4	118809034	118809045
chr4	133808032	133808043
chr5	104889176	104889187
chr6	30254236	30254247
chr6	38501415	38501426
chr6	125430554	125430565
chr7	26599965	26599976
chr7	108077801	108077812
chr8	72413340	72413351
chr8	109459765	109459776
chr1	62811818	62811829
chr11	104093876	104093887
chr13	23629291	23629302
chr15	42508553	42508564
chr15	99553696	99553707
chr17	16355676	16355687
chr17	33767394	33767405
chr17	81063361	81063372
chr17	84032474	84032485
chr19	10953257	10953268
chr2	32986067	32986078
chr2	120556821	120556832
chr4	108505933	108505944
chr4	125880119	125880130
chr4	132567880	132567891
chr5	32762974	32762985
chr7	35507255	35507266
chr7	104132635	104132646
chr8	72875381	72875392
chr9	31796572	31796583
chr9	113362475	113362486
chrX	50097854	50097865
chrX	55292105	55292116
chr1	182784556	182784567
chr11	45666125	45666136
chr11	76307763	76307774
chr11	96817521	96817532
chr11	98812023	98812034
chr12	77506209	77506220
chr13	17787336	17787347
chr15	61869551	61869562
chr16	20189449	20189460
chr16	25584939	25584950
chr2	105528772	105528783
chr2	180445013	180445024
chr3	83996022	83996033
chr3	101967220	101967231
chr4	145136163	145136174
chr5	87780661	87780672
chr5	136438981	136438992
chr5	138227621	138227632
chr6	72644399	72644410
chr7	26451329	26451340
chr8	48373573	48373584
chr8	87501654	87501665
chr8	107809665	107809676
chr9	88376060	88376071
chr9	118388544	118388555
chr1	183952285	183952296
chr10	129730774	129730785
chr11	18858629	18858640
chr11	97395944	97395955
chr11	98804752	98804763
chr11	101031202	101031213
chr11	116299334	116299345
chr17	85358713	85358724
chr18	45719323	45719334
chr18	61718189	61718200
chr2	17969190	17969201
chr2	103638165	103638176
chr2	179960229	179960240
chr3	96963148	96963159
chr3	107134616	107134627
chr4	8680186	8680197
chr4	155366685	155366696
chr5	65194635	65194646
chr5	65928530	65928541
chr7	134913288	134913299
chr8	74208211	74208222
chrY	1770601	1770612
chr1	121317629	121317640
chr1	158868985	158868996
chr1	173434317	173434328
chr11	3998272	3998283
chr11	28753311	28753322
chr11	29649304	29649315
chr11	95176813	95176824
chr11	104304336	104304347
chr12	99158574	99158585
chr14	22669148	22669159
chr15	25341933	25341944
chr16	16303393	16303404
chr2	146659888	146659899
chr3	12217976	12217987
chr3	27554566	27554577
chr4	46520077	46520088
chr5	115750188	115750199
chr5	148537997	148538008
chr6	29998524	29998535
chr6	86475272	86475283
chrX	71491964	71491975
chr1	64579664	64579675
chr10	119913880	119913891
chr12	82051107	82051118
chr12	119539389	119539400
chr13	40825596	40825607
chr14	77978796	77978807
chr17	47277317	47277328
chr19	32833361	32833372
chr2	135487192	135487203
chr4	15193756	15193767
chr4	131866193	131866204
chr4	145143438	145143449
chr5	12563179	12563190
chr5	147966946	147966957
chr7	134850777	134850788
chr8	37671873	37671884
chr9	63729089	63729100
chr1	173182821	173182832
chr11	22768795	22768806
chr11	29273552	29273563
chr11	95926758	95926769
chr12	81319485	81319496
chr13	40809423	40809434
chr16	43609938	43609949
chr19	7028590	7028601
chr19	7341487	7341498
chr2	148509506	148509517
chr2	157391109	157391120
chr3	95464697	95464708
chr4	100482776	100482787
chr5	54389837	54389848
chr6	113026115	113026126
chr7	36369995	36370006
chr9	7915162	7915173
chr9	85736222	85736233
chr10	8238552	8238563
chr10	12636318	12636329
chr10	44167455	44167466
chr10	114794002	114794013
chr11	98812757	98812768
chr12	99497373	99497384
chr12	120073934	120073945
chr13	113202643	113202654
chr14	77663250	77663261
chr15	89185156	89185167
chr16	43800728	43800739
chr16	78302166	78302177
chr18	35021670	35021681
chr3	89029277	89029288
chr5	123487761	123487772
chr8	94884608	94884619
chr8	97857410	97857421
chr8	109459717	109459728
chr10	79145249	79145260
chr11	69136352	69136363
chr13	30075600	30075611
chr14	62300019	62300030
chr16	22437169	22437180
chr17	39982623	39982634
chr19	14669890	14669901
chr2	70663256	70663267
chr3	94966976	94966987
chr4	46520113	46520124
chr4	140860224	140860235
chr5	64823077	64823088
chr6	125039473	125039484
chr7	16985857	16985868
chr7	28118589	28118600
chr7	127039005	127039016
chr10	88011536	88011547
chr10	128071300	128071311
chr10	129730962	129730973
chr11	19883533	19883544
chr11	86620085	86620096
chr13	5693938	5693949
chr13	63664240	63664251
chr15	102244781	102244792
chr18	56097682	56097693
chr2	28930267	28930278
chr4	54084937	54084948
chr7	29747125	29747136
chr7	116759723	116759734
chr11	74537265	74537276
chr11	78003865	78003876
chr12	109242476	109242487
chr13	113202608	113202619
chr15	98931404	98931415
chr16	98183538	98183549
chr18	73863363	73863374
chr2	75471297	75471308
chr3	40886747	40886758
chr4	59819036	59819047
chr5	68237663	68237674
chr5	136386790	136386801
chr6	67227860	67227871
chr6	67485600	67485611
chr7	88621955	88621966
chr7	128061288	128061299
chr11	68874150	68874161
chr14	47005628	47005639
chr14	75347438	75347449
chr2	143740591	143740602
chr4	45523203	45523214
chr5	67487420	67487431
chr6	35083790	35083801
chr7	26053862	26053873
chr7	97591317	97591328
chr9	61221087	61221098
chr9	106359550	106359561
chr9	108729582	108729593
chr10	33931610	33931621
chr14	46076294	46076305
chr15	74502338	74502349
chr18	34936642	34936653
chr3	148748265	148748276
chr4	155268514	155268525
chr6	86475584	86475595
chr6	113026758	113026769
chr7	80686780	80686791
chr10	20068219	20068230
chr12	88234372	88234383
chr15	36723243	36723254
chr15	56573694	56573705
chr17	29322488	29322499
chr17	31459066	31459077
chr18	35021103	35021114
chr3	7613184	7613195
chr3	30501559	30501570
chr5	102498958	102498969
chr5	129107670	129107681
chr7	146768217	146768228
chr14	55732427	55732438
chr15	51649663	51649674
chr18	64086257	64086268
chr18	75533670	75533681
chr18	78018939	78018950
chr2	60214166	60214177
chr2	84475303	84475314
chr4	133573986	133573997
chr5	54390138	54390149
chr6	52184793	52184804
chr7	148402660	148402671
chr9	114474049	114474060
chr1	88479681	88479692
chr10	36857064	36857075
chr12	71447818	71447829
chr14	80168732	80168743
chr4	104873629	104873640
chr4	133221584	133221595
chr6	54649050	54649061
chr6	124869812	124869823
chr9	64023928	64023939
chr10	80867579	80867590
chr11	22497336	22497347
chr11	97362323	97362334
chr13	23853842	23853853
chr14	41780135	41780146
chr15	10395806	10395817
chr15	10395993	10396004
chr3	80841077	80841088
chr3	146433020	146433031
chr4	133220724	133220735
chr5	118347786	118347797
chr6	115626313	115626324
chr1	12682388	12682399
chr1	138847015	138847026
chr14	56109357	56109368
chr15	8395513	8395524
chr17	37183697	37183708
chr19	29176110	29176121
chr2	109518443	109518454
chr2	168032124	168032135
chr3	136333520	136333531
chr4	10327716	10327727
chr4	104041476	104041487
chr7	108972676	108972687
chr10	27794594	27794605
chr11	45935032	45935043
chr17	47730456	47730467
chr6	23789478	23789489
chr6	124778520	124778531
chr8	87445048	87445059
chr1	12807511	12807522
chr1	153937362	153937373
chr11	97662173	97662184
chr12	56593431	56593442
chr12	96932326	96932337
chr19	34952511	34952522
chr19	43581463	43581474
chr5	67068192	67068203
chr8	8683402	8683413
chr11	12364809	12364820
chr11	98319543	98319554
chr12	25777918	25777929
chr13	17897121	17897132
chr18	47528350	47528361
chr19	4398331	4398342
chr2	152630450	152630461
chr4	86394932	86394943
chrX	53513895	53513906
chr10	126496482	126496493
chr14	29325049	29325060
chr18	84879568	84879579
chr2	25080405	25080416
chr3	102953005	102953016
chr1	3660753	3660764
chr1	155303855	155303866
chr11	20442948	20442959
chr11	49622598	49622609
chr11	87404721	87404732
chr15	77045703	77045714
chr16	98183730	98183741
chrX	7299394	7299405
chr1	156945937	156945948
chr11	88808531	88808542
chr11	97049346	97049357
chr11	102177758	102177769
chr11	111705329	111705340
chr12	112780020	112780031
chr13	44827131	44827142
chr14	99712390	99712401
chr15	10395731	10395742
chr15	75723731	75723742
chr17	17965724	17965735
chr18	65991949	65991960
chr19	29081501	29081512
chr19	37281353	37281364
chr4	94828299	94828310
chr6	120314784	120314795
chr11	51418215	51418226
chr11	107409702	107409713
chr14	52629089	52629100
chr14	67486439	67486450
chr15	98931476	98931487
chr4	99317755	99317766
chr9	110152914	110152925
chr1	25236624	25236635
chr11	98801793	98801804
chr11	103827895	103827906
chr11	104445390	104445401
chr12	64585349	64585360
chr12	112949329	112949340
chr3	94818111	94818122
chr3	102799813	102799824
chr8	37640227	37640238
chr8	74194631	74194642
chr13	63674088	63674099
chr14	21555020	21555031
chr15	96472889	96472900
chr18	34936707	34936718
chr2	56973061	56973072
chr2	84464835	84464846
chr2	153171261	153171272
chr2	154876415	154876426
chr3	103084188	103084199
chr8	73224294	73224305
chr1	133423725	133423736
chr11	18916781	18916792
chr14	22805613	22805624
chr15	98724733	98724744
chr19	24251811	24251822
chr3	107134448	107134459
chr4	132613905	132613916
chr1	63492562	63492573
chr11	3190873	3190884
chr11	20641457	20641468
chr12	103996293	103996304
chr14	103498507	103498518
chr15	99532845	99532856
chr2	37308096	37308107
chr4	82151284	82151295
chr8	91793511	91793522
chr8	111233118	111233129
chr16	11254091	11254102
chr16	20501815	20501826
chr4	28894049	28894060
chr5	15440370	15440381
chr11	48620281	48620292
chr14	122881937	122881948
chr2	51030967	51030978
chr4	128916145	128916156
chr5	23958927	23958938
chr13	114518468	114518479
chr2	146747159	146747170
chr7	30236120	30236131
chr11	5395480	5395491
chr11	116614071	116614082
chr17	27085771	27085782
chr19	46578228	46578239
chr2	152630201	152630212
chr3	33699277	33699288
chr7	135667379	135667390
chr13	35833269	35833280
chr15	78235841	78235852
chr18	75542738	75542749
chr19	45071470	45071481
chr5	122908195	122908206
chr8	111250693	111250704
chr12	88253680	88253691
chr13	96373974	96373985
chr17	28828733	28828744
chr3	41367348	41367359
chr3	80834462	80834473
chr8	12502361	12502372
chr11	66839432	66839443
chr11	116713374	116713385
chr14	65568102	65568113
chr15	79844978	79844989
chr17	35646123	35646134
chr8	40124403	40124414
chr1	133417755	133417766
chr16	20501459	20501470
chr8	80962011	80962022
chr9	62191550	62191561
chr16	73009882	73009893
chr2	37298553	37298564
chr2	131004795	131004806
chr4	108506081	108506092
chr15	13023825	13023836
chr18	38115565	38115576
chr6	21936871	21936882
chr9	72122640	72122651
chrX	166429181	166429192
chr11	40547631	40547642
chr13	55566145	55566156
chr4	84321426	84321437
chr4	132091526	132091537
chr4	144482686	144482697
chr6	67217271	67217282
chr7	75097905	75097916
chr1	75475508	75475519
chr16	29885139	29885150
chr3	52073984	52073995
chr5	109980194	109980205
chr10	8598598	8598609
chr11	94072085	94072096
chr14	79132729	79132740
chr18	45719728	45719739
chr18	62339303	62339314
chr8	74842938	74842949
chr19	32463020	32463031
chr19	54019574	54019585
chr2	74550811	74550822
chr3	87950137	87950148
chr12	28023781	28023792
chr13	32007783	32007794
chr14	52947245	52947256
chr7	148279719	148279730
chr1	57029896	57029907
chr10	79624039	79624050
chr12	85514196	85514207
chr14	79132557	79132568
chr15	10395919	10395930
chr15	103046062	103046073
chr19	60656539	60656550
chr3	61170096	61170107
chr4	117087902	117087913
chr9	44691591	44691602
chr10	126725922	126725933
chr17	91029514	91029525
chr2	84577582	84577593
chr14	22336520	22336531
chr3	151885864	151885875
chr7	87171924	87171935
chr9	109000685	109000696
chr13	23839082	23839093
chr1	95073483	95073494
chr10	69559530	69559541
chr10	111837289	111837300
chr3	40549593	40549604
chr3	89083663	89083674
chr1	154933539	154933550
chr10	75413808	75413819
chr15	7481810	7481821
chr19	9056509	9056520
chr19	40345918	40345929
chr2	156247056	156247067
chr5	115750227	115750238
chr7	25692240	25692251
chr13	110391843	110391854
chr16	13903072	13903083
chr2	31428335	31428346
chr13	21809974	21809985
chr1	141318922	141318933
chr10	52137429	52137440
chr18	18876002	18876013
chr18	36024837	36024848
chr4	6918019	6918030
chr7	140003881	140003892
chr1	88423906	88423917
chr12	77356404	77356415
chr13	23643152	23643163
chr15	58894829	58894840
chr7	31371641	31371652
chr1	133421415	133421426
chr11	28484365	28484376
chr14	32942220	32942231
chr9	99320849	99320860
chr14	51427355	51427366
chr10	4540490	4540501
chr13	83879604	83879615
chr14	122879260	122879271
chr19	10176306	10176317
chr6	88153054	88153065
chr9	49605297	49605308
chr11	23278499	23278510
chr11	23979832	23979843
chr12	81211285	81211296
chr15	76062423	76062434
chr4	117046441	117046452
chr4	135700281	135700292
chr5	30134429	30134440
chr9	70266695	70266706
chr12	73862102	73862113
chr4	98534100	98534111
chr1	182706432	182706443
chr5	109980952	109980963
chr10	66363917	66363928
chr11	72946499	72946510
chr3	119486003	119486014
chr5	97409270	97409281
chr6	122559745	122559756
chr8	81553628	81553639
chr12	28026412	28026423
chr18	83084107	83084118
chr3	148005758	148005769
chr11	101325820	101325831
chr7	16986901	16986912
chr9	47339965	47339976
chr13	21842011	21842022
chr11	68505554	68505565
chr11	102178460	102178471
chr17	15517758	15517769
chr2	73732563	73732574
chr3	96963107	96963118
chr7	26539689	26539700
chr8	109460684	109460695
chr11	68213376	68213387
chr11	69376211	69376222
chr4	133671970	133671981
chr6	64680674	64680685
chr7	86805397	86805408
chr2	112106410	112106421
chr3	51081697	51081708
chr5	31502707	31502718
chr8	37311650	37311661
chr11	87403954	87403965
chr3	27555998	27556009
chr5	109981639	109981650
chr6	67484826	67484837
chr6	116300892	116300903
chr8	94885656	94885667
chr16	11253740	11253751
chr16	15636365	15636376
chr17	88803903	88803914
chr3	101406523	101406534
chr9	120039967	120039978
chr1	12797534	12797545
chr1	57030592	57030603
chr11	29924425	29924436
chr11	117171373	117171384
chr16	87454185	87454196
chr2	150464134	150464145
chr11	94853732	94853743
chr14	55050205	55050216
chr17	35372664	35372675
chr15	102239828	102239839
chr19	6302576	6302587
chr2	128956044	128956055
chr5	89102839	89102850
chr9	105547096	105547107
chr12	112910989	112911000
chr15	10395956	10395967
chr6	144403191	144403202
chr12	81911120	81911131
chr17	27085457	27085468
chr3	94963373	94963384
chr10	110735809	110735820
chr6	22306155	22306166
chr7	133646669	133646680
chr8	23538333	23538344
chr17	45682217	45682228
chr6	7794708	7794719
chr11	120456414	120456425
chr16	94592583	94592594
chr3	110053510	110053521
chr8	11008232	11008243
chr11	30167120	30167131
chr11	100136272	100136283
chr13	64104617	64104628
chr15	10395620	10395631
chr15	89204512	89204523
chr17	88840111	88840122
chr6	97160753	97160764
chr7	99890159	99890170
chr11	52154854	52154865
chr16	73013347	73013358
chr19	12535814	12535825
chr2	69596328	69596339
chr3	148746696	148746707
chr6	4853425	4853436
chr7	26056320	26056331
chr8	106966373	106966384
chr9	85738487	85738498
chr9	100544749	100544760
chr10	77829254	77829265
chr14	99699855	99699866
chr11	77500450	77500461
chr13	112279821	112279832
chr2	92046650	92046661
chr8	73024789	73024800
chr11	100824957	100824968
chr17	93002447	93002458
chr18	67884136	67884147
chrX	166429331	166429342
chr11	106889552	106889563
chr17	36005537	36005548
chr18	38115468	38115479
chr5	77549066	77549077
chr17	33275462	33275473
chr3	147625899	147625910
chr5	31208500	31208511
chr14	76817302	76817313
chr8	120808582	120808593
chr9	27106386	27106397
chr10	66590151	66590162
chr2	31428480	31428491
chr2	56969309	56969320
chr2	106522765	106522776
chr13	14155583	14155594
chr13	54723771	54723782
chr4	84319991	84320002
chr5	25004308	25004319
chr6	72627788	72627799
chr11	23556081	23556092
chr8	37674051	37674062
chr16	33185181	33185192
chr5	15440990	15441001
chr5	115605971	115605982
chr17	30712580	30712591
chr2	153172404	153172415
chr8	74049670	74049681
chr17	66300249	66300260
chr5	109981235	109981246
chr7	4095456	4095467
chr7	80520734	80520745
chr9	108467026	108467037
chr10	127846780	127846791
chr11	54683818	54683829
chr2	30326623	30326634
chr5	125665388	125665399
chr6	100238651	100238662
chr6	125142568	125142579
chr7	19761918	19761929
chr8	109395860	109395871
chr7	4103350	4103361
chr9	118393463	118393474
chr14	32480369	32480380
chr10	80617480	80617491
chr14	99700885	99700896
chr19	14745365	14745376
chr19	6404978	6404989
chr4	91032416	91032427
chr16	49855878	49855889
chr11	102259703	102259714
chr8	87441993	87442004
chr9	21260063	21260074
chr13	46823051	46823062
chr14	28242151	28242162
chr5	22939476	22939487
chr7	52105441	52105452
chr11	75493346	75493357
chr13	22132407	22132418
chr11	35231498	35231509
chr13	48356967	48356978
chr14	77977516	77977527
chr4	139173979	139173990
chr10	25152347	25152358
chr2	90420997	90421008
chr2	154247270	154247281
chr12	113385805	113385816
chr18	66101189	66101200
chr13	86060579	86060590
chr6	102680581	102680592
chr9	66897204	66897215
chr18	78020574	78020585
chr5	67011579	67011590
chr1	39592614	39592625
chr10	80406691	80406702
chr14	31941865	31941876
chr3	133180072	133180083
chr6	39351082	39351093
chr18	13106023	13106034
chr17	29627049	29627060
chr3	94818934	94818945
chr12	76697357	76697368
chr12	70996227	70996238
chr15	74366347	74366358
chr12	119539297	119539308
chr5	130231026	130231037
chr18	35972761	35972772
chr2	105521603	105521614
chr13	28867316	28867327
chr19	43574877	43574888
chr4	135734405	135734416
chr14	20902275	20902286
chr4	117052889	117052900
chr8	114489182	114489193
chr9	108995511	108995522
chr9	114295452	114295463
chr12	56921165	56921176
chr14	32644587	32644598
chr13	23713666	23713677
chr4	128800170	128800181
chr4	132581498	132581509
chr15	76500141	76500152
chr16	85801652	85801663
chr10	119267620	119267631
chr18	37966397	37966408
chr3	86029240	86029251
chr12	117519189	117519200
chr9	70504216	70504227
chr11	102178432	102178443
chr11	85657197	85657208
chr19	47402764	47402775
chr2	49303504	49303515
chr2	140494576	140494587
chr3	90236708	90236719
chr5	134931676	134931687
chr10	20032608	20032619
chr11	59988794	59988805
chr19	55818641	55818652
chr2	17949946	17949957
chr10	28212743	28212754
chr11	100571885	100571896
chr12	32522158	32522169
chr12	107413157	107413168
chr18	20716516	20716527
chr8	86479235	86479246
chr12	80784344	80784355
chr15	34012756	34012767
chr2	157294965	157294976
chrX	166429476	166429487
chr2	154233610	154233621
chr14	55732879	55732890
chr2	164658362	164658373
chr9	114412913	114412924
chr1	174078314	174078325
chr11	101323567	101323578
chr13	30078733	30078744
chr5	107125436	107125447
chr11	69814255	69814266
chr12	8637087	8637098
chr12	12945984	12945995
chr12	54162058	54162069
chr3	68841649	68841660
chr11	77839516	77839527
chr8	119782449	119782460
chr4	133809188	133809199
chr5	25004045	25004056
chr19	53464905	53464916
chr14	61574936	61574947
chr18	7001562	7001573
chr4	130219419	130219430
chr6	112708055	112708066
chr17	66868660	66868671
chr9	99329160	99329171
chr9	108352065	108352076
chr7	105510140	105510151
chr14	21000181	21000192
chr17	37139739	37139750
chr2	51002967	51002978
chr5	31220827	31220838
chr3	151878076	151878087
chr11	51460990	51461001
chr10	59362425	59362436
chr19	37961406	37961417
chr8	72519940	72519951
chr9	119892119	119892130
chr6	38504873	38504884
chr8	88078886	88078897
chr10	45205727	45205738
chr13	19715348	19715359
chr2	130732525	130732536
chr3	131026177	131026188
chr12	78063573	78063584
chr11	8525712	8525723
chr16	25040291	25040302
chr19	9064648	9064659
chr18	33992273	33992284
chr17	32458701	32458712
chr2	17950672	17950683
chr1	153726578	153726589
chr11	23977535	23977546
chr11	96684909	96684920
chr5	75411057	75411068
chr2	101970932	101970943
chr7	29381817	29381828
chrX	71495084	71495095
chr18	38733616	38733627
chr5	15440302	15440313
chr2	84583062	84583073
chr6	31898324	31898335
chr14	56381605	56381616
chr3	94590417	94590428
chr6	66485439	66485450
chr12	86337377	86337388
chr11	115891588	115891599
chr4	82154160	82154171
chr9	59526581	59526592
chr2	17950671	17950682
chr8	86727481	86727492
chr3	57378951	57378962
chr1	133025957	133025968
chr10	80925061	80925072
chr12	80781296	80781307
chr4	11506335	11506346
chr6	87860105	87860116
chr1	88478945	88478956
chr19	11894534	11894545
chr19	32336946	32336957
chr6	87931357	87931368
chr7	91030856	91030867
chr8	111248843	111248854
chr11	23976920	23976931
chr12	42831087	42831098
chr8	87597629	87597640
chr10	44161739	44161750
chr8	126545205	126545216
chr17	65999163	65999174
chr4	62070606	62070617
chr9	107611718	107611729
chr7	148036672	148036683
chr2	163318454	163318465
chr7	53178572	53178583
chr1	133029125	133029136
chr10	62347072	62347083
chr9	44291495	44291506
chr16	36072357	36072368
chr9	10938490	10938501
chr9	108471194	108471205
chr1	43502306	43502317
chr10	80395083	80395094
chr15	42505737	42505748
chr16	85801241	85801252
chr19	41552389	41552400
chr5	92531738	92531749
chr14	106292092	106292103
chr5	111237161	111237172
chr1	107561163	107561174
chr5	82089404	82089415
chr1	88400055	88400066
chr1	90184045	90184056
chr13	58227199	58227210
chr5	108502483	108502494
chr6	83069659	83069670
chr3	102862456	102862467
chr9	57654573	57654584
chr6	125114363	125114374
chr11	97432012	97432023
chr7	31221064	31221075
chr10	33903779	33903790
chr4	22205830	22205841
chr17	15514265	15514276
chr4	135733259	135733270
chr15	38230827	38230838
chr2	132078536	132078547
chr3	30996542	30996553
chr3	40487428	40487439
chr6	94233984	94233995
chr12	74646895	74646906
chr5	109979647	109979658
chr11	69809610	69809621
chr2	108688338	108688349
chr2	135484358	135484369
chr7	80522323	80522334
chr3	89187906	89187917
chr4	62069657	62069668
chr1	133420992	133421003
chr10	128346081	128346092
chr13	118009504	118009515
chr14	47993531	47993542
chr14	99698377	99698388
chr3	34652927	34652938
chr5	138226157	138226168
chr15	41434806	41434817
chr16	48608952	48608963
chr3	50685859	50685870
chr8	91553980	91553991
chr1	13363119	13363130
chr13	104899681	104899692
chr13	108680783	108680794
chr8	91558203	91558214
chr11	20636528	20636539
chr5	97516975	97516986
chr15	76911098	76911109
chr7	38893081	38893092
chr11	68505319	68505330
chr12	84937714	84937725
chr9	62192180	62192191
chr12	41563676	41563687
chr14	71034843	71034854
chr2	117940477	117940488
chr7	56808826	56808837
chr8	47658823	47658834
chr8	59992134	59992145
chr15	37990007	37990018
chr5	3341593	3341604
chr18	35230563	35230574
chr13	23776526	23776537
chr17	90789847	90789858
chr3	90268965	90268976
chr5	109981857	109981868
chr9	107474455	107474466
chr14	70948111	70948122
chr15	8683576	8683587
chr6	148933357	148933368
chr7	134161604	134161615
chr5	13615476	13615487
chr6	4853292	4853303
chr19	31157814	31157825
chr5	123961264	123961275
chr10	26051626	26051637
chr15	31296996	31297007
chr3	102935878	102935889
chr8	87508921	87508932
chr9	99317370	99317381
chr4	40894776	40894787
chr8	72405900	72405911
chr11	86497438	86497449
chr5	73599406	73599417
chr5	128097546	128097557
chr11	53573448	53573459
chr8	47295925	47295936
chr1	14745747	14745758
chr10	127848873	127848884
chr10	7401267	7401278
chr10	92624536	92624547
chr1	154613848	154613859
chr4	109987933	109987944
chr17	37187920	37187931
chr6	134871851	134871862
chr13	23713643	23713654
chr13	16855772	16855783
chr1	88201967	88201978
chr11	8539636	8539647
chr11	78002985	78002996
chr15	102335826	102335837
chr19	43581830	43581841
chr11	69231456	69231467
chr11	98797994	98798005
chr14	22400525	22400536
chr1	46910239	46910250
chr11	19824822	19824833
chr3	108394555	108394566
chr3	110052928	110052939
chr1	52289518	52289529
chr2	121282922	121282933
chr2	147012763	147012774
chr14	12537570	12537581
chr15	78731452	78731463
chr16	13779851	13779862
chr3	83994809	83994820
chr4	134581581	134581592
chr14	52816878	52816889
chr12	101438725	101438736
chr2	180476092	180476103
chr4	133221353	133221364
chr1	12979995	12980006
chr11	69212629	69212640
chr12	110031018	110031029
chr14	122678021	122678032
chr3	89767174	89767185
chr19	4328995	4329006
chr15	81353754	81353765
chr4	118740122	118740133
chr6	66986554	66986565
chr10	127987564	127987575
chr13	23843451	23843462
chr17	69733097	69733108
chr4	82151071	82151082
chr9	21574521	21574532
chr10	81098489	81098500
chr5	123610897	123610908
chr16	78302188	78302199
chr2	30329693	30329704
chr1	180262425	180262436
chr10	51968621	51968632
chr13	23647666	23647677
chr17	15967715	15967726
chr4	123341230	123341241
chr13	58228475	58228486
chr15	78240539	78240550
chr1	63492962	63492973
chr1	138846827	138846838
chr2	105526084	105526095
chr8	46020127	46020138
chr9	71959718	71959729
chr9	50793155	50793166
chr11	69208517	69208528
chr15	103348728	103348739
chr17	71200039	71200050
chr11	74981815	74981826
chr12	88224173	88224184
chr2	165709466	165709477
chr8	72409977	72409988
chr11	101035253	101035264
chr17	69732795	69732806
chr18	81183730	81183741
chr3	122997131	122997142
chr10	107599199	107599210
chr10	126400294	126400305
chr11	77421182	77421193
chr12	17423540	17423551
chr17	71201982	71201993
chr11	77596772	77596783
chr11	115677034	115677045
chr13	23844699	23844710
chr17	56608530	56608541
chr13	114844056	114844067
chr3	126927859	126927870
chr8	81155181	81155192
chr11	3232061	3232072
chr18	39153033	39153044
chr19	32831005	32831016
chr13	113207318	113207329
chr4	108133055	108133066
chr11	87402439	87402450
chr7	109587142	109587153
chr6	51422039	51422050
chr1	184090504	184090515
chr15	10623317	10623328
chr18	36033055	36033066
chr12	88253770	88253781
chr17	27086480	27086491
chr18	38037577	38037588
chr18	75527367	75527378
chr18	81448565	81448576
chr11	23979850	23979861
chr6	120144781	120144792
chr12	107023000	107023011
chr16	20372066	20372077
chr2	103134515	103134526
chr1	187177933	187177944
chr17	51973530	51973541
chr18	38092439	38092450
chr18	43550077	43550088
chr2	164605214	164605225
chr13	58486313	58486324
chr2	172695732	172695743
chr16	30066877	30066888
chr7	117265891	117265902
chr9	53619233	53619244
chr15	79844915	79844926
chr6	37554841	37554852
chr5	18069015	18069026
chr10	4522269	4522280
chr11	104487577	104487588
chr9	72773107	72773118
chr5	64359910	64359921
chr11	35232683	35232694
chr18	46880066	46880077
chr6	92796095	92796106
chr2	71373067	71373078
chr12	72011396	72011407
chr19	5490996	5491007
chr19	21347023	21347034
chr2	127951942	127951953
chr7	79309576	79309587
chr8	75877637	75877648
chr2	56971314	56971325
chr12	101438868	101438879
chr8	87440583	87440594
chr19	14672256	14672267
chr4	122674189	122674200
chr11	94853603	94853614
chr19	5059921	5059932
chr11	115034273	115034284
chr11	120583190	120583201
chr9	70390543	70390554
chrX	50097102	50097113
chr10	127106364	127106375
chr4	133443778	133443789
chr15	100446719	100446730
chr5	12562362	12562373
chr13	108616815	108616826
chr14	49329391	49329402
chr3	95463611	95463622
chr4	120486792	120486803
chr8	35037549	35037560
chr2	20890095	20890106
chr1	89110903	89110914
chr11	104410790	104410801
chr13	38243225	38243236
chr2	18314193	18314204
chr10	126704441	126704452
chr12	12948487	12948498
chr2	165712904	165712915
chr6	6167208	6167219
chr9	108478070	108478081
chr1	133402083	133402094
chr19	30104939	30104950
chr7	91040977	91040988
chr7	148330925	148330936
chr11	86404247	86404258
chr13	21807579	21807590
chr15	101108207	101108218
chr17	28480110	28480121
chr2	107359577	107359588
chr4	109654410	109654421
chr5	30437755	30437766
chr11	45665545	45665556
chr15	81703311	81703322
chr2	152564938	152564949
chr4	116821469	116821480
chr18	37908172	37908183
chr9	58047080	58047091
chr9	65029454	65029465
chr2	20583554	20583565
chr3	80842077	80842088
chr9	106356378	106356389
chr1	167538705	167538716
chr4	84173735	84173746
chr1	98768425	98768436
chr11	88487670	88487681
chr2	119722581	119722592
chr3	100965598	100965609
chr2	102026332	102026343
chr2	106533260	106533271
chr6	71221625	71221636
chr6	23303702	23303713
chr2	92025046	92025057
chr5	123591869	123591880
chr12	32404363	32404374
chr15	90906924	90906935
chr3	52205800	52205811
chr10	87842140	87842151
chr5	134932624	134932635
chr8	107818729	107818740
chr15	101836106	101836117
chr2	156667286	156667297
chr3	101970868	101970879
chr4	129178662	129178673
chr13	113254062	113254073
chr10	36857401	36857412
chr12	40952020	40952031
chr12	88225047	88225058
chr13	48257059	48257070
chr15	35223255	35223266
chr12	32185543	32185554
chr7	80771449	80771460
chr9	108960774	108960785
chr10	36858996	36859007
chr8	109819789	109819800
chr2	168833658	168833669
chr5	136364075	136364086
chr1	88254782	88254793
chr3	83843312	83843323
chr8	28371669	28371680
chr7	20163510	20163521
chr11	54772098	54772109
chr5	31503028	31503039
chr7	19947241	19947252
chr2	119628726	119628737
chr5	109981805	109981816
chr2	125073586	125073597
chr5	136457848	136457859
chr6	92193694	92193705
chr1	64580100	64580111
chr2	164705603	164705614
chr5	110530088	110530099
chr12	81210139	81210150
chr3	94963301	94963312
chr6	67217224	67217235
chr17	56970593	56970604
chr11	72946427	72946438
chr16	17208829	17208840
chr8	63111826	63111837
chr11	69733279	69733290
chr19	5728893	5728904
chr5	17865908	17865919
chr4	62320570	62320581
chr6	70913524	70913535
chr9	108242254	108242265
chr7	51036312	51036323
chr9	62672855	62672866
chr11	77993489	77993500
chr19	26679963	26679974
chr4	106512930	106512941
chr11	114713121	114713132
chr15	10395769	10395780
chr19	7416480	7416491
chr11	86513769	86513780
chr9	90732996	90733007
chr14	41769373	41769384
chr3	107133560	107133571
chr1	184029390	184029401
chr9	3533193	3533204
chr2	60719078	60719089
chr7	103359166	103359177
chr17	66820521	66820532
chr18	43553162	43553173
chr7	134170789	134170800
chr5	65194867	65194878
chr15	10617322	10617333
chr11	75275093	75275104
chr3	68810057	68810068
chr6	23789061	23789072
chr6	133985898	133985909
chr17	66213727	66213738
chr5	64991831	64991842
chr10	42482258	42482269
chr13	20181961	20181972
chr16	31081060	31081071
chr6	148893402	148893413
chr7	56702536	56702547
chr2	32143862	32143873
chr9	69605750	69605761
chr18	35721972	35721983
chr11	63738936	63738947
chr13	21881143	21881154
chr6	134871213	134871224
chr9	99028164	99028175
chr13	91602841	91602852
chr14	49369679	49369690
chr4	116136218	116136229
chr2	166237736	166237747
chr3	104023883	104023894
chr4	126872176	126872187
chr10	96187629	96187640
chr1	122541428	122541439
chr3	68295399	68295410
chr18	64173874	64173885
chr1	59539885	59539896
chr1	77511718	77511729
chr14	55052141	55052152
chr2	156667276	156667287
chr7	27963591	27963602
chr7	30099372	30099383
chr8	89408899	89408910
chrY	1803935	1803946
chr15	10644637	10644648
chr16	8851035	8851046
chr1	122541095	122541106
chr14	55495925	55495936
chr9	20702400	20702411
chr14	56328317	56328328
chr18	28663276	28663287
chr19	14760502	14760513
chr7	135383846	135383857
chr11	86571618	86571629
chr2	116805802	116805813
chr1	88480097	88480108
chr4	155366147	155366158
chr13	114408318	114408329
chr10	79750371	79750382
chr8	35012985	35012996
chr9	13632630	13632641
chr4	19636147	19636158
chr9	82723659	82723670
chr2	168809146	168809157
chr11	54775176	54775187
chr11	77578573	77578584
chr19	6404694	6404705
chr6	21936038	21936049
chr7	13593395	13593406
chr18	13019753	13019764
chr19	7345554	7345565
chr15	36722630	36722641
chr13	5860422	5860433
chr7	38249595	38249606
chr1	75475376	75475387
chr11	88366571	88366582
chr5	98683268	98683279
chr5	101249908	101249919
chr8	88016457	88016468
chr13	9636447	9636458
chr15	25656221	25656232
chr3	9572479	9572490
chr10	66654237	66654248
chr17	27188671	27188682
chr19	7345899	7345910
chr14	21514333	21514344
chr16	20713768	20713779
chr9	106356506	106356517
chr2	168593901	168593912
chr5	118951881	118951892
chr7	103358349	103358360
chr8	114414183	114414194
chr7	86805592	86805603
chr15	74501780	74501791
chr19	5806390	5806401
chr3	93360706	93360717
chr4	85692158	85692169
chrX	98676601	98676612
chr10	98728883	98728894
chr10	127104943	127104954
chr12	82022176	82022187
chr18	38798127	38798138
chr5	3345794	3345805
chr2	20891382	20891393
chr16	49807157	49807168
chr3	85775250	85775261
chr7	102958758	102958769
chr9	30838176	30838187
chr11	26024386	26024397
chr3	84023860	84023871
chr1	174432390	174432401
chr13	98354691	98354702
chr1	183790972	183790983
chr4	135129615	135129626
chr5	13984931	13984942
chr6	30125775	30125786
chr1	183948785	183948796
chr18	35991280	35991291
chr5	30437078	30437089
chr4	132611502	132611513
chr13	75847042	75847053
chr8	73294274	73294285
chr15	5982470	5982481
chr17	71105474	71105485
chr19	42198252	42198263
chr2	146456002	146456013
chr3	18525471	18525482
[truncated: 1,210 more rows]
